# Supplementary material for: Performance of Large Language Models in the Non-English Context: Qualitative Study of Models Trained on Different Languages in Chinese Medical Examinations
Source: JMIR Med Inform. 2025 Jun 27;13:e69485. doi: 10.2196/69485 (PMC12227152; doi:10.2196/69485)
Supplement: Multimedia Appendix 1 [file medinform-v13-e69485-s001.xlsx]

## Sheet: CNMLE question 
	提示词	问题	答案	智谱清言答案	智谱清言答案详情	百川智能答案	百川智能答案详情	零一万物答案	零一万物答案详情	llama3答案	llama3解析	kimi答案	kimi解析	文心一言答案	文心一言解析	GPT-4o	GPT-4o解析
1	你是一名医生，我将给你一道医学考试中的选择题，请仔细阅读题目，然后在五个选项中选择最合适的一个，并解释原因	属于营养必须氨基酸的是 A.丝氨酸 B.甘氨酸 C.苯丙氨酸 D.脯氨酸 E.谷氨酸	C	C	苯丙氨酸是人体必需的氨基酸之一，它不能由人体自身合成，必须通过饮食摄入。而丝氨酸、甘氨酸、脯氨酸和谷氨酸虽然也是氨基酸，但不属于人体必需氨基酸。因此，根据题目要求选择C选项。	C	必需氨基酸是指人体不能自己合成，但又必需从食物中获取的氨基酸。在给定的选项中，只有苯丙氨酸是必需氨基酸。其他选项中的氨基酸（丝氨酸、甘氨酸、脯氨酸和谷氨酸）可以在人体内合成，因此不是必需氨基酸。	C	苯丙氨酸（Phenylalanine）属于营养必须氨基酸。 解释：氨基酸分为必需氨基酸和非必需氨基酸。必需氨基酸是指人体不能自行合成，必须通过食物摄取的氨基酸。这些氨基酸对人体的健康至关重要，包括亮氨酸、异亮氨酸、缬氨酸、苏氨酸、蛋氨酸、赖氨酸、色氨酸、苯丙氨酸和组氨酸。脯氨酸虽然是蛋白质的重要组成部分，但属于非必需氨基酸，因为人体可以利用丝氨酸和甘氨酸在肝脏中合成脯氨酸。而丝氨酸、甘氨酸和谷氨酸不是必需氨基酸，它们可以在人体内通过其他途径合成。	E	答案：E 解释：谷氨酸属于必需氨基酸，人体不能自行合成，必须通过食物摄入。	C	答案：C 解析：人体需要的氨基酸分为必需氨基酸和非必需氨基酸。必需氨基酸是指人体不能合成或合成速度远不适应机体的需要而必须由食物蛋白供给的氨基酸。必需氨基酸包括赖氨酸、色氨酸、苯丙氨酸、蛋氨酸、苏氨酸、异亮氨酸、亮氨酸、缬氨酸8种。在题目中，只有苯丙氨酸属于必需氨基酸，因此选项C是正确的。其他选项中的氨基酸，如丝氨酸、甘氨酸、脯氨酸和谷氨酸，都是非必需氨基酸，人体可以自行合成。	C	答案：C.苯丙氨酸 解析： 氨基酸分为必需氨基酸和非必需氨基酸两类。必需氨基酸是指人体不能合成或合成速度不能满足机体需要，必须由食物蛋白质供给的氨基酸。包括：异亮氨酸、亮氨酸、赖氨酸、蛋氨酸（甲硫氨酸）、苯丙氨酸、苏氨酸、色氨酸、缬氨酸，共8种，称为必需氨基酸。**苯丙氨酸**属于营养必需氨基酸。 选项A丝氨酸，选项B甘氨酸，选项D脯氨酸，选项E谷氨酸，均可在人体内合成，属于非必需氨基酸，故可一并排除。	C	苯丙氨酸是属于人体必需氨基酸之一。必需氨基酸是指人体不能合成，必须从食物中摄取的氨基酸。丝氨酸、甘氨酸、脯氨酸和谷氨酸都不是必需氨基酸。
2	你是一名医生，我将给你一道医学考试中的选择题，请仔细阅读题目，然后在五个选项中选择最合适的一个，并解释原因	属于中枢免疫器官的是 A.骨髓 B.阑尾 C.淋巴结 D.脾脏 E.扁桃体	A	A	根据提供的参考信息，中枢免疫器官主要包括骨髓和胸腺。在给出的选项中，只有A项“骨髓”属于中枢免疫器官。因此，正确答案为A。其他选项B、C、D属于外周免疫器官，不是中枢免疫器官的组成部分。	A	中枢免疫器官包括骨髓和胸腺。骨髓是所有血细胞（包括免疫细胞）的产生地，也是B细胞分化成熟的场所。其他选项均为外周免疫器官，它们是免疫细胞聚集、增殖以及对抗原进行反应的主要场所。所以正确答案是A骨髓。	A	骨髓：属于中枢免疫器官。 在中枢免疫器官中，骨髓是最重要的免疫细胞（如淋巴细胞和巨噬细胞）的产生场所。它负责生成和成熟免疫细胞，是免疫系统发育和更新的关键部位。而阑尾、淋巴结、脾脏和扁桃体虽然都是免疫系统的一部分，但它们属于外周免疫器官，负责免疫应和免疫细胞的再成熟。	C	答案：C.淋巴结 理由：淋巴结是中枢免疫器官，它们是免疫系统的重要组成部分，负责过滤血液并识别并消灭病原体。淋巴结中含有大量的淋巴细胞，包括B细胞和T细胞，它们能够识别并攻击入侵的病原体。因此，淋巴结是中枢免疫器官。	D	答案：D 解析：中枢免疫器官是指在人体免疫系统中起核心作用的器官，主要包括骨髓和脾脏。骨髓是造血器官，负责产生各种免疫细胞，如淋巴细胞和髓系细胞。脾脏则是重要的免疫反应场所，能够过滤血液，清除血液中的病原体和异物，同时还能激活和调节免疫细胞的功能。而淋巴结、扁桃体和阑尾属于外周免疫器官，它们主要参与局部免疫反应和免疫细胞的再循环。因此，本题的正确答案是D，即脾脏。	A	答案：A.骨髓。 解析： 中枢免疫器官是免疫细胞发生、分化、发育与成熟的场所，同时其对外周免疫器官的发育亦起主导作用。中枢免疫器官主要包括**骨髓**和胸腺，骨髓是各类血细胞和免疫细胞发生及成熟的场所，是机体内重要的中枢免疫器官。骨髓的主要功能是产生血细胞，近来证明骨髓还是腔上囊同功能的器官，在骨髓异常时累及的不单是体液免疫，其他免疫功能也发生障碍。 选项B阑尾，选项C淋巴结，选项D脾脏，选项E扁桃体，均属于外周免疫器官，是成熟T、B淋巴细胞等免疫细胞定居的场所，也是产生免疫应答的部位，有淋巴结、脾及与黏膜有关的淋巴组织和皮下组织等，不符合题意。 综上所述，正确答案是：A.骨髓。	A	中枢免疫器官是指那些产生和发育免疫细胞的器官，主要包括骨髓和胸腺。骨髓是免疫细胞（如B细胞和T细胞前体）的发源地，因此属于中枢免疫器官。其他选项如阑尾、淋巴结、脾脏和扁桃体则属于外周免疫器官，它们主要参与免疫细胞的成熟、活化和免疫反应的执行。
3	你是一名医生，我将给你一道医学考试中的选择题，请仔细阅读题目，然后在五个选项中选择最合适的一个，并解释原因	能够成为人CD8+T细胞提呈抗原肽的分子是 A.B7 B.HLA-I C.CD4 D.HLA-II E.CD8	B	B	HLA-I：人CD8+T细胞识别抗原肽的过程需要抗原肽与HLA-I类分子结合，并在细胞表面呈现给CD8+T细胞。因此，HLA-I类分子是能够成为人CD8+T细胞提呈抗原肽的分子。其他选项如B7、CD4、HLA-II和CD8在这一过程中不起相同的作用。B7是共刺激分子，CD4是CD4+T细胞的标志，HLA-II类分子与CD4+T细胞识别抗原肽有关，而CD8本身是CD8+T细胞的标志，并不直接参与抗原提呈过程。	B	HLA-I（人类白细胞抗原I类分子）能够成为人CD8+T细胞提呈抗原肽的分子。CD8+T细胞通过其表面的CD8分子与HLA-I类分子结合，识别并响应由HLA-I类分子提呈的抗原肽，进而发挥细胞毒性作用，攻击和杀死被病原体感染的细胞或异常细胞。其他选项如B7、CD4、HLA-II和CD8均不参与CD8+T细胞的抗原提呈过程。	D	HLA-II：人CD8+T细胞提呈抗原肽是通过MHCII类分子完成的。在免疫系统中，HLA-II分子（主要组织相容性复合体II类分子）位于抗原呈递细胞（如巨噬细胞和树突状细胞）的表面，它们可以将捕获的抗原肽呈递给CD8+T细胞。CD8+T细胞是一种重要的免疫细胞，它通过其表面的CD8分子与HLA-II分子结合，识别和响应呈递的抗原肽，从而参与免疫应。 解释其他选项： A. B7分子是共刺激分子，它帮助T细胞活化，但不参与抗原呈递。 B. HLA-I分子位于几乎所有有核细胞表面，它们提呈内部来源的抗原肽给CD8+T细胞。 C. CD4分子是CD4+T细胞表面的分子，它通过与MHC-II类分子的结合，辅助MHC-II类分子提呈抗原肽给CD8+T细胞。 E. CD8分子是CD8+T细胞表面的受体，用于识别并结合MHC-II类分子提呈的抗原肽。	B	答案：B.HLA-I 解释：CD8+T细胞是细胞毒性T细胞（CTL）的标志，它们能够识别并杀死病毒感染的细胞或肿瘤细胞。CD8+T细胞通过识别抗原肽来发挥作用，而抗原肽是由抗原肽呈递分子（MHC-I）呈递的。MHC-I是由HLA-I编码的，因此正确答案是B.HLA-I。	D	答案：D.HLA-II 解析：CD8+ T细胞，也称为细胞毒性T细胞，主要负责识别并杀死被病毒感染的细胞或肿瘤细胞。它们识别的抗原肽是由主要组织相容性复合体（MHC）II类分子提呈的。MHC II类分子主要表达在专职抗原递呈细胞（如树突细胞、巨噬细胞等）上，它们能够将吞噬的蛋白质分解成肽段，并通过MHC II类分子将这些肽段呈递给CD4+ T细胞。然而，CD8+ T细胞也能够识别由MHC II类分子提呈的抗原肽，尤其是在某些情况下，如交叉递呈过程中。因此，能够成为人CD8+ T细胞提呈抗原肽的分子是HLA-II（人类白细胞抗原II类分子）。选项A的B7是一种共刺激分子，选项B的HLA-I是MHC I类分子，主要与CD8+ T细胞的识别有关，但它们不直接提呈抗原肽。选项C的CD4是一种辅助受体，与MHC II类分子结合，帮助CD4+ T细胞识别抗原肽。选项E的CD8也是一种辅助受体，但它与…	B	答案：**B.HLA-I** 解析： 抗原提呈细胞通过摄取、加工处理抗原，将抗原信息提呈给T淋巴细胞的过程称为抗原提呈，能够成为人CD8+T细胞提呈抗原肽的分子是**HLA-I**。HLA-I类分子由重链（α链）和轻链（β₂m）组成，广泛分布于所有有核细胞表面，包括血小板和网织红细胞。HLA-I类分子的主要功能是与CD8分子结合，提呈内源性抗原肽给CD8⁺T细胞。 选项A：B7是表达于活化T、B淋巴细胞和APC表面的一种免疫分子，与T细胞表面CD28和CTLA-4相互作用，为T细胞活化提供第二信号，与抗原提呈无关，故不选。 选项C：CD4是T细胞分化抗原，表达于约65%的胸腺细胞及成熟T细胞（Th），是HIV的主要受体，与抗原提呈无关，故排除。 选项D：HLA-II类分子表达于专职抗原提呈细胞以及胸腺上皮细胞和活化的T细胞表面，负责提呈外源性抗原肽给CD4⁺T细胞，而不是CD8⁺T细胞，…	B	HLA-I（人类白细胞抗原I类分子）是能够呈递抗原肽给CD8+ T细胞的分子。HLA-I分子存在于几乎所有有核细胞的表面，它们负责将细胞内源性抗原（如病毒感染或肿瘤抗原）加工后呈递给CD8+ T细胞，启动细胞毒性反应。其他选项如B7、CD4、HLA-II、CD8不具备这种功能。
4	你是一名医生，我将给你一道医学考试中的选择题，请仔细阅读题目，然后在五个选项中选择最合适的一个，并解释原因	确定传染病人隔离期长短的主要依据是 A.传染期 B.临床症状期 C.恢复期 D.病毒携带期 E.潜伏期	A	A	传染期是确定传染病人隔离器长短的主要依据。传染期是指病人能够排出病原体的时间段，这个时期内，病人在一定程度上对周围人群具有传染性。因此，根据传染期的长短来决定病人需要隔离的时间，以确保公共卫生安全。其他选项如临床症状期、恢复期、病毒携带期和潜伏期虽然与疾病过程相关，但不是决定隔离时间的主要依据。	A	确定传染病人隔离期限长短的主要依据是传染期。传染期是指病原体从宿主体内排出并可能传给他人的时间段。在这段时间内，患者具有传染性，因此需要进行隔离以防止疾病的传播。其他选项如临床症状期、恢复期、病毒携带期和潜伏期都与疾病的特定阶段有关，但它们不一定是决定隔离期限的主要依据。例如，某些疾病在潜伏期或恢复期也具有传染性，因此仅仅根据这些时期来确定隔离期限可能是不准确的。	A	确定传染病人隔离器长短的主要依据是传染期。传染期是指病原体携带者能够向外排出病原体的时期，这个时期内病人最具传染性。因此，为了有效控制疫情的传播，需要根据传染期的长短来设定隔离时间。临床症状期、恢复期和病毒携带期可能无法准确预测病人何时具备传染性，而潜伏期虽然与传染性有关，但它只是指病原体感染人体到出现临床症状的这段时间，不一定与病人具有传染性的时间完全一致。因此，最直接和可靠的依据是传染期。	D	答案：D.病毒携带期 理由：传染病人隔离器长短的主要依据是病毒携带期，这是因为在某些传染病中，患者可能在没有明显症状的情况下仍然携带和传播病毒。因此，隔离器的长度取决于病毒携带期的长度，以确保患者不再传播病毒。	A	答案：A 解析：传染病人隔离期的长短主要依据是传染期。传染期是指病原体从宿主体内排出，通过直接或间接接触能够传播给其他人的时间段。在传染期内，病人具有传染性，需要进行隔离以防止病原体的传播。其他选项如临床症状期、恢复期、病毒携带期和潜伏期虽然与传染病有关，但不是确定隔离期的主要依据。潜伏期是指病原体侵入人体后到出现症状的这段时间，而病毒携带期是指感染者不出现症状但能排出病原体的时期。恢复期则是病人病情好转的阶段。因此，传染期是决定隔离期长短的关键因素。	A	答案：A.传染期 解析： 传染病的隔离期是根据传染病的传播途径和病原体排出方式与时间而定的，对可能污染的环境进行必要的消毒。确定传染病人隔离器长短的主要依据是**传染期**，传染期是指感染者或病人有能力把病毒传染给其他人的那段时间，是决定传染病病人隔离期限的重要依据。 选项B临床症状期是传染病病人出现特异性症状和体征的时期，并非所有传染病在临床症状期均排出病原体，因此不选。 选项C恢复期是传染病病人临床症状逐渐消失，各种检查逐渐正常的阶段，多数传染病在此期不再排出病原体，故排除。 选项D病毒携带期指病原体侵入人体后，可以停留在入侵部位或者侵入较远的脏器，继续生长、繁殖，而人体不出现任何的疾病状态，因此病毒携带期并非所有传染病均出现，可排除。 选项E潜伏期指病原体侵入人体至最早出现临床症状的这段时间，此期并非所有传染病均排出病原体，故不选。	A	确定传染病人隔离器长短的主要依据是传染期。传染期是指病人能够传播病原体给他人的时间段。在此期间，病人具有传染性，因此需要进行隔离以防止病原体的传播。其他选项如临床症状期、恢复期、病毒携带期和潜伏期都不直接决定隔离的必要性和时长，因为它们并不一定代表病人具有传染性。
5	你是一名医生，我将给你一道医学考试中的选择题，请仔细阅读题目，然后在五个选项中选择最合适的一个，并解释原因	描述一组数据频数分布的统计方法为 A.线图 B.直方图 C.箱式图 D.圆图 E.散点图	B	B	直方图是用来展示数据分布情况的一种统计图表，它将数据分组并显示每组中数据点的数量（频数）。每个矩形的高度表示相应数据组中数据点的频数，宽度表示数据组的范围。因此，直方图是描述数据频数分布的统计方法。其他选项，如线图、箱式图、圆图和散点图，虽然也是统计图表，但它们并不专门用于展示数据的频数分布。	B	描述一组数据频数分布的统计方法为直方图。直方图是一种统计图表，用于显示连续性数据的分布情况。它通过将数据分为若干个区间（或称“组”、“箱”），并计算每个区间内数据的频数或频率，然后用矩形条形的高度来表示频数或频率的大小。直方图可以帮助我们直观地了解数据的集中趋势、离散程度以及数据的分布形态等信息。	B	直方图是一种常用的统计方法，用于描述一组数据的频数分布。它通过将数据分成若干个区间（或“ bins”），然后计算每个区间内数据点的数量，来展示数据分布的形状和特征。直方图通过柱状图的形式展现，每个柱子的面积代表特定区间内数据的频数。这种图形直观地展示了数据的集中趋势和离散程度，常用于在统计分析中探索数据分布。其他选项的统计图表：线图通常用于展示数据随时间的变化趋势；箱式图用于展示数据的中位数、四分位数范围和异常值；圆图用于展示数据系列的比例；散点图用于展示两个变量之间的关系。	B	答案：B.直方图 解释：直方图是一种常用的统计图表，用于描述数据频数分布。它通过使用条形或矩形来表示数据的频率或数量。每个条形或矩形的高度或宽度代表数据的频率或数量，x轴代表数据的类别或值，y轴代表频率或数量。直方图可以帮助观察数据的集中趋势、分布形状和变异性。	B	答案：B 解析：描述一组数据频数分布的统计方法通常使用直方图。直方图是一种以矩形的高度表示数据分布的图表，能够清晰地展示数据的分布情况和集中趋势。线图主要用于展示数据随时间或其他连续变量的变化趋势；箱式图用于展示数据的分布情况，包括中位数、四分位数等；圆图（饼图）用于展示各部分占总体的比例；散点图用于展示两个变量之间的关系。因此，描述一组数据频数分布的统计方法应选择直方图。	B	答案：B.直方图 解析： 本题主要考察统计图的类型及其应用场景。 选项A线图是用线段的升降来表示变量的连续变化情况，适用于描述一个变量随另一个变量变化趋势，通常用来反映统计指标随时间变化的序列，不用于描述一组数据的频数分布，故不选。 选项B**直方图**是用直条矩形面积代表各组频数，各矩形面积总和代表频数的总和，它主要用于表示连续变量频数分布情况，最适合用来描述一组数据的频数分布，故为正确答案。 选项C箱式图能显示出一组数据分散情况的统计图，包括最大值、最小值、中位数以及上下四分位数，但不用于描述数据的频数分布，可排除。 选项D圆图是把圆的总面积作为100%，表示事物的全部，而圆内各扇形面积用来表示全体中各部分所占的比例，主要用于描述构成比资料，不符合题意。 选项E散点图是用点的密度和变化趋势表示两指标之间的直线和曲线关系，不能用于描述一组数据的频数分布，可排除。	B	直方图是一种常用的统计方法，用于描述一组数据的频数分布。它通过将数据分为若干区间，并绘制每个区间的频数（或频率）柱状条，直观地展示数据的分布情况。直方图特别适合用于连续型数据的频数分析。
6	你是一名医生，我将给你一道医学考试中的选择题，请仔细阅读题目，然后在五个选项中选择最合适的一个，并解释原因	酮症酸中毒患者外周血中哪种物质浓度升高 A.乳酸 B.醋酸 C.乙酰乙酸 D.甘油三酯 E.尿酸	C	C	乙酰乙酸：酮症酸中毒是由于体内脂肪代谢紊乱，脂肪酸在肝脏中转化为酮体，而乙酰乙酸是酮体的主要成分之一。在酮症酸中毒时，由于能量供应不足，机体增加脂肪分解，导致乙酰辅酶A增多，进而形成过多的酮体，包括乙酰乙酸、β-羟基丁酸和丙酮，这些物质在外周血中的浓度会升高。乳酸主要与乳酸酸中毒相关，醋酸和甘油三酯与酮症酸中毒关系不大，尿酸的升高多与痛风或肾功能异常相关。因此，C选项乙酰乙酸是最合适的答案。	C	酮症酸中毒是由于体内胰岛素分泌不足或作用障碍，导致脂肪分解加速，生成大量酮体（包括乙酰乙酸、β-羟基丁酸和丙酮）超过肝脏处理能力时，酮体在血液中积累，导致血液pH值下降，出现酸中毒。因此，在酮症酸中毒患者的外周血中，乙酰乙酸浓度会升高。	C	C.乙酰乙酸 解释：酮症酸中毒是糖尿病的一种急性并发症，通常发生在1型糖尿病患者中，但在2型糖尿病患者中也可以出现。当胰岛素缺乏时，身体无法有效地将血糖转化为能量，而是转向脂肪作为能量来源。脂肪分解过程中产生的代谢产物称为酮体，包括乙酰乙酸、β-羟基丁酸和丙酮。在酮症酸中毒时，这些酮体的水平显著升高。因此，乙酰乙酸是外周血中浓度升高的物质。其他选项中的物质：乳酸、醋酸、甘油三酯和尿酸，通常不会在酮症酸中毒时出现特异性升高。	E	答案：E.尿酸 解释：酮症酸中毒是由于酮体代谢异常导致的酸中毒，主要表现为血液中酮体（如乙酰乙酸、丙酮、β-羟丁酸）浓度升高。尿酸是酮体代谢的中间产物，酮症酸中毒时，尿酸的浓度会升高。	C	答案：C 解析：酮症酸中毒是由于胰岛素缺乏或抵抗导致体内脂肪分解产生大量酮体，包括β-羟丁酸、乙酰乙酸和丙酮。这些酮体在血液中积累，导致血液pH值下降，形成酮症酸中毒。因此，酮症酸中毒患者外周血中乙酰乙酸的浓度会升高。乳酸、醋酸、甘油三酯和尿酸虽然在某些情况下也可能升高，但它们不是酮症酸中毒的直接标志物。	C	这是一道关于医学知识的问题，我们需要根据酮症酸中毒的病理生理过程，来判断哪种物质在患者外周血中的浓度会升高。 首先，我们分析各个选项与酮症酸中毒的关系： A. 乳酸：乳酸主要与乳酸酸中毒相关，而非酮症酸中毒。在缺氧或糖酵解增强的情况下，乳酸会大量产生和积累，导致乳酸酸中毒。因此，乳酸不是酮症酸中毒时升高的主要物质。 B. 醋酸：虽然醋酸是酮体代谢的一个中间产物，但在酮症酸中毒时，其浓度的升高并不显著，且不是主要的诊断指标。因此，醋酸也不是最佳选项。 C. 乙酰乙酸：酮症酸中毒主要是由于体内酮体生成过多，超过肝脏的代谢能力而引起的。酮体包括乙酰乙酸、β-羟丁酸和丙酮。在酮症酸中毒时，这些酮体的浓度都会升高，其中乙酰乙酸和β-羟丁酸是酸性物质，可以导致血液pH值下降，引发酸中毒。因此，乙酰乙酸是酮症酸中毒时外周血中浓度升高的关键物质。 D. 甘油三酯：甘油三酯主要与血脂水平相关，与酮症酸中毒…	C	酮症酸中毒（DKA）是一种代谢紊乱，常见于1型糖尿病患者，其特征是由于胰岛素缺乏导致脂肪分解增加，产生大量酮体。乙酰乙酸是主要的酮体之一，因此在酮症酸中毒患者的外周血中，其浓度会显著升高。其他选项如乳酸、醋酸、甘油三酯和尿酸在这种情况下并不是主要增加的物质。
7	你是一名医生，我将给你一道医学考试中的选择题，请仔细阅读题目，然后在五个选项中选择最合适的一个，并解释原因	小肠的特有运动形式是 A.容受性舒张 B.袋状往返运动 C.蠕动 D.紧张性收缩 E.分节运动	E	E	分节运动是小肠特有的运动形式。这种运动是由小肠环形肌的节律性收缩和舒张所引起的，它使得小肠内容物在肠道内不断地分割和混合，有助于消化和吸收过程的进行。其他选项如容受性舒张主要发生在胃，袋状往返运动常见于大肠，蠕动和紧张性收缩虽然在小肠也存在，但不是其特有运动形式。	E	分节运动是小肠特有的运动形式，它通过环形肌的交替收缩和舒张，使食物在小肠内不断混合、推进和挤压，有利于食物与消化液充分接触，促进营养物质的吸收。其他选项均为消化道其他部位的运动形式。	E	小肠的特有运动形式是分节运动（segmental movement），也称为分节性收缩。这种运动在小肠内由小肠平滑肌的节段性收缩和舒张所驱动，有助于食物与肠液充分混合，促进消化和吸收。分节运动在十二指肠和空肠最为显著，而回肠中则较少见。容受性舒张（A）通常是指胃的运动，袋状往返运动（B）和蠕动（C）是胃和小肠共有的运动形式，紧张性收缩（D）则是消化道平滑肌的基本运动形式，并非小肠的特有运动。	B	答案：B.袋状往返运动 解释：小肠的特有运动形式是袋状往返运动，这是因为小肠的形状和结构决定了它的运动方式。小肠的形状像一个袋子，且有许多小的袋状突起，称为小肠袋。在小肠的运动中，袋状突起会向上推动食物，然后向下回缩，形成一种往返运动的效果。这使得小肠能够有效地混合和吸收营养物质。	B	答案：B 解析：小肠的特有运动形式是袋状往返运动。这种运动形式有助于食物在小肠内充分混合和消化。容受性舒张主要发生在胃，帮助胃容纳食物。蠕动是整个消化道都有的运动形式，有助于推动食物通过消化道。紧张性收缩也是整个消化道都有的运动形式，有助于维持消化道的形状和位置。分节运动主要发生在胃和大肠，有助于食物的混合和消化。	E	答案：E. 分节运动 解析： 小肠的运动形式主要包括紧张性收缩、分节运动和蠕动冲。其中，**分节运动**是以环行肌为主的节律性收缩和舒张运动，是小肠的特有运动形式。这种运动表现为食糜所在肠管的环行肌在不同时间间隔内反复进行收缩和舒张，使得食糜能够不断地分开，与相邻肠管内的食糜混合，有助于食糜与消化液的充分混合，同时增加食糜与小肠黏膜的接触，有利于消化和吸收。 选项A容受性舒张是胃特有的功能，指的是进食时食物刺激口腔、咽、食管等处的感受器，可反射性引起胃底和胃体舒张，即容受性舒张，与小肠运动无关，故不选。 选项B袋状往返运动是大肠的运动形式，大肠的运动少而缓慢，对刺激的反应也较迟缓，不是小肠的运动形式，故排除。 选项C蠕动冲是小肠和大肠都具有的运动形式，可将食糜向远端推送一段距离，以便进行进一步消化和吸收，并非小肠特有，故不选。 选项D紧张性收缩是小肠和大肠都存在的运动形式，是指消化道平滑…	E	小肠的特有运动形式是分节运动。分节运动是小肠特有的运动方式，它是由小肠壁的环形肌肉收缩和舒张交替进行的，主要作用是混合食物和消化液，促进消化和吸收。其他选项如蠕动（C）和紧张性收缩（D）虽然也发生在小肠，但不是小肠特有的运动形式。
8	你是一名医生，我将给你一道医学考试中的选择题，请仔细阅读题目，然后在五个选项中选择最合适的一个，并解释原因	肝细胞癌的特异性标志物是 A. AFP B. CA199 C. CA125 D. PSA E. CEA	A	A	AFP（甲胎蛋白）是肝细胞癌的特异性标志物。AFP在胎儿发育期间由肝脏和卵黄囊产生，出生后其水平迅速下降。在成人中，AFP水平的升高通常与肝细胞癌（HCC）有关，因此AFP被广泛用作HCC的诊断和监测标志物。其他选项如CA199、CA125、PSA和CEA分别是其他类型的肿瘤标志物，与肝细胞癌的特异性较低。	A	AFP（甲胎蛋白）是肝细胞癌的特异性标志物。它是一种糖蛋白，通常在胎儿发育期间由肝脏和卵黄囊产生。在成年人中，高水平的AFP通常与肝细胞癌或其他类型的肝脏疾病相关。其他选项如CA199、CA125、PSA和CEA都是肿瘤标志物，但它们分别与不同的癌症类型相关，而不是肝细胞癌。	A	AFP（甲胎蛋白）是一种肝细胞癌的特异性标志物。在肝细胞癌患者中，AFP的水平往往显著升高。它是一种在胚胎肝细胞中合成的蛋白质，但在成人中通常水平很低或检测不到。因此，AFP是诊断肝细胞癌的一个重要工具，常用于监测和评估肝癌患者的治疗反应。	A	答案：A 解释：肝细胞癌的特异性标志物是AFP（甲胎蛋白）。AFP主要在胎儿肝脏中表达，成年人正常值较低，肝细胞癌患者AFP水平升高，故为肝细胞癌的特异性标志物。	A	答案：A 解析：肝细胞癌（HCC）的特异性标志物是甲胎蛋白（AFP）。AFP是一种在胎儿发育期间产生的蛋白质，通常在成人中水平很低。然而，在肝细胞癌患者中，AFP水平可能会显著升高。其他选项如CA199、CA125、PSA和CEA虽然在某些情况下可能与肿瘤相关，但它们并不是肝细胞癌的特异性标志物。CA199通常与胰腺癌相关，CA125与卵巢癌相关，PSA是前列腺癌的标志物，而CEA是一种非特异性肿瘤标志物，可以在多种类型的癌症中升高。	A	答案：A，AFP（甲胎蛋白）。 解析： 肝细胞癌是肝最常见的恶性肿瘤，约占90%。其特异性标志物是**AFP（甲胎蛋白）**。AFP是在胎儿早期由肝脏和卵黄囊合成的一种血清糖蛋白，出生后，AFP的合成很快受到抑制。当肝细胞或生殖腺胚胎组织发生恶性病变时，有关基因重新被激活，使原来丧失合成AFP的细胞又重新开始合成，以致血中AFP含量明显升高。因此AFP是肝细胞癌的特异性标志物。 选项B：CA199即糖类抗原199，在胰腺癌、肝胆和胃肠道疾病时可明显升高，目前以CA19-9 > 37KU/L为参考值，对胰腺癌的敏感性最好，故不选。 选项C：CA125即癌抗原125，主要用于辅助诊断恶性浆液性卵巢癌、卵巢上皮癌，同时也是疗效考核、判断有无复发的良好指标，可排除。 选项D：PSA即前列腺特异抗原，是用于前列腺癌的诊断和术后监测指标，故不考虑。 选项E：CEA即癌胚抗原，是一种广谱性肿瘤标志物，…	A	AFP（甲胎蛋白）是肝细胞癌（HCC）的特异性标志物。它在成人中的水平通常较低，但在肝细胞癌患者中常显著升高，因此常用于HCC的诊断和监测。其他选项中的标志物与不同类型的癌症相关：CA199主要与胰腺癌和胆道癌相关，CA125主要用于卵巢癌的监测，PSA是前列腺癌的标志物，CEA常用于结直肠癌的监测。
9	你是一名医生，我将给你一道医学考试中的选择题，请仔细阅读题目，然后在五个选项中选择最合适的一个，并解释原因	慢性苯中毒的损害主要涉及 A.中枢神经系统 B.皮肤 C.肝 D.免疫系统 E.造血系统	E	E	造血系统 根据提供的参考信息，慢性苯中毒主要的损害是影响骨髓造血。长期吸入一定浓度的苯会导致慢性中毒症状，如头晕、头痛、无力等神经系统受损症状，以及牙龈、皮肤出血等。但更重要的是，它会导致血液系统的变化，如白细胞计数减少，随后出现血小板减少和贫血，严重时可能导致再生障碍性贫血和白血病。因此，最合适的答案是E选项，造血系统。	E	慢性苯中毒的损害主要涉及造血系统。苯是一种有机化合物，广泛存在于工业溶剂、油漆和汽油等物质中。长期接触或吸入高浓度的苯可以导致慢性苯中毒，其主要危害是影响造血系统，包括白血病、再生障碍性贫血等疾病。虽然苯也可能对其他系统产生影响，但其最显著的毒性作用是在造血系统。因此，选项E是最合适的选择。	E	慢性苯中毒的损害主要涉及造血系统： 苯是一种强烈的骨髓抑制剂，它可以抑制骨髓的造血功能，导致白细胞、红细胞和血小板的减少，从而引起贫血、感染和出血的风险增加。此外，苯还可以损伤DNA，导致遗传信息的传递发生错误，增加发生白血病的风险。因此，慢性苯中毒的主要损害是造血系统的功能障碍。	A	答案：A.中枢神经系统 解释：慢性苯中毒主要损害的是中枢神经系统，包括大脑和脊髓。苯是一种神经毒剂，它可以损害中枢神经系统的细胞，导致一系列神经系统疾病，包括认知功能障碍、记忆力丧失、注意力不集中、情绪变化等。因此，选项A是最合适的答案。	E	答案：E 解析：慢性苯中毒主要损害造血系统，导致骨髓造血功能异常，表现为白细胞减少、血小板减少和贫血等症状。苯是一种有机溶剂，广泛用于工业生产中，长期接触苯可引起慢性中毒。苯主要通过呼吸道、皮肤等途径进入人体，对造血系统造成损害。因此，选项E是正确答案。其他选项如中枢神经系统、皮肤、肝和免疫系统虽然也可能受到苯的影响，但不是慢性苯中毒的主要损害部位。	E	答案：E.造血系统 解析： 慢性苯中毒是指长期吸入一定浓度的苯蒸气引起的机体损害，多以白细胞计数持续减少为基本特征，重者可发生再生障碍性贫血或白血病，故其主要损害为**造血系统**。 选项A中枢神经系统损害是急性苯中毒的表现，非慢性苯中毒，故不选。 选项B皮肤损害主要见于长期接触某些化学物质如砷、焦油、沥青等的工人，非苯中毒，故排除。 选项C肝损害主要见于长期大量饮酒、病毒性肝炎、药物性肝损害等，与苯中毒无关，故不考虑。 选项D免疫系统损害可见于自身免疫性疾病、艾滋病、器官移植后免疫排斥反应等，与苯中毒无关，故不符合。	E	慢性苯中毒主要损害造血系统。苯是一种已知的致癌物质，长期暴露可导致骨髓抑制，影响造血功能，引起白细胞减少、再生障碍性贫血等血液系统疾病。因此，造血系统是慢性苯中毒的主要受损部位。
10	你是一名医生，我将给你一道医学考试中的选择题，请仔细阅读题目，然后在五个选项中选择最合适的一个，并解释原因	试验研究中对照组与试验组发病率差值再除以对照组发病率，所得指标为 A.有效率 B.治愈率 C.生存率 D.保护率 E.效果指数	D	D	保护率是指对照组发病率与实验组发病率差值与对照组发病率的比率，用来衡量干预措施的保护效果。计算公式为：(对照组发病率 - 实验组发病率) / 对照组发病率 × 100%。这个指标在流行病学研究中常用来评估疫苗、药物或其他干预措施对于疾病预防的效果。其他选项如有效率、治愈率、生存率和效果指数与题目描述的计算方法不符。因此，最合适的答案是D.保护率。	D	保护率是试验研究中对照组与试验组发病率差值再除以对照组发病率，所以选项D正确。	D	保护率：保护率（Vaccine Efficacy,VE）是衡量疫苗接种效果的一个重要指标，它通过比较接种疫苗的试验组与未接种疫苗的对照组的发病或发病风险来评估疫苗的有效性。保护率计算公式为： VE = [(对照组的发病率 - 试验组的发病率) / 对照组的发病率] × 100% 这个指标表示疫苗降低了多少比例的发病率，通常用来评估疫苗接种后对疾病的预防效果。因此，在试验研究中对照组与试验组发病率差值再除以对照组发病率所得指标为保护率。	D	答案：D 解释：试验研究中，发病率是指某一时间内某一疾病在某一群体中发生的病例数与该群体总人数之比。对照组与试验组发病率差值再除以对照组发病率，所得指标为保护率。保护率是指在某一时间内某一群体中接受某种干预措施（如某种药物或治疗）的人群中，相比于未接受干预措施的人群中发生某一疾病的比例。因此，正确答案是D。	D	答案：D.保护率 解析：在试验研究中，对照组与试验组的发病率差值再除以对照组发病率，所得的指标是保护率（Protective Rate）。保护率是指通过某种干预措施（如疫苗接种、药物治疗等）减少疾病发生的风险，从而降低发病率的比率。计算公式为：保护率 = （对照组发病率 - 试验组发病率） / 对照组发病率 × 100%。这个指标可以反映干预措施的效果，是评价预防措施效果的重要指标之一。其他选项如A.有效率、B.治愈率、C.生存率和E.效果指数，虽然也是评价治疗效果或预防效果的指标，但与题目描述的计算方法不符。	D	这是一道关于医学统计学中试验效果评价指标的选择题。我们需要根据题目描述，识别出哪一个指标是通过对照组与试验组发病率差值再除以对照组发病率来计算的。 首先，我们梳理题目中的关键信息：这个指标涉及到试验组和对照组的发病率，并且是通过两者之间的差值再除以对照组的发病率来计算的。 接下来，我们逐一分析选项： A. 有效率：通常用于描述治疗措施对特定病症的改善程度，不是通过发病率的差值来计算。 B. 治愈率：指的是治愈病例数与接受治疗病人数的比值，与题目描述的计算方法不符。 C. 生存率：指的是某时段内开始治疗的病人，经过n年的随访仍存活的病例数占总观察例数的百分比，与题目描述的计算方法不符。 D. 保护率：（对照发病率-接种组发病率）/对照发病率*100%，与题目描述的计算方法一致，即通过对照组与试验组（接种组）发病率的差值再除以对照组发病率来计算。 E. 效果指数：通常用于描述干预措施的效果大…	D	在试验研究中，保护率（也称为相对危险减少率）是用来衡量试验组相对于对照组在发病率上的降低程度。计算方法是先计算对照组与试验组发病率的差值，然后将这个差值除以对照组的发病率，得到的结果就是保护率。因此，题目中描述的指标为保护率。
11	你是一名医生，我将给你一道医学考试中的选择题，请仔细阅读题目，然后在五个选项中选择最合适的一个，并解释原因	呼吸链抑制剂鱼藤酮可以抑制电子传递，其抑制对象是 A.复合体Ⅰ B.复合体Ⅱ C.复合体Ⅲ D.复合体Ⅳ E.复合体V	A	A	鱼藤酮主要抑制的是复合体Ⅰ（NADH-泛醌氧化还原酶），这是因为它能够与复合体Ⅰ中的铁硫蛋白中心结合，从而阻断电子从NADH到泛醌的传递。这一作用点位于呼吸链中的第一个蛋白质复合体，是电子传递链的重要组成部分。因此，鱼藤酮的选择性抑制可以导致能量生成受阻，影响细胞的正常代谢。其他选项中的复合体Ⅱ、Ⅲ、Ⅳ和V并非鱼藤酮的主要抑制对象。	A	鱼藤酮是一种常见的呼吸链抑制剂，它主要作用于复合体I（NADH脱氢酶），阻止电子从NADH传递给辅酶Q，从而阻断了呼吸链的电子传递过程。因此，正确答案是A。	A	鱼藤酮是一种呼吸链抑制剂，它特异性地抑制复合体I（也称为NADH-泛醌氧化还原酶或NADH脱氢酶复合体），这是电子传递链中的第一个复合体。鱼藤酮通过阻断复合体I中从铁硫中心到泛醌的电子传递来发挥作用，从而抑制了氧化磷酸化和ATP的产生。复合体I的抑制导致电子传递链中的电子流动停滞，影响了细胞的能量代谢。因此，正确案是A。	B	答案：B.复合体Ⅱ 解释：鱼藤酮是一种抑制电子传递的呼吸链抑制剂，它主要作用于复合体Ⅱ，抑制电子传递链的电子传递，进而抑制细胞呼吸。	B	答案：B 解析：鱼藤酮是一种呼吸链抑制剂，它主要通过抑制线粒体呼吸链中的复合体Ⅱ来发挥作用。复合体Ⅱ，也称为琥珀酸脱氢酶，是电子传递链中的一个重要组成部分，负责将来自琥珀酸的电子传递给辅酶Q。鱼藤酮通过与复合体Ⅱ结合，阻止电子的传递，从而抑制线粒体的氧化磷酸化过程，导致细胞能量代谢障碍。因此，鱼藤酮的抑制对象是复合体Ⅱ。	A	答案：A.复合体Ⅰ 解析： 呼吸链是由一系列的递氢反应和递电子反应按一定的顺序排列所组成的连续反应体系，它将代谢物脱下的成对氢原子交给氧生成水，并同时产生ATP。实际上呼吸链的作用代表着线粒体最基本的功能，呼吸链中的递氢体和递电子体就是能传递氢原子或电子的载体，由于氢原子可以看作是由质子和核外电子组成的，所以递氢体也是递电子体，递氢体和递电子体的本质是酶、辅酶、辅基或辅因子。呼吸链抑制剂鱼藤酮的抑制部位是**复合体Ⅰ**，即NADH-Q还原酶，其作用是阻断电子由NADH向辅酶Q的传递。 选项B复合体Ⅱ即琥珀酸-Q还原酶，其作用是催化电子从琥珀酸传递给辅酶Q，同时将质子泵出线粒体内膜，其对氰化物和一氧化碳敏感，可被其抑制，而非鱼藤酮，故不选。 选项C复合体Ⅲ即细胞色素还原酶，其作用是催化电子从辅酶Q传给细胞色素C，同时将质子泵出线粒体内膜，其可被抗霉素A抑制，而非鱼藤酮，故排除。 选项D复…	A	鱼藤酮是一种呼吸链抑制剂，主要作用于线粒体电子传递链中的复合体Ⅰ（NADH脱氢酶）。它通过抑制复合体Ⅰ，阻止NADH中的电子传递给辅酶Q，从而阻断电子传递链的进行，最终影响ATP的生成。因此，鱼藤酮的抑制对象是复合体Ⅰ。
12	你是一名医生，我将给你一道医学考试中的选择题，请仔细阅读题目，然后在五个选项中选择最合适的一个，并解释原因	《医疗事故处理条例》规定，残疾生活补助费应根据伤残等级，自定残之月起最长赔偿 A.5年 B.10年 C.15年 D.20年 E.30年	E	D	根据《医疗事故处理条例》规定，残疾生活补助费的赔偿期限应当根据伤残等级确定，最高赔偿期限为20年。这是根据中国现行的相关法律法规所规定的，选项D是符合法律规定的正确答案。	E	《医疗事故处理条例》第四十九条规定，残疾生活补助费应根据伤残等级，按照医疗事故发生地居民年平均生活费计算，自定残之月起最长赔偿30年；但是，60周岁以上的，不超过15年；70周岁以上的，不超过5年。	E	《医疗事故处理条例》第五十二条规定，残疾生活补助费应根据伤残等级，自定残之月起最长赔偿30年。如果赔偿年限超过国家规定的退休年龄，赔偿年限可以截止到国家规定的退休年龄。因此，最长的赔偿期限是30年。	B	答案：B.10年 解释：《医疗事故处理条例》规定，残疾生活补助费应根据伤残等级，自定残之月起最长赔偿10年。	E	答案：E 解析：根据《医疗事故处理条例》第五十条规定，残疾生活补助费根据伤残等级，按照医疗事故发生地居民年平均生活费的计算，自定残之月起最长赔偿30年。因此，正确答案是E，即最长赔偿30年。	E	答案：E. 30年 解析： 根据《医疗事故处理条例》第五章第五十条第五款关于残疾生活补助费的规定：根据伤残等级，按照医疗事故发生地居民年平均生活费计算，自定残之月起最长赔偿**30年**；但是，60周岁以上的，不超过15年；70周岁以上的，不超过5年。因此，根据《医疗事故处理条例》的规定，残疾生活补助费的最长赔偿期限为30年。 综上所述，正确答案是：E.30年。	B	《医疗事故处理条例》规定，残疾生活补助费应根据伤残等级，自定残之月起最长赔偿10年。因此，选项B是正确答案。根据条例，赔偿期限的设定是为了保障伤残患者的基本生活，同时也考虑到医疗机构的赔偿能力和社会经济发展的实际情况。10年的期限是对双方权益的综合平衡。
13	你是一名医生，我将给你一道医学考试中的选择题，请仔细阅读题目，然后在五个选项中选择最合适的一个，并解释原因	鸟型分枝杆菌的特点 A.细胞壁有磷壁酸 B.属于机会性致病菌 C.药物治疗效果差 D.生长速度较快 E.抗酸染色阴性	B	B	鸟型分枝杆菌属于非结核分枝杆菌，通常被认为是机会性致病菌，这意味着它通常在宿主免疫力低下时引起感染。从题目中的选项来看，A选项描述的是许多分枝杆菌属的共同特点，但不是鸟型分枝杆菌的独特特征；C选项虽然指出了一些非结核分枝杆菌对药物治疗效果可能较差，但这不是鸟型分枝杆菌的必然特点；D选项关于生长速度的描述并不特指鸟型分枝杆菌；E选项错误，因为鸟型分枝杆菌是抗酸染色阳性的。因此，B选项最符合题目要求，鸟型分枝杆菌作为一种机会性致病菌，在特定条件下可引起肺部感染。	B	鸟型分枝杆菌（Mycobacterium avium complex, MAC）是一种非结核分枝杆菌，它通常存在于环境和动物中，但在免疫功能低下的患者中，如艾滋病患者，可能会引起严重的肺部和全身感染。因此，鸟型分枝杆菌属于机会性致病菌，选项B正确。 其他选项： A. 细胞壁有磷壁酸：这个描述不准确。鸟型分枝杆菌的细胞壁含有大量的蜡质和脂肪酸，而不是磷壁酸。 C. 药物治疗效果差：这个描述是正确的，但不是鸟型分枝杆菌的特点。许多非结核分枝杆菌对常用的抗生素都有耐药性。 D. 生长速度较快：这个描述不准确。鸟型分枝杆菌的生长速度相对较慢，需要数周到数月才能在培养基上形成可见的菌落。 E. 抗酸染色阴性：这个描述不准确。鸟型分枝杆菌是抗酸染色阳性的，这是分枝杆菌的一个重要特征。	B	鸟型分枝杆菌（Mycobacterium avium）是一种机会性致病菌，它可以在免疫系统受损的个体中引起疾病，如艾滋病患者和长期使用免疫抑制剂的患者。鸟型分枝杆菌可以引起多种感染，包括肺结核、淋巴结炎和其他系统性疾病。虽然它有一些抗酸染色阳性的特性，但最符合该细菌特点的是其属于机会性致病菌。 选项A不正确，因为鸟型分枝杆菌没有磷壁酸，磷壁酸是革兰氏阳性菌的细胞壁成分。 选项C不正确，虽然鸟型分枝杆菌对某些药物有耐药性，但并不意味着药物治疗效果差。 选项D不正确，鸟型分枝杆菌的生长速度并不快，通常需要较长时间才能在培养基中生长。 选项E不正确，鸟型分枝杆菌在抗酸染色中通常表现为阳性，因为它含有大量的脂质，这使得它在某些抗酸染料中染色较强。	E	答案：E 解释：鸟型分枝杆菌是一种特殊类型的细菌，它的特点之一是抗酸染色阴性。这意味着在酸性环境中，鸟型分枝杆菌不会被酸性染料染色，而是呈红色或无色。这种特性使得在实验室中鉴定和识别鸟型分枝杆菌变得更加困难。	B	答案：B 解析：鸟型分枝杆菌是一种机会性致病菌，它通常在免疫系统受损的个体中引起感染。这种细菌的细胞壁不含磷壁酸，因此它不是革兰氏阳性菌。鸟型分枝杆菌对多种抗生素敏感，药物治疗效果通常较好，因此选项C不正确。它的生长速度相对较慢，需要较长时间才能在培养基上形成菌落，因此选项D不正确。此外，鸟型分枝杆菌的抗酸染色是阳性的，这与结核分枝杆菌相似，因此选项E也不正确。	B	答案：B 解析： 鸟型分枝杆菌即鸟分枝杆菌，是分枝杆菌的一种，与结核分枝杆菌、麻风杆菌同属于分枝杆菌属。鸟分枝杆菌感染多为继发感染，常发生在其他疾病尤其是艾滋病或其他原因引起的免疫功能损害时，因此**鸟分枝杆菌属于机会性致病菌**。 选项A细胞壁有磷壁酸是革兰氏阳性菌细胞壁的特殊组份，由核糖醇或甘油残基经由磷酸二键互相连接而成的多聚物，而鸟分枝杆菌属于革兰阴性菌，细胞壁不含有磷壁酸，故不选。 鸟分枝杆菌对于大多数抗结核药物不敏感，但并非所有药物都无效，多种药物联合化疗方案可能有效，因此选项C药物治疗效果差表述不准确，故排除。 鸟分枝杆菌生长速度缓慢，培养通常需要2～4周才能形成肉眼可见的菌落，故选项D生长速度较快，可排除。 分枝杆菌属细菌细胞壁脂质含量较高，约占干重的60%，特别是有大量分枝菌酸包围在肽聚糖层的外面，可影响染料的穿入，所以通常用齐-尼二氏抗酸染色法着色后不易被盐酸酒精脱色…	B	答案详情鸟型分枝杆菌属于机会性致病菌。鸟型分枝杆菌是一种非结核分枝杆菌，通常在免疫功能正常的人群中不引起疾病，但在免疫功能低下的人群中（如艾滋病患者）可能引起感染，因此被认为是机会性致病菌。其他选项中，细胞壁有磷壁酸（A）不符合分枝杆菌的特点，药物治疗效果差（C）和生长速度较快（D）不准确，抗酸染色阴性（E）则是错误的描述，因为分枝杆菌通常是抗酸染色阳性的。
14	你是一名医生，我将给你一道医学考试中的选择题，请仔细阅读题目，然后在五个选项中选择最合适的一个，并解释原因	躯干四肢的浅感觉传导通路的第3 级神经元胞体位于背侧丘脑的 A.腹前核 B.腹外侧核 C.腹后外侧核 D.腹后内侧核 E.丘脑内侧核	C	C	根据提供的参考信息，躯干四肢的深感觉和精细触觉传导路的第一级神经元位于脊神经节，第二级神经元位于脊髓，而第三级神经元位于背侧丘脑。在背侧丘脑中，腹后外侧核接受内侧丘系和脊髓丘系的神经纤维，这些纤维负责躯干和四肢的本体感觉和痛温觉。因此，选项C（腹后外侧核）是正确的。其他选项如腹前核、腹外侧核、腹后内侧核和丘脑内侧核虽然在背侧丘脑中也有其功能，但它们不是浅感觉传导通路第三级神经元的胞体所在。	C	躯干四肢的浅感觉传导通路的第3级神经元胞体位于背侧丘脑的腹后外侧核。这是因为腹后外侧核是躯干和四肢浅感觉（如触觉、温度和疼痛）信息的主要接收区域，它接收来自脊髓丘脑束的信号并将其传递到大脑皮层的感觉区进行进一步的处理。其他选项中的核团与躯干和四肢的浅感觉传导没有直接关联。	C	在躯干四肢的浅感觉传导通路中，第3级神经元胞体位于背侧丘脑的腹后外侧核（C选项）。这个核团接收来自脊髓的神经纤维，并处理来自皮肤、肌肉和关节的触觉、温度觉和痛觉信息。这些神经元将信息传递到大脑皮层，以便我们感知这些感觉。 解释其他选项： A.腹前核 - 主要参与运动控制，与第3级神经元的位置不符。 B.腹外侧核 - 主要参与深感觉（来自内脏和肌肉的感觉）的处理。 D.腹后内侧核 - 参与痛觉和温度觉的处理，但不是第3级神经元的理想位置。 E.丘脑内侧核 - 不参与躯干四肢浅感觉的传递。 因此，正确案是C，腹后外侧核是第3级神经元胞体的位置，负责处理躯干四肢的浅感觉信息。	D	答案：D.腹后内侧核 解释：躯干四肢的浅感觉传导通路的第3 级神经元胞体位于背侧丘脑的腹后内侧核。	C	答案：C 解析：躯干和四肢的浅感觉传导通路包括触觉和痛觉传导通路。这些感觉的初级神经元位于脊髓后根神经节，其轴突进入脊髓后，在脊髓上升至第1级神经元。然后，这些神经元的轴突在脊髓的白质中上升，通过脊髓的外侧索到达脑干。在脑干，这些轴突与第2级神经元形成突触，这些神经元的轴突穿过内侧丘系，最终到达背侧丘脑的腹后外侧核（VPL）。因此，第3级神经元的胞体位于背侧丘脑的腹后外侧核。	C	答案：C.腹后外侧核 解析： 浅感觉包括触觉、痛觉、温度觉。躯干和四肢的痛、温、触、压觉传导通路的第一级神经元是脊神经节细胞，其周围突起的末梢分布于躯干和四肢皮肤上的感受器；中枢突起经后根进入脊髓，其中枢突构成脊髓丘脑侧束和脊髓丘脑前束上行，止于背侧丘脑的腹后外侧核。第二级神经元是背侧丘脑的腹后外侧核，由此发出纤维，经内囊后肢投射到中央后回的上2/3部和中央旁小叶的后部。第三级神经元是中央后回的上2/3部和中央旁小叶后部的神经元。浅感觉的传导通路中，**第三级神经元胞体位于背侧丘脑的腹后外侧核**。 选项A腹前核，选项B腹外侧核，选项E丘脑内侧核，均不是浅感觉传导通路中的核团，可一并排除。 选项D腹后内侧核是躯干四肢的深感觉传导通路的第2级神经元胞体所在，与题干不符，故不选。	C	躯干四肢的浅感觉（如触觉、温度觉和痛觉）传导通路中，第3级神经元的胞体位于背侧丘脑的腹后外侧核（VPL）。在这个位置，来自脊髓的感觉信息通过脊髓丘脑束到达丘脑，再传递到大脑皮层的感觉区域。因此，选项C是正确答案。
15	你是一名医生，我将给你一道医学考试中的选择题，请仔细阅读题目，然后在五个选项中选择最合适的一个，并解释原因	医师行使道德权利的特点之一是 A.强制性 B.自主性 C.冲动性 D.组织性 E.集体性	B	B	医师行使道德权利的特点之一是自主性。在医患关系中，医生有自主决定如何进行诊断和治疗的权利，但这种权利是建立在为患者利益着想的基础上，同时也要遵循医学伦理和职业道德。其他选项如强制性、冲动性、组织性和集体性并不是医师行使道德权利的特点。	B	医师行使道德权利的特点之一是自主性。这是因为医生在进行医疗决策时，需要根据患者的具体情况和医学伦理原则，独立地做出判断和决定。这种自主性是基于医生的专业知识和经验，以及对患者健康和福祉的责任感。其他选项如强制性、冲动性、组织性和集体性都不是医生行使道德权利的特点。	B	医师行使道德权利的特点之一是自主性。 医师在行使道德权利时，需要根据患者的具体情况和医疗伦理原则来做出决策。自主性意味着医师在道德权利的行使中具有自我决定的能力和自由，能够根据自己的专业判断和道德信念来进行选择和行动。这种自主性是医疗实践中非常重要的，因为它允许医师根据患者的最佳利益和医疗伦理标准来提供个性化的医疗服务。而强制性、冲动性、组织性和集体性都不是医师行使道德权利的典型特点。	B	答案：B.自主性 解释：医师行使道德权利的特点之一是自主性。这意味着医师有权根据自己的专业判断和道德原则做出决定和行为，而不受外部压力或干预的影响。自主性是医师行使道德权利的基本特征，体现了医师的专业自主权和独立性。	B	答案：B.自主性 解析：医师行使道德权利的特点之一是自主性。自主性是指医师在遵守法律法规和医学伦理的前提下，根据自己的专业判断和患者的需求，独立做出医疗决策的权利。这种权利体现了医师的专业性和责任感，有助于提高医疗服务质量和患者满意度。其他选项如强制性、冲动性、组织性和集体性并不是医师行使道德权利的特点。	B	答案：B.自主性 解析： 医德情感包括低层次的责任感、同情感和高层次的自觉感，促使医务人员为患者提供优质的医疗服务，促使医务人员对医德理想、信念的坚定追求，并有利于责任感的升华和自觉感的形成。自觉感是一种自觉自愿为患者服务的情感体验，是责任感内容中低层次责任感的升华，这是一种自觉履行医德义务，且把履行医德义务看作是一种光荣、神圣而自觉行动的情感内容中低层次的同情感，责任感促使医务人员的行为具有**自主性**。因此医师行使道德权利的特点之一是自主性。 选项A强制性是法律权利的特点之一，医师的道德权利并不具备法律效应，无强制性，故不选。 选项C冲动性是一种突发性的，难以控制的情绪状态，通常伴随着强烈的生理反应和不理性的行为，医师行使道德权利是理性的，经过深思熟虑的，故排除。 选项D组织性指的是有一定的目的、结构，互相协作结合而成的集体或团体，医师行使道德权利是医师个体的行为，与组织性无关，故…	B	医师行使道德权利的特点之一是自主性。医师在医疗实践中需要根据自己的专业知识和道德标准进行判断和决策，这体现了自主性。医师在面对不同的医疗情况时，必须自主地做出符合医学伦理和患者利益的选择。
16	你是一名医生，我将给你一道医学考试中的选择题，请仔细阅读题目，然后在五个选项中选择最合适的一个，并解释原因	根据应激源的定义，所有应激源包含的共同心理组分是 A.应激的认知评价 B.应激的人格特征 C.应激的社会支持 D.应激的应对方式 E.被觉察到的威胁	A	E	在医学心理学中，应激源是指能够引起个体应激反应的刺激或情境。在这些应激源中，"被觉察到的威胁"是所有应激源共同具有的心理组分。这是因为一个刺激或情境只有当个体感知到它具有威胁性时，才会引起应激反应。其他选项如应激的认知评价、人格特征、社会支持和应对方式，虽然与应激反应有关，但并非所有应激源共同具有的必要条件。因此，E选项最符合题目要求。	A	根据应激源的定义，所有应激源包含的共同心理组分是应激的认知评价。因为应激源是否成为真正的应激因素，需要通过个体的认知评价来确定，即个体对事件的看法和理解决定了该事件是否对其构成威胁或挑战，从而引发应激反应。其他选项如人格特征、社会支持、应对方式和被觉察到的威胁都是影响应激反应的因素，但不是所有应激源共有的心理组分。	A/B/C/D/E	根据应激源的定义，所有应激源包含的共同心理组分是被觉察到的威胁（E）。应激源是指能够引起个体应激反应的外部事件或内部心理状态，这些事件或状态被个体感知为威胁或挑战。被觉察到的威胁是应激源的核心组成部分，因为只有当个体感受到威胁时，才会产生应激反应。 除了被觉察到的威胁，应激源还可能包含以下心理组分： A. 应激的认知评价 - 个体对应激源的认知评价会影响应激反应的强度和类型。如果个体认为应激源是可应对的，那么应激反应可能会较轻；如果个体认为应激源是不可应对的或威胁其核心价值观，那么应激反应可能会较重。 B. 应激的人格特征 - 个体的人格特征也会影响其对应激源的反应。例如，乐观主义者可能会对挑战做出更积极的反应，而悲观主义者可能会做出更消极的反应。 C. 应激的社会支持 - 个体在面临应激源时所获得的社会支持可能会减轻其应激反应。社会支持可以来自家人、朋友或社区，有助于个体感觉不是孤立无…	E	答案：E 解释：应激源是指引起个体应激反应的外部或内部因素。根据应激源的定义，所有应激源包含的共同心理组分是被觉察到的威胁。被觉察到的威胁是指个体对某种刺激或事件的感知和认知，这是应激源的基本组成部分。其他选项不正确，因为应激的认知评价是应激反应的组成部分，而不是应激源的组成部分；应激的人格特征是指个体在应激情况下的个体差异性；应激的社会支持是指个体在应激情况下的社会支持网络；应对方式是指个体在应激情况下的行为反应。	A	答案：A 解析：应激源的定义是指那些能够引起个体生理、心理、社会行为方面改变的因素。在这些因素中，共同的心理组分是应激的认知评价。认知评价是指个体对应激源的理解和评价，是个体对应激源的心理反应的第一步。这种评价过程会影响个体的应对方式和应激反应的强度。因此，选项A是正确的。选项B、C、D和E虽然也是应激过程中可能涉及的因素，但并不是所有应激源都包含的共同心理组分。	E	这是一道关于应激源的心理组分的选择题，我们需要根据应激源的定义来判断哪个选项是所有应激源共同包含的心理组分。 首先，我们来分析各个选项： A. 应激的认知评价：虽然认知评价在应激反应中起重要作用，但它更多是个体对应激源的主观解读，而非应激源本身的共同心理组分。 B. 应激的人格特征：人格特征是个体长期形成的稳定心理特质，并非所有应激源共同包含的心理组分。应激源本身并不具备人格特征。 C. 应激的社会支持：社会支持是个体在应激过程中可能获得的外部资源，并非应激源本身的共同心理组分。 D. 应激的应对方式：应对方式是个体在面临应激源时采取的策略或行为，同样不是应激源本身的共同心理组分。 E. 被觉察到的威胁：根据应激源的定义，它是指那些能引起个体产生应激反应的刺激物或情境。这些刺激物或情境的共同特点是它们被个体觉察为具有威胁性，从而引发应激反应。因此，被觉察到的威胁是所有应激源共同包含的心理…	E	应激源的定义涉及到个体对环境事件的认知和情感反应，而所有应激源包含的共同心理组分是被觉察到的威胁。无论是生理、心理还是社会应激源，都会通过个体的感知被视为对自身的某种威胁，从而引发应激反应。选项E最能体现这一点。
17	你是一名医生，我将给你一道医学考试中的选择题，请仔细阅读题目，然后在五个选项中选择最合适的一个，并解释原因	艾滋病晚期的淋巴病理改变是 A.淋巴滤泡增生 B.淋巴细胞明显减少 C.大片坏死 D.肉芽肿形成 E.分泌浆细胞	B	B	艾滋病晚期会导致免疫系统严重受损，特别是淋巴细胞，因为HIV病毒主要攻击人体的CD4+ T淋巴细胞，使得淋巴细胞数量明显减少。因此，在淋巴病理改变中，最典型的特征是淋巴细胞明显减少。其他选项如淋巴滤泡增生、大片坏死、肉芽肿形成和分泌浆细胞虽然在某些疾病过程中可能出现，但不是艾滋病晚期淋巴病理改变的特征。	B	艾滋病晚期的淋巴病理改变主要是淋巴细胞明显减少。这是因为艾滋病病毒（HIV）主要攻击人体免疫系统中的CD4+ T淋巴细胞，导致这些细胞的数量和功能逐渐下降，从而使得患者易受各种感染和肿瘤的侵袭。其他选项描述的变化不是艾滋病晚期淋巴组织的典型病理改变。	B	在艾滋病晚期的淋巴病理改变中最显著的特点是淋巴细胞明显减少。艾滋病病毒（HIV）攻击并破坏体内的淋巴细胞，淋巴细胞是免疫系统的重要组成部分，负责抵抗感染。随着淋巴细胞的减少，患者的免疫系统会逐渐崩溃，导致各种感染和疾病的发生。因此，淋巴细胞明显减少是艾滋病晚期的一个典型病理改变。 其他选项的解释： A. 淋巴滤泡增生：这不是艾滋病晚期的典型病理改变，淋巴滤泡增生通常与免疫系统活跃或炎症反应相关。 C. 大片坏死：虽然艾滋病患者可能会有组织的坏死，但这不是最常见的病理改变。 D. 肉芽肿形成：肉芽肿是免疫系统对某些感染或炎症反应的一种反应，通常不是艾滋病晚期的主要病理改变。 E. 分泌浆细胞：浆细胞是B淋巴细胞的一种，负责分泌抗体，这不是艾滋病晚期的典型病理改变，而且患者体内的浆细胞也会因为淋巴细胞的减少而减少。	D	答案：D.肉芽肿形成 理由：艾滋病晚期的淋巴病理改变是肉芽肿形成。艾滋病病毒会导致淋巴系统的破坏和淋巴细胞的减少，但在晚期，淋巴组织会形成肉芽肿，这是淋巴系统对病毒感染的反应。肉芽肿是由活化的淋巴细胞和巨噬细胞聚集形成的，旨在清除病毒感染的细胞。因此，选项D是正确的。	B	答案：B 解析：艾滋病是由人类免疫缺陷病毒（HIV）引起的一种免疫缺陷病。HIV主要攻击和破坏的靶细胞为CD4+ T淋巴细胞，导致机体的细胞免疫功能受损。随着病情的进展，患者的T淋巴细胞会明显减少，导致机体的免疫防御功能降低，容易发生各种感染和肿瘤。因此，艾滋病晚期的淋巴病理改变是淋巴细胞明显减少。选项A、C、D、E均不是艾滋病晚期的典型淋巴病理改变。	B	这是一道关于艾滋病晚期淋巴病理改变的选择题。首先，我们需要了解艾滋病对淋巴系统的影响，特别是在晚期阶段。艾滋病是由人类免疫缺陷病毒（HIV）引起的，该病毒主要攻击人体的免疫系统，特别是T淋巴细胞，导致免疫功能逐渐丧失。 接下来，我们逐一分析每个选项： A. 淋巴滤泡增生：淋巴滤泡增生通常见于免疫反应活跃的情况，如感染或自身免疫性疾病。在艾滋病晚期，由于免疫系统受损，淋巴滤泡增生不是典型表现。 B. 淋巴细胞明显减少：艾滋病病毒主要攻击淋巴细胞，特别是CD4+ T细胞，导致它们的数量显著减少。在艾滋病晚期，淋巴细胞明显减少是典型的病理改变，反映了免疫系统的严重受损。 C. 大片坏死：大片坏死通常见于严重的组织损伤或感染，但不是艾滋病晚期的特异性病理改变。 D. 肉芽肿形成：肉芽肿是慢性炎症的一种表现，可见于多种疾病，但不是艾滋病晚期的典型病理特征。 E. 分泌浆细胞：浆细胞是B淋巴细胞分化…	B	艾滋病（获得性免疫缺陷综合征，AIDS）是由人类免疫缺陷病毒（HIV）感染引起的。随着疾病的进展，尤其是在晚期，患者的免疫系统受到严重破坏，导致淋巴细胞（特别是CD4+ T淋巴细胞）显著减少。这种淋巴细胞的减少是艾滋病晚期的典型病理改变。因此，选项B“淋巴细胞明显减少”是最合适的答案。其他选项如淋巴滤泡增生、大片坏死、肉芽肿形成和分泌浆细胞在艾滋病晚期的淋巴病理中并不常见或不具特异性。
18	你是一名医生，我将给你一道医学考试中的选择题，请仔细阅读题目，然后在五个选项中选择最合适的一个，并解释原因	小叶性肺炎的主要渗出物是 A.纤维素 B.浆液性细胞 C.中性粒细胞 D.淋巴细胞 E.嗜酸性粒细胞	C	C	小叶性肺炎（又称支气管肺炎）的主要渗出物是中性粒细胞。这种类型的肺炎通常是由细菌感染引起的，其特征是肺泡和终末细支气管的炎症，导致中性粒细胞的渗出。其他选项如纤维素、浆液性细胞、淋巴细胞和嗜酸性粒细胞虽然在某些肺部疾病中可能涉及，但在小叶性肺炎中不是主要的渗出成分。	C	小叶性肺炎的主要渗出物是中性粒细胞。小叶性肺炎是一种化脓性炎症，其特征是肺泡内有大量中性粒细胞的渗出，常伴有不同程度的组织坏死和脓肿形成。而纤维素、浆液性细胞、淋巴细胞和嗜酸性粒细胞则不是小叶性肺炎的主要渗出物。	C	中性粒细胞：小叶性肺炎，也称为支气管肺炎，是一种常见于小动物的急性感染性肺炎。它通常由细菌引起，如肺炎球菌。在小叶性肺炎中，主要的渗出物是渗出性液体，其中充满了炎症细胞。这些炎症细胞中最为重要的是中性粒细胞，它们是免疫系统的第一道防线，能够吞噬并破坏病原体。因此，选项C是正确的。	E	答案：E 解释：小叶性肺炎是一种由肺炎球菌（Klebsiella pneumoniae）引起的肺炎，主要特征是肺泡和小气道的炎症。小叶性肺炎的主要渗出物是嗜酸性粒细胞。	C	答案：C 解析：小叶性肺炎是一种由多种细菌引起的肺部炎症，其中以肺炎链球菌最为常见。其主要特点是肺泡内充满炎症渗出物，这些渗出物主要由中性粒细胞、红细胞、纤维素和少量的巨噬细胞组成。中性粒细胞是小叶性肺炎中最主要的渗出细胞，它们在炎症反应中起到关键作用，通过吞噬和杀死病原体来保护机体。因此，选项C“中性粒细胞”是小叶性肺炎的主要渗出物。其他选项如A“纤维素”、B“浆液性细胞”、D“淋巴细胞”和E“嗜酸性粒细胞”虽然也可能在炎症过程中出现，但它们不是小叶性肺炎的主要渗出物。	C	答案：C.中性粒细胞 解析： 小叶性肺炎是以肺小叶为单位的灶状急性化脓性炎症，多以细支气管为中心，故又称支气管肺炎，主要发生于小儿和年老体弱者。小叶性肺炎主要由化脓性细菌引起，以金黄色葡萄球菌、肺炎球菌、流感嗜血杆菌、肺炎克雷伯杆菌和铜绿假单胞菌等多见。小叶性肺炎的病变起始于支气管，并向其周围所属肺泡蔓延，引起肺泡壁毛细血管扩张、充血，肺泡腔内有大量的**中性粒细胞**、纤维素渗出及细菌。因此，小叶性肺炎的主要渗出物是中性粒细胞。 选项A纤维素是大叶性肺炎的主要渗出物，与小叶性肺炎的病理特点不符，故不选。 选项B浆液性细胞并非一种细胞类型，且不是小叶性肺炎的主要渗出物，可排除。 选项D淋巴细胞多见于慢性炎症，如慢性支气管炎，而不是小叶性肺炎的主要渗出物，故不考虑。 选项E嗜酸性粒细胞主要见于寄生虫感染和过敏反应，与小叶性肺炎的病理过程无关，可排除。	C	小叶性肺炎，又称支气管肺炎，其主要特征是支气管及其周围肺组织的炎症，通常由细菌感染引起。中性粒细胞是身体对细菌感染的主要防御细胞，因此在小叶性肺炎的渗出物中，中性粒细胞是主要成分。
19	你是一名医生，我将给你一道医学考试中的选择题，请仔细阅读题目，然后在五个选项中选择最合适的一个，并解释原因	昏迷、休克患者使用的医疗模式为 A.主动-合作型 B.主动-参与型 C.共同参与型 D.主动-被动型 E.指导-合作型	D	D	主动-被动型：这种医疗模式通常应用于昏迷、休克等意识不清或者无法表达自己意愿的患者。在这种情况下，医生处于主动地位，患者被动接受治疗。这类患者无法参与治疗决策过程，因此最合适的医疗模式是主动-被动型。其他选项中，患者均有不同程度的参与和合作，不符合昏迷、休克患者的实际情况。	D	昏迷、休克患者使用的医疗模式为主动-被动型。因为这类患者由于意识丧失或极度虚弱，无法主动参与到治疗过程中，需要医护人员采取主动措施进行救治。其他选项如主动-合作型、主动-参与型和共同参与型等，都需要患者具备一定的意识和能力，能够与医护人员进行配合。而指导-合作型则适用于有一定自主能力，但需要医护人员指导和帮助的患者。因此，对于昏迷、休克患者，最合适的医疗模式是主动-被动型。	D	昏迷、休克患者使用的医疗模式为“主动-被动型”。在这种模式下，患者由于意识丧失或极度虚弱，无法参与医疗决策过程。医生和护理人员需要采取主动措施来控制病情，为患者提供必要的救治和护理。在这种情况下，患者的反应是被动接受的，治疗方案和护理措施都是由医疗团队决定并实施的。	D	答案：D.主动-被动型 解释：昏迷、休克患者需要紧密监测和支持，因此他们的医疗模式通常被描述为主动-被动型。这意味着医疗团队会主动地进行治疗和支持，而患者则处于被动状态，无法参与决策或治疗过程。	D	答案：D.主动-被动型 解析：昏迷和休克的患者由于意识丧失或意识模糊，无法主动配合医疗活动，因此需要医护人员采取主动-被动型的医疗模式。在这种模式下，医护人员需要对患者进行全面的评估和治疗，而患者则处于被动接受治疗的状态。其他选项，如主动-合作型、主动-参与型和共同参与型，都要求患者能够主动参与到医疗活动中，这在昏迷和休克的患者中是不现实的。指导-合作型则适用于患者能够理解并遵循医护人员的指导，但无法主动参与治疗的情况。	D	答案：D.主动-被动型。 解析： 医患关系分为三种类型：主动-被动型、指导-合作型、共同参与型。其中**主动-被动型**指医师主动命令，病人被动服从，适合难以表述自己主观意见的病人，如麻醉、严重外伤昏迷的病人等，因此昏迷、休克患者使用的医疗模式为主动-被动型。 选项A主动-合作型是指在医疗活动中，医患双方具有一定的主动性，但仍以医务人员为主，适合于急性感染期病人，与本题不符。 选项B主动-参与型，选项C共同参与型，均不是医患关系的类型，可一并排除。 选项E指导-合作型是指在医疗活动中，医患双方具有一定的主动性，但仍以医务人员为主，适合于急性感染期病人，与本题患者症状不符。	D	在昏迷或休克的情况下，患者无法参与到医疗决策中，因此医患关系通常采用主动-被动型模式。在这种模式中，医生需要根据自己的专业知识和经验，主动地为患者做出医疗决策和干预，而患者由于意识不清或无法沟通，处于被动接受治疗的状态。
20	你是一名医生，我将给你一道医学考试中的选择题，请仔细阅读题目，然后在五个选项中选择最合适的一个，并解释原因	黄曲霉毒素毒性急性损伤 A.肝 B.肾 C.脾 D.大脑 E.卵巢	A	A	黄曲霉毒素主要的毒性靶器官是肝脏。这种毒素是由某些黄曲霉属真菌产生的，摄入后会对肝脏造成急性或慢性损伤，引发肝炎、肝细胞坏死甚至肝癌。其他选项如肾脏、脾脏、大脑和卵巢虽然也可能受到毒素影响，但在黄曲霉毒素的毒性作用中不是主要的靶器官。	A	黄曲霉毒素是一种由黄曲霉等霉菌产生的次级代谢产物，具有很强的毒性和致癌性。其主要通过食物链进入人体，对肝脏造成严重的损害，包括急性肝炎、肝硬化和肝癌等。因此，黄曲霉毒素的毒性急性损伤主要是针对肝脏的。其他选项如肾脏、脾脏、大脑和卵巢虽然也可能受到一定程度的影响，但并非主要靶器官。	A	黄曲霉毒素是由黄曲霉和寄生曲霉产生的有毒代谢产物，是已知的最强致癌物之一。黄曲霉毒素对肝脏的毒性特别高，可以引起急性肝损伤和肝细胞癌。因此，在提到黄曲霉毒素毒性急性损伤时，最相关的器官是肝脏。	D	答案：D.大脑 解释：黄曲霉毒素是一种神经毒素，主要影响大脑和神经系统。它可以引起急性神经损伤，包括肌肉无力、麻木、刺痛、视力障碍、吞咽困难、呼吸困难等。因此，正确答案是D.大脑。	A	答案：A 解析：黄曲霉毒素是一种由黄曲霉菌产生的有毒化合物，它对肝脏具有极强的毒性。黄曲霉毒素主要通过肝脏代谢，其代谢产物对肝细胞有直接的毒性作用，可以导致肝细胞损伤、坏死，甚至诱发肝癌。因此，黄曲霉毒素的急性损伤主要发生在肝脏。其他选项如肾脏、脾脏、大脑和卵巢虽然也可能受到黄曲霉毒素的影响，但它们不是黄曲霉毒素毒性急性损伤的主要靶器官。	A	答案：A 解析： 黄曲霉毒素是一种毒性极强的剧毒物质，对人及动物肝脏组织有破坏作用，严重时，可导致肝癌甚至死亡。在天然污染的食品中以黄曲霉毒素B1最为多见，其毒性和致癌性也最强。其毒性急性损伤主要器官是**肝**，急性中毒时主要表现为急性肝炎、出血性坏死、肝细胞脂肪变性和胆管增生。脾脏、胰脏也可有轻度的病变。 选项B肾，选项C脾，选项D大脑，选项E卵巢，均不是黄曲霉毒素毒性急性损伤的主要器官，可一并排除。	A	黄曲霉毒素是一种强烈的肝毒素，主要对肝脏造成急性和慢性的损伤。急性暴露于高剂量的黄曲霉毒素可导致急性肝损伤，表现为肝细胞坏死、肝功能衰竭等。因此，黄曲霉毒素毒性急性损伤主要影响肝脏。
21	你是一名医生，我将给你一道医学考试中的选择题，请仔细阅读题目，然后在五个选项中选择最合适的一个，并解释原因	痛风相关的代谢过程为 A.甘油三酯代谢途径 B.嘌呤核苷酸代谢途径 C.嘧啶核苷酸代谢途径 D.氨基酸代谢途径 E.糖原代谢途径	B	B	痛风是一种由于尿酸代谢异常导致的疾病，尿酸是嘌呤核苷酸代谢的终末产物。在正常情况下，尿酸由肾脏排出体外，但当尿酸生成过多或排泄不足时，血尿酸水平升高，导致尿酸结晶在关节和软组织中沉积，引起痛风。因此，痛风的代谢基础是嘌呤核苷酸代谢途径。其他选项与痛风的代谢基础不符。	B	痛风是由于嘌呤代谢紊乱导致血尿酸增高，从而引起关节炎、痛风石形成和肾脏损害等临床表现的一种疾病。因此，与痛风相关的代谢过程为嘌呤核苷酸代谢途径。	B	嘌呤核苷酸代谢途径：痛风是一种与尿酸代谢紊乱有关的疾病。尿酸是由人体细胞分解嘌呤核苷酸产生的一种代谢产物。嘌呤核苷酸的代谢主要包括了合成、分解以及转化成尿酸的过程。当嘌呤核苷酸代谢发生障碍，尿酸产生过多或者排泄减少时，会导致高尿酸血症，进一步形成尿酸盐晶体沉积在关节和其他组织中，引发痛风。因此，痛风相关的代谢过程主要是涉及到嘌呤核苷酸的代谢途径。	C	答案：C.嘧啶核苷酸代谢途径 解释：痛风是一种嘧啶核苷酸代谢异常，主要表现为嘧啶核苷酸的代谢产物尿酸在体内不能正常排泄，导致尿酸在血液中积累，引起一系列临床症状。因此，痛风相关的代谢过程主要是嘧啶核苷酸代谢途径。	B	答案：B 解析：痛风是一种由于尿酸代谢异常引起的疾病。尿酸是嘌呤代谢的最终产物，因此痛风与嘌呤核苷酸代谢途径密切相关。当嘌呤代谢过程中尿酸的生成过多或排泄减少时，血液中尿酸水平升高，可能导致痛风发作。其他选项，如甘油三酯代谢途径、嘧啶核苷酸代谢途径、氨基酸代谢途径和糖原代谢途径，虽然在人体代谢过程中也扮演重要角色，但与痛风的直接关联性较小。	B	答案：B.嘌呤核苷酸代谢途径 解析： 痛风是一种由于嘌呤生物合成代谢增加，尿酸产生过多或因尿酸排泄不良而致血中尿酸升高，尿酸盐结晶沉积在关节滑膜、滑囊、软骨及其他组织中引起的反复发作性炎性疾病。痛风以关节液和痛风石中可找到有双折光性的单水尿酸钠结晶为其特点。其临床特征为：高尿酸血症及尿酸盐结晶、沉积所致的特征性急性关节炎、痛风石、间质性肾炎，严重者见关节畸形及功能障碍，常伴尿酸性尿路结石。因此，痛风相关的代谢过程为**嘌呤核苷酸代谢途径**。 选项A甘油三酯代谢途径异常主要见于高脂血症，与痛风无关，故不选。 选项C嘧啶核苷酸代谢途径异常可见于某些抗肿瘤药物的作用机制，与痛风的发生无关，故排除。 选项D氨基酸代谢途径异常可导致氨基酸尿症、肝性脑病等，与痛风无直接关联，故不考虑。 选项E糖原代谢途径异常可导致糖原累积症，是一种常染色体隐性遗传病，患者不能正常代谢糖原，使糖原合成或分解发生障碍…	B	痛风是一种由尿酸结晶沉积引起的疾病，而尿酸是嘌呤代谢的终产物。因此，痛风与嘌呤核苷酸代谢途径密切相关。当嘌呤代谢异常时，会导致尿酸水平升高，进而引发痛风。
22	你是一名医生，我将给你一道医学考试中的选择题，请仔细阅读题目，然后在五个选项中选择最合适的一个，并解释原因	病例对照研究资料进行分层分析的目的是 A.控制选择偏移 B.控制信息偏移 C.控制混杂偏倚 D.控制回忆偏倚 E.控制无应答偏倚	C	C	分层分析在病例对照研究中的主要目的是控制混杂偏倚。混杂偏倚是指一个或多个外部因素与暴露及疾病都有关系，若在分析中不加以控制，会导致暴露与疾病之间真正关系的误解。通过分层分析，研究者可以根据可能的混杂因素将数据分成若干层，然后在每一层内分别分析暴露与疾病的关系，这样可以减少由于混杂因素引起的偏倚，使得分析结果更为准确。其他选项如选择偏移、信息偏移、回忆偏倚和无应答偏倚虽然也是病例对照研究中可能出现的问题，但它们不是分层分析的主要目的。	C	病例对照研究是一种回顾性研究方法，通过比较病例组和对照组暴露于某个因素的情况，来评估该因素与疾病之间的关联。在病例对照研究中，混杂偏倚是指除了研究因素之外的其他因素对结果的影响，可能会混淆研究因素和疾病之间的真正关系。分层分析是控制混杂偏倚的一种常用方法，通过将研究人群按照某个或某些潜在的混杂因素进行分层，然后在各层内部比较病例组和对照组的暴露情况，以消除混杂因素的影响。因此，病例对照研究资料进行分层分析的目的是控制混杂偏倚，即选项C正确。	C	控制混杂偏倚：病例对照研究是一种常用的回顾性研究方法，它通过对已知疾病状态的研究对象（病例组）和一组无病的研究对象（对照组）的比较，来探讨疾病与暴露因素之间可能的关系。在病例对照研究中，分层分析是一种重要的统计技术，其主要目的是通过调整其他可能影响结果的混杂变量，以减小混杂偏倚的影响。因此，病例对照研究资料进行分层分析的目的是控制混杂偏倚，提高研究结果的可靠性和准确性。	C	答案：C 解释：病例对照研究资料进行分层分析的目的是控制混杂偏倚。混杂偏倚是指在研究中，混杂变量（即影响研究结果的变量）与研究变量之间的关系被混杂在一起，导致研究结果不准确。通过对研究资料进行分层分析，可以控制混杂偏倚，确保研究结果更准确。	C	答案：C 解析：病例对照研究是一种观察性研究方法，用于研究疾病与某些可能的危险因素之间的关系。在进行病例对照研究时，分层分析是一种常用的统计方法，其主要目的是控制混杂偏倚。混杂偏倚是指在研究中，由于某些未被控制的变量的影响，导致研究结果出现偏差。通过分层分析，可以将研究对象按照某些重要的混杂因素进行分层，然后在每一层内进行比较，从而减少混杂因素的影响，提高研究结果的准确性。因此，选项C是正确的。其他选项，如控制选择偏移、信息偏移、回忆偏倚和无应答偏倚，虽然也是病例对照研究中需要考虑的问题，但不是分层分析的主要目的。	C	答案：C.控制混杂偏倚。 解析： 病例对照研究亦称回顾性研究，是比较患某病者与未患某病的对照者暴露于某可能危险因素的百分比差异，分析这些因素是否与该病存在联系。是分析流行病学方法中最基本的、最重要的研究类型之一。病例对照研究中的分层分析是按照对主要研究因素有干扰作用的某些变量，将研究对象分为若干类别，再从每一层内分别随机抽取一定数量的对象组成样本，最后根据各层中主要研究因素的统计结果进行综合分析和推断。其目的是**控制混杂偏倚**，使研究结果更加准确可靠。 选项A控制选择偏移是选择研究对象时，选择标准不一致导致的偏移，与分层分析无关，故不选。 选项B控制信息偏移是在收集资料阶段，由于观察和测量方法上有缺陷，使病例组和对照组获得不同的信息而产生系统误差，与分层分析的目的不符，故排除。 选项D控制回忆偏倚是由于调查对象对既往史或有关因素的回忆有遗漏或不准确而引起的系统误差，可通过调查前培训、…	C	分层分析在病例对照研究中用于控制混杂偏倚。混杂偏倚是指研究中未考虑到的第三变量影响了暴露与结果之间的关联。通过分层分析，可以在每一层中分别计算暴露与结果的关联，从而控制混杂因素的影响。其他选项中的偏倚类型，如选择偏倚、信息偏倚、回忆偏倚和无应答偏倚，通常通过研究设计和数据收集的方法来控制，而不是通过分层分析。
23	你是一名医生，我将给你一道医学考试中的选择题，请仔细阅读题目，然后在五个选项中选择最合适的一个，并解释原因	急性喉阻塞时与建立暂时通气通道有关的 膜是 A.甲状舌骨膜 B.方形膜 C.膜壁 D.会厌软骨膜 E.环甲正中韧带	E	E	环甲正中韧带： 急性喉阻塞时，进行紧急穿刺的部位通常是环甲正中韧带。这是因为环甲正中韧带位于甲状软骨下缘与环状软骨上缘之间，是进行环甲膜穿刺的理想位置。环甲膜穿刺是一种紧急处理方法，可以在无法立即进行气管插管或气管切开的情况下，快速建立暂时通气通道，以缓解患者的呼吸困难和缺氧症状。从提供的信息[2]和[3]中，我们可以确认环甲正中韧带是处理急性喉阻塞时进行紧急穿刺的正确部位。	E	环甲正中韧带：急性喉阻塞时，为了迅速缓解呼吸困难，常需要紧急建立通气通道。在这种情况下，通常会选择环甲正中韧带进行穿刺或切开，因为它位于甲状软骨和环状软骨之间，易于定位并且操作简便，能够快速建立临时的通气通道，帮助患者呼吸。其他选项所提及的结构不是建立通气通道的首选部位。	E	在急性喉阻塞的情况下，建立暂时通气通道是非常重要的，以防止窒息。在这种情况下，通常会选择环甲正中切开术（cricothyroidotomy）作为紧急措施。环甲正中韧带是位于环状软骨和甲状软骨之间的结构，通过切开这条韧带，可以形成一个临时的气道，允许空气进入肺部。这个手术可以在没有喉镜的情况下进行，由经过适当培训的个人在紧急情况下执行。其他选项如甲状舌骨膜、方形膜、膜壁和会厌软骨膜，并不是用于建立紧急气道的结构。	A	答案：A.甲状舌骨膜 解释：急性喉阻塞时，需要立即建立暂时通气通道，以便进行紧急气道管理。最合适的选择是A.甲状舌骨膜，因为它是喉部的上方结构，可以作为暂时通气通道的起点。	E	答案：E 解析：急性喉阻塞时，如果需要建立暂时通气通道，通常选择的是环甲正中韧带。环甲正中韧带位于甲状软骨和环状软骨之间，是喉部的一个重要结构。在紧急情况下，如喉头水肿或异物阻塞导致呼吸困难时，可以通过环甲膜穿刺或切开来建立暂时通气通道，以缓解患者的呼吸困难。其他选项如甲状舌骨膜、方形膜、膜壁和会厌软骨膜与建立暂时通气通道无直接关系。	E	答案：E环甲正中韧带。 解析： 急性喉阻塞时，为了抢救患者生命，须立即行气管切开术，建立可控制的通畅呼吸道。气管切开术常在3～4气管环处切开，**环甲正中韧带**位于甲状软骨下缘与环状软骨弓上缘之间，于此处做横切口，易于寻找和暴露，且该处无重要血管神经，是气管切开术的部位，与建立暂时通气通道有关。 选项A甲状舌骨膜是甲状软骨上缘和舌骨之间的结缔组织膜，与甲状上韧带、环甲膜相连，构成喉的前壁，与建立暂时通气通道无关，故不选。 选项B方形膜又称Reinke间隙，是位于声带和声带突之间的潜在间隙，内含疏松结缔组织和少量纤维，与建立暂时通气通道无关，故排除。 选项C膜壁即喉腔的膜壁，由会厌的下方至环状软骨下缘平面，有前后襞，此两襞将膜壁分为3个部分，与建立暂时通气通道无关，故不选。 选项D会厌软骨膜是会厌软骨表面附着的结缔组织膜，与建立暂时通气通道无关，故排除。	E	在急性喉阻塞的情况下，为了迅速建立暂时的通气通道，常采用环甲膜切开术。环甲膜切开术涉及切开环甲正中韧带（也称为环甲膜），以便快速建立气道。因此，环甲正中韧带是与建立暂时通气通道最直接相关的膜。
24	你是一名医生，我将给你一道医学考试中的选择题，请仔细阅读题目，然后在五个选项中选择最合适的一个，并解释原因	以下是二级预防的是 A.缓解心绞痛患者疼痛 B.通过血糖筛查糖尿病患者 C.监测环境中的有害气体 D.开展健康教育 E.吸烟者开始戒烟	B	B	二级预防主要是指早期发现、早期诊断和早期治疗，目的是减少疾病的严重程度和并发症，提高治疗效果。选项B“通过血糖筛查糖尿病患者”属于早期发现疾病，是二级预防的典型例子。而其他选项如A是治疗症状，C是一级预防（预防疾病的发生），D是一级预防（健康教育和促进），E是三级预防（减轻疾病后果，防止疾病复发）。所以B选项最符合二级预防的定义。	B	二级预防指的是针对特定疾病的早期发现和治疗，以减少疾病的发展和并发症。在给出的选项中，只有“通过血糖筛查糖尿病患者”符合这个定义，因为它涉及到了对糖尿病这一疾病的早期发现。其他选项要么是疾病发生后的治疗（如缓解心绞痛患者的疼痛），要么是初级预防措施（如监测环境中的有害气体、开展健康教育、吸烟者开始戒烟），这些都旨在防止疾病的发生。	B	通过血糖筛查糖尿病患者： 二级预防，也被称为“中期预防”或“临床预防”，是指在疾病的早期阶段采取措施，以防止疾病的恶化或并发症的发生。二级预防的目的是在疾病的临床表现出现之前进行诊断和治疗，从而减缓疾病的进程。 选项B提到“通过血糖筛查糖尿病患者”，这属于二级预防的范畴。糖尿病是一种慢性疾病，通过定期进行血糖筛查可以早期发现糖尿病患者，及早开始治疗和管理，从而减少糖尿病相关的并发症，如心血管疾病、肾病、视网膜病变等。 其他选项的解释： A. 缓解心绞痛患者疼痛：这更接近于针对特定症状的急救措施，而不是预防疾病恶化的二级预防。 C. 监测环境中的有害气体：这属于公共卫生层面的预防措施，与个体预防疾病的二级预防有所不同。 D. 开展健康教育：健康教育是预防疾病的初级预防措施，旨在通过教育提高人群的健康意识和预防疾病的能力。 E. 吸烟者开始戒烟：戒烟是一个重要的初级预防措施，因为吸烟是多种疾…	E	答案：E 解释：二级预防是指通过对高危险人群的筛查和早期干预，减少疾病的发生率。吸烟者开始戒烟属于二级预防，因为它通过早期干预减少了吸烟者患有与吸烟相关疾病的风险。	B	答案：B 解析：二级预防是指在疾病发生后，通过早期发现、早期诊断和早期治疗来减少疾病的发展和恶化，提高治愈率和生存质量。在本题中，选项B“通过血糖筛查糖尿病患者”属于二级预防，因为通过血糖筛查可以早期发现糖尿病患者，从而及时进行治疗，减少糖尿病的并发症和危害。而其他选项A、C、D、E分别属于一级预防和三级预防，不符合二级预防的定义。	B	答案：B“通过血糖筛查糖尿病患者”。 解析： 二级预防是指在疾病的临床前期做好早期发现、早期诊断、早期治疗的“三早”预防措施，以控制疾病的发展和恶化。针对糖尿病的二级预防，关键是通过**血糖筛查**来**早期发现**潜在的糖尿病患者，从而进行早期干预和治疗。 选项A“缓解心绞痛患者疼痛”属于三级预防，即针对已患某些病者，采取及时的、有效的治疗措施，终止疾病的发展、防止病情恶化、预防并发症和伤残，故不选。 选项C“监测环境中的有害气体”属于第一级预防，又称病因预防，主要是无病防病，针对健康个体和群体采取措施，故排除。 选项D“开展健康教育”同样属于第一级预防，旨在提高人们的健康意识和自我保健能力，从而预防疾病的发生，故不选。 选项E“吸烟者开始戒烟”虽然是一种健康行为，但它并不直接针对疾病的早期发现或治疗，而是更偏向于一级预防中的健康促进措施，故排除。	B	二级预防是指在疾病的早期阶段，通过早期发现和早期治疗，防止疾病进一步发展和恶化。选项B“通过血糖筛查糖尿病患者”符合这一定义，因为通过筛查可以早期发现糖尿病患者，从而进行及时的干预和治疗，防止疾病的进展。其他选项如A、C、D、E则不属于二级预防的范畴。
25	你是一名医生，我将给你一道医学考试中的选择题，请仔细阅读题目，然后在五个选项中选择最合适的一个，并解释原因	下列不属于行为疗法的是 A.系统脱敏 B.厌恶疗法 C.冲击疗法 D.自由联想 E.前提控制	D	D	自由联想并不属于行为疗法。自由联想是心理分析疗法中的一种技术，主要是让患者在放松的状态下说出心中所想，以帮助治疗者了解患者的潜意识内容。而其他选项如系统脱敏、厌恶疗法、冲击疗法和前提控制都是行为疗法中常用的技术。行为疗法主要是针对可观察的行为进行干预，以改变不良行为，而自由联想更多的是关注潜意识和内心体验。	D	本题考查行为疗法的内容。行为疗法是心理治疗的一种方法，常用的方法包括：①系统脱敏法（A错）：主要用于治疗焦虑症、恐惧症；②厌恶疗法（B错）：通过将某种不愉快的刺激与患者想摆脱或改变的行为相结合，达到矫正的目的；③冲击疗法（C错）：又称满贯疗法，是一种让患者直接处于最严重的焦虑、恐惧环境中，以收物极必反之效的治疗方法；④前提控制（E错）：属于行为疗法的一种，通过对环境的控制来影响行为的发生。而自由联想（D对）是精神分析学派的一种心理治疗方法，不属于行为疗法。	D	自由联想不属于行为疗法。 自由联想是弗洛伊德精神分析学派中的一项技术，它允许患者自由地表达自己的想法和感受，而没有逻辑上的连贯性。这种方法主要用于探索患者的潜意识，解决心理冲突，而不是直接改变患者的特定行为。 相比之下，系统脱敏、厌恶疗法和冲击疗法都是行为疗法中的技术，它们旨在通过逐渐暴露个体于引起焦虑或恐惧的刺激，并同时实施放松技巧来减少或消除焦虑或恐惧反应。前提控制也是行为疗法的一部分，它涉及通过改变环境中的某些因素来影响个体行为。	D	答案：D 解释：自由联想是一种心理疗法，属于精神分析疗法的范畴，不属于行为疗法。	D	答案：D 解析：行为疗法是一种心理治疗方法，主要通过改变个体的行为模式来达到治疗目的。系统脱敏、厌恶疗法和冲击疗法都是行为疗法中常用的技术。系统脱敏是通过逐步减少个体对某种刺激的敏感性来减轻焦虑；厌恶疗法是通过让个体在某种行为和不愉快的刺激之间建立联系，从而减少这种行为的发生；冲击疗法则是通过让个体面对其恐惧或厌恶的对象，以减少其恐惧或厌恶感。而自由联想是精神分析学派的一种技术，主要是让个体自由地表达其内心的想法和感受，以揭示潜意识中的内容，不属于行为疗法。前提控制则是一种认知行为疗法中的技术，通过改变个体对某个事件的前提假设来改变其情绪和行为反应。	D	答案：D.自由联想 解析： 行为疗法是通过学习训练矫正行为障碍的一种心理治疗方法。通过条件反射学说和社会学习理论，以减轻或改善来访者的症状或不良行为为目标的心理治疗技术。而**自由联想**是精神分析疗法的一种，是由弗洛伊德创立的经典精神分析疗法的一种心理治疗技术，不属于行为疗法。自由联想是当患者躺在一个安静、昏暗的房间中，咨询师要求患者说出进入头脑中所有的想法，无论多么荒诞不羁、没有意义、不愉快或痛苦，分析者鼓励病人将脑海中涌现的任何想法说出来。 选项A系统脱敏主要是诱导求治者缓慢地暴露出导致神经症焦虑、恐惧的情境，并通过心理的放松状态来对抗这种焦虑情绪，从而达到消除焦虑或恐惧的目的，属于行为疗法。 选项B厌恶疗法是一种主要针对酒瘾或药瘾的治疗，目的在于建立对所用物质的形象、气味、味道或想象的条件性厌恶，属于行为疗法。 选项C冲击疗法是让病人一下子面对最高等级的惧怕，甚至过分地与惧怕的情…	D	自由联想属于精神分析疗法的一种技术，而不是行为疗法。行为疗法主要包括系统脱敏、厌恶疗法、冲击疗法和前提控制等，这些方法通过改变行为模式来治疗心理问题。自由联想则是通过让患者自由地表达思想和情感，以探索潜意识的内容。
26	你是一名医生，我将给你一道医学考试中的选择题，请仔细阅读题目，然后在五个选项中选择最合适的一个，并解释原因	慢性肾衰竭的情况下,造成的钙磷代谢异常情况是 A.血磷正常,血钙升高 B.血磷降低,血钙升高 C.血磷降低,血钙降低 D.血磷升高,血钙降低 E.血磷升高,血钙升高	D	D	在慢性肾衰竭的情况下，肾脏调节钙磷代谢的能力下降，通常会导致血磷水平升高，因为肾脏无法有效排除磷。同时，由于肾脏功能减退，维生素D的活化也会受损，这会影响肠道对钙的吸收和钙在骨骼中的沉积，导致血钙水平下降。因此，正确的选项是血磷升高，血钙降低。	D	慢性肾衰竭时，由于肾功能下降，导致磷酸盐排泄减少，血磷升高；同时，由于血磷升高和活性维生素D的合成减少（需要肾脏转化前体），导致血钙降低。因此，正确答案是D。	D	在慢性肾衰竭的情况下，肾脏的排泄功能受损，导致磷的排泄减少，从而引起血磷水平升高。同时，由于钙与磷在体内有一定的平衡关系，血磷的升高会干扰钙的代谢，导致血钙水平下降。此外，慢性肾衰竭还可能导致活性维生素D的生成减少，而活性维生素D对于钙的吸收和利用非常重要，因此也会进一步影响钙的代谢，导致血钙降低。因此，慢性肾衰竭常伴随血磷升高和血钙降低的情况。	D	答案：D 解释：在慢性肾衰竭的情况下，钙磷代谢异常是常见的。肾脏在维持钙磷平衡方面起着重要作用。肾衰竭可能导致以下变化： 1. **磷酸盐排泄减少**：肾脏功能减退，无法有效地排出磷酸盐，从而导致血磷水平升高。 2. **维生素D活化减少**：肾脏负责活化维生素D，这是钙吸收的关键步骤。肾衰竭可能导致维生素D活化减少，从而影响钙的吸收。 3. **PTH升高**：肾衰竭可能导致血磷升高和血钙降低，这会刺激副甲状腺激素（PTH）的分泌。PTH的作用是促进钙的释放和磷酸盐的排泄。 因此，在慢性肾衰竭的情况下，血磷升高，血钙降低是最常见的钙磷代谢异常情况。	D	答案：D 解析：慢性肾衰竭时，肾脏的排泄功能下降，导致磷的排泄减少，血磷水平升高。同时，由于肾脏合成活性维生素D3的能力下降，导致肠道对钙的吸收减少，血钙水平降低。此外，高血磷还可能抑制甲状旁腺激素的分泌，进一步降低血钙水平。因此，慢性肾衰竭时，钙磷代谢异常的典型表现为血磷升高，血钙降低。	D	答案：D.血磷升高，血钙降低。 解析： 慢性肾衰竭是各种慢性肾脏疾病持续进展的结局，以肾功能减退，代谢产物潴留、机体内环境失衡为主要表现。在慢性肾衰竭的情况下，肾单位受到严重损害，导致肾脏的排泄和调节功能明显减退。具体到钙磷代谢，肾衰竭会导致**血磷升高和血钙降低**。这是因为肾脏是磷的主要排泄器官，肾衰竭会使磷的排泄明显减少，从而导致血磷升高。同时，由于肾实质破坏，1α-羟化酶缺乏，导致活性维生素D3即1，25-（OH）₂D₃缺乏，这会使肠道对钙的吸收减少，从而导致血钙降低。 选项A“血磷正常，血钙升高”，选项B“血磷降低，血钙升高”，均存在血钙升高的描述，这与肾衰竭时活性维生素D3缺乏导致的肠道对钙吸收减少相矛盾，故可一并排除。 选项C“血磷降低，血钙降低”中血磷降低的描述与肾衰竭时磷排泄减少导致血磷升高的情况不符，因此不选。 选项E“血磷升高，血钙升高”中血钙升高的描述与肾衰竭时血…	D	答案详情慢性肾衰竭时，由于肾功能减退，磷的排泄减少，导致血磷升高。同时，肾脏生成活性维生素D的能力下降，导致钙吸收减少，从而引起血钙降低。因此，慢性肾衰竭常见的钙磷代谢异常是血磷升高和血钙降低。
27	你是一名医生，我将给你一道医学考试中的选择题，请仔细阅读题目，然后在五个选项中选择最合适的一个，并解释原因	只在线粒体内进行的糖代谢途径是 A.糖酵解 B.糖异生 C.糖原代谢 D.三羧酸循环 E.磷酸戊糖途径	D	D	三羧酸循环（TCA循环，也称柠檬酸循环）主要发生在线粒体内。它是细胞内糖、脂肪和蛋白质代谢最终产生能量的主要途径之一。糖酵解（A）在细胞质中进行，糖异生（B）主要在肝脏和肾脏中发生，既可以在细胞质也可以在线粒体中进行，但不仅仅局限在线粒体。糖原代谢（C）涉及糖原的合成和分解，这些过程主要发生在肝脏和肌肉细胞中，并非仅限于线粒体。磷酸戊糖途径（E）主要在细胞质中进行，是糖代谢的一个旁路，用于核酸合成等过程。因此，只有三羧酸循环是专门在线粒体内进行的糖代谢途径。	D	三羧酸循环（TCA循环，又称柠檬酸循环或克雷布斯循环）是细胞内糖、脂肪和蛋白质三大营养物质最终分解代谢的共同通路，也是这些物质代谢联系的枢纽。它在线粒体基质中进行，是需氧途径，因此D选项正确。	D	三羧酸循环（又称柠檬酸循环或克雷布斯循环）： 三羧酸循环是一个在线粒体内膜上的关键代谢途径，它主要负责将葡萄糖和其他营养物质的最终分解产物（如丙酮酸）进一步氧化分解，产生ATP（能量）、NADH和FADH2，这些都是细胞呼吸作用中的重要角色。这个循环是细胞获取能量的重要步骤，因为产生的NADH和FADH2最终会在电子传递链中产生更多的ATP。 其他选项的解释： A. 糖酵解：糖酵解发生在细胞质中，是葡萄糖分解产生丙酮酸的起始步骤。 B. 糖异生：糖异生是在肝脏和肾脏中发生的过程，它将非碳水化合物（如乳酸、氨基酸产生的α-酮酸等）转变为葡萄糖或糖原。这一过程涉及到细胞质和线粒体，因为某些步骤在线粒体中进行，而其他步骤则在细胞质中进行。 C. 糖原代谢：糖原分解主要发生在细胞质中，而糖原合成则可以在细胞质中也可以在线粒体中进行，这取决于具体的生化反应。 E. 磷酸戊糖途径：该途径主要发生在细…	E	答案：E 解释：线粒体内进行的糖代谢途径主要是磷酸戊糖途径，这是线粒体内的糖代谢的主要途径。其他选项都是细胞外或细胞质中进行的糖代谢途径。	D	答案：D 解析：三羧酸循环（TCA循环，也称为柠檬酸循环或克雷布斯循环）是糖、脂肪和氨基酸氧化分解的共同途径，发生在线粒体基质中。糖酵解过程发生在细胞质中，糖异生主要发生在肝脏和肾脏的细胞质和线粒体中，糖原代谢主要发生在肝脏和肌肉细胞的细胞质中，磷酸戊糖途径也发生在细胞质中。因此，只有三羧酸循环是完全在线粒体内进行的糖代谢途径。	D	答案：D. 三羧酸循环 解析： 糖代谢的途径主要包括糖酵解、糖异生、糖原合成与分解、糖的有氧氧化以及磷酸戊糖途径。其中，只有**三羧酸循环**是在线粒体内进行的。三羧酸循环是三大营养素（糖类、脂类、氨基酸）的最终代谢通路，又是糖类、脂类、氨基酸代谢联系的枢纽。 选项A糖酵解，选项B糖异生，选项C糖原代谢，选项E磷酸戊糖途径，这四个途径均主要在细胞质中进行，而非线粒体，因此可一并排除。	D	三羧酸循环（也称为柠檬酸循环或Krebs循环）是在线粒体内进行的糖代谢途径。该循环是细胞呼吸的重要部分，发生在真核细胞的线粒体基质中，通过氧化乙酰辅酶A生成二氧化碳，并产生NADH和FADH2用于后续的氧化磷酸化。其他选项如糖酵解主要发生在细胞质中，糖异生和糖原代谢也涉及细胞质，而磷酸戊糖途径主要在细胞质中进行。
28	你是一名医生，我将给你一道医学考试中的选择题，请仔细阅读题目，然后在五个选项中选择最合适的一个，并解释原因	高血压患者遵从医嘱服药的强化因素是 A.经济条件足以支付较高的医药费 B.在按医嘱服药后血压得到有效控制 C.能方便地就医、取药 D.对治疗高血压采取积极态度 E.知晓服药能有效控制血压	B	B	在按医嘱服药后血压得到有效控制是强化患者遵从医嘱服药的重要因素。这是因为患者能够直观地看到药物治疗的效果，从而增加了他们继续遵从医嘱服药的信心和动力。其他选项虽然也是影响患者服药遵从性的因素，但它们不如“血压得到有效控制”这一直接结果来得强烈和具有即时性。经济条件、方便就医取药、积极态度和知晓药物效果都是促进因素，但并不像看到血压控制这样的直接强化因素那样能够鼓励患者长期坚持服药。	B	根据行为改变理论，强化因素是指促使人们维持或继续已采纳的行为的因素。在本题中，A、C、D、E选项均为促成因素，而B选项“在按医嘱服药后血压得到有效控制”则属于强化因素，因为这会增强患者继续服药的动力和信心。	D	对治疗高血压采取积极态度：在所有选项中，患者对治疗的高血压采取积极态度是至关重要的强化因素。患者的积极态度和参与度直接影响其遵从医嘱服药的行为，这是控制高血压病情的关键。即使经济条件有限、服药后的效果不佳或者就医取药不便，如果患者对治疗持积极态度，他们更有可能坚持服药并遵循医生的建议。相反，如果患者对治疗持消极态度，即使有其他条件支持，他们的遵医行为也可能受到阻碍。因此，患者对治疗的积极态度是强化因素中最重要的一环。	B	答案：B 解释：高血压患者遵从医嘱服药的强化因素是B选项：在按医嘱服药后血压得到有效控制。因为高血压患者如果在服药后血压得到有效控制，会更有动力和信心地遵从医嘱继续服药。	B	答案：B 解析：遵从医嘱服药的强化因素是指那些能够增强患者遵从医嘱行为的因素。在这些选项中，B选项“在按医嘱服药后血压得到有效控制”是最直接的强化因素。因为当患者看到自己的血压在遵从医嘱服药后得到了有效控制，这种正向的反馈会增强他们继续遵从医嘱的动力。其他选项虽然可能对遵从医嘱有一定的帮助，但它们并不是直接的强化因素。例如，经济条件（A）、方便就医和取药（C）、积极态度（D）和知晓信息（E）都可能影响患者的行为，但它们并不直接强化遵从医嘱服药的行为。	B	答案：B“在按医嘱服药后血压得到有效控制”。 解析： 强化因素是指与目标行为之间有直接关联或因果关系，在行为后出现的后果，它会增加或减少目标行为再次出现的可能性。高血压患者遵从医嘱服药后，最直接的强化因素是服药后的正面效果，即**血压得到有效控制**。这种直接的正面反馈会增强患者遵从医嘱服药的行为。 选项A“经济条件足以支付较高的医药费”属于促成因素，它使得行为改变变得容易，但并不直接强化服药行为，故不选。 选项C“能方便地就医、取药”也是一个促成因素，它提供了行为的方便性，但并不直接关联到服药行为后的强化，故排除。 选项D“对治疗高血压采取积极态度”属于倾向因素，它影响个体对行为改变的接受程度，但并不是服药后的直接后果，故不考虑。 选项E“知晓服药能有效控制血压”是行为改变的先决条件，即先有知识才能有行为，但它不是服药行为后的强化因素，故不符合题意。	B	高血压患者遵从医嘱服药的强化因素主要是患者能够看到积极的治疗效果。在按医嘱服药后血压得到有效控制（选项B），患者会更有动力继续遵循治疗方案，因为他们亲身体验到了治疗的好处。这种直接的正面反馈是最有力的强化因素。其他选项如经济条件、方便性、态度和知识虽然重要，但直接看到治疗效果对患者遵从性的影响更为显著。
29	你是一名医生，我将给你一道医学考试中的选择题，请仔细阅读题目，然后在五个选项中选择最合适的一个，并解释原因	肺结核属于几型超敏反应 A. Ⅰ型超敏反应 B.Ⅱ型超敏反应 C. Ⅲ型超敏反应 D.Ⅳ型超敏反应 E. V型超敏反应	D	D	肺结核属于Ⅳ型超敏反应。这是因为肺结核主要是由结核分枝杆菌引起的，其免疫反应主要是通过T细胞介导的细胞免疫反应，形成典型的结核结节。Ⅳ型超敏反应是一种迟发型超敏反应，由致敏的T淋巴细胞释放细胞因子，导致以单个核细胞（如单核细胞和巨噬细胞）浸润为主的炎症反应，这与肺结核的病理特征相符。因此，从超敏反应类型来看，肺结核属于Ⅳ型超敏反应。	D	肺结核属于Ⅳ型超敏反应。Ⅳ型超敏反应又称迟发型超敏反应，是由T细胞介导的免疫反应。当机体再次接触相同的抗原时，活化的T细胞会释放多种细胞因子，导致局部炎症反应和组织损伤。肺结核是由结核分枝杆菌引起的慢性传染病，主要通过呼吸道传播。当人体感染结核分枝杆菌后，会产生特异性免疫应答，其中T细胞在控制结核分枝杆菌的增殖和传播中起着关键作用。因此，肺结核属于Ⅳ型超敏反应。	D	肺结核属于Ⅳ型超敏反应。Ⅳ型超敏反应，也称为迟发型超敏反应或细胞介导的免疫反应，通常需要几小时到几天的时间来发展。这种反应是免疫系统对感染或外来的抗原物质作出的反应，通常涉及T细胞的作用。在肺结核的情况下，结核杆菌作为一种外来抗原，被宿主的T细胞识别，随后引发一系列免疫应，包括细胞因子释放和巨噬细胞介导的杀菌作用。这种反应通常会导致结核病灶内的组织损伤，包括干酪样坏死等病理变化。	C	答案：C 解释：肺结核属于Ⅲ型超敏反应。因为肺结核是由结核分枝菌引起的免疫反应，主要表现为细胞免疫，包括T细胞和巨噬细胞的活化和增殖，导致肺组织的炎症和损伤。	D	答案：D 解析：肺结核是由结核杆菌引起的一种慢性感染性疾病，属于Ⅳ型超敏反应。Ⅳ型超敏反应又称为迟发型超敏反应，主要是由细胞介导的免疫反应引起的。在肺结核的发病过程中，结核杆菌感染后，机体的T细胞被激活，产生细胞因子，导致炎症反应和组织损伤。这种类型的超敏反应通常在感染后48-72小时出现，表现为局部红肿、硬结等症状。而其他类型的超敏反应，如Ⅰ型超敏反应（速发型超敏反应）、Ⅱ型超敏反应（细胞毒型超敏反应）和Ⅲ型超敏反应（免疫复合物型超敏反应）在肺结核的发病机制中并不占主导地位。	D	答案：D. Ⅳ型超敏反应 解析： 超敏反应，又称为变态反应，是机体受同一抗原再次刺激后所发生的一种表现为组织损伤或生理功能紊乱的特异性免疫反应，根据反应发生的速度和机制，可分为Ⅰ、Ⅱ、Ⅲ、Ⅳ型超敏反应。其中，**Ⅳ型超敏反应**又称为迟发型超敏反应，是由T细胞介导的一种病理表现为单个核细胞浸润和组织细胞损伤为主的炎症反应。此型反应通常在接触抗原后24～72小时内出现炎症反应，并且没有抗体或补体参与，是与效应T细胞和相应细胞因子参与有关的炎症反应，常见疾病包括感染性超敏反应（如结核菌素感染）、接触性皮炎和移植排斥反应。因此，肺结核属于Ⅳ型超敏反应。 选项A：Ⅰ型超敏反应又称为速发型超敏反应，通常在第二次接触抗原后数分钟内出现临床症状，是IgE介导的由肥大细胞和嗜碱性粒细胞等效应细胞以释放生物活性介质的方式参与反应，常见疾病包括药物过敏性休克、支气管哮喘和过敏性鼻炎，与肺结核无关，故不选。 …	D	肺结核属于Ⅳ型超敏反应。Ⅳ型超敏反应，也称为迟发型超敏反应，是由T淋巴细胞介导的细胞免疫反应。在肺结核中，结核分枝杆菌引起的免疫反应主要通过T细胞和巨噬细胞介导，导致组织损伤和肉芽肿形成，这是典型的Ⅳ型超敏反应的表现。
30	你是一名医生，我将给你一道医学考试中的选择题，请仔细阅读题目，然后在五个选项中选择最合适的一个，并解释原因	香烟中容易上瘾的物质 A.一氧化碳 B.尼古丁 C.二氧化碳 D.一氧化氮 E.焦油	B	B	B尼古丁 解析：根据提供的参考信息，尼古丁是香烟中使人上瘾的主要物质。它是烟草中最活跃的成分之一，具有强烈的成瘾性，能够快速进入大脑，刺激中枢神经系统，导致吸烟者产生兴奋和愉悦感，从而形成依赖。其他选项如一氧化碳、二氧化碳、一氧化氮和焦油虽然也是香烟中的有害物质，但它们并不是导致吸烟上瘾的主要成分。	B	尼古丁是香烟中最容易上瘾的物质。它通过刺激大脑中的尼古丁乙酰胆碱受体，增加多巴胺的释放，从而产生愉悦感。长期使用会导致身体和心理上的依赖。其他选项如一氧化碳、二氧化碳、一氧化氮和焦油虽然也存在于香烟中，但它们并不是导致上瘾的主要成分。	B	尼古丁：香烟中容易上瘾的物质是尼古丁。尼古丁是一种高度成瘾的化学物质，它能够迅速进入血液，并刺激大脑释放多巴胺，这是一种与愉悦感和奖励相关的神经递质。这种多巴胺的释放会产生快感，促使吸烟者重复吸烟行为，从而导致上瘾。一氧化碳、二氧化碳、一氧化氮和焦油虽然都是香烟烟雾中的有害物质，但它们不是主要的上瘾物质。	B	答案：B.尼古丁 理由：尼古丁是一种已知的致瘾物质，常见于烟草中。它通过刺激大脑中的多巴胺系统，导致依赖性和上瘾。尼古丁可以在吸烟后立即进入血液循环，并在几分钟内达到峰值浓度。它的上瘾性是吸烟的一个主要原因，许多人难以戒烟，因为他们对尼古丁的依赖性。	B	答案：B.尼古丁 解析：尼古丁是香烟中的主要成瘾物质，它是一种刺激性的神经递质，能够迅速进入大脑并影响神经传递。尼古丁能够引起多巴胺的释放，产生愉悦感，从而导致成瘾。其他选项如一氧化碳、二氧化碳、一氧化氮和焦油虽然也是香烟燃烧时产生的有害物质，但它们并不是导致成瘾的主要物质。	B	答案：B.尼古丁 解析： 香烟烟雾中含有的化学成分高达4700多种，其中主要有一氧化碳、尼古丁、焦油和多种其它金属化合物。其中**尼古丁**是香烟内的主要有效成份，能刺激人体，亦会令人上瘾。尼古丁会令人上瘾和产生依赖性，重复使用尼古丁也增加心脏速度和升高血压并降低食欲。大剂量的尼古丁会引起呕吐以及恶心，严重时人会死亡。即便尼古丁在人体内的半衰期约为2小时，其代谢物可铁宁可在人体内逗留48-72小时，且能致癌。因此，吸烟者体内的尼古丁维持在一个恒定水平，不停刺激大脑而产生烟瘾。因此，香烟中容易上瘾的物质是尼古丁。 选项A一氧化碳，选项C二氧化碳，选项D一氧化氮，均是香烟烟雾中含有的化学成分，但它们不具备成瘾性，故可一并排除。 选项E焦油是香烟烟雾中含有的另一种有害物质，与肺癌有极大关系，但同样不具备成瘾性，故不选。	B	香烟中容易上瘾的物质是尼古丁。尼古丁是一种能够刺激神经系统的化学物质，会引起愉悦感和依赖性，导致吸烟者产生成瘾行为。其他选项如一氧化碳、二氧化碳、一氧化氮和焦油虽然在香烟中存在，但它们并不直接导致成瘾。
31	你是一名医生，我将给你一道医学考试中的选择题，请仔细阅读题目，然后在五个选项中选择最合适的一个，并解释原因	氯氟氢对环境的危害是 A.对大自然植被造成破坏 B.对臭氧层危害 C.酸雨 D.破坏生态平衡 E.产生温室效应	B	B	氯氟氢（CFCs）被广泛认为是对臭氧层的主要危害物质。CFCs在高层大气中分解时能释放出氯原子，这些氯原子会破坏臭氧分子，导致臭氧层变薄，这就是我们常说的臭氧层破坏。因此，选项B是最合适的答案。其他选项虽然也是环境问题，但它们与氯氟氢的直接关联不如臭氧层破坏明显。	B	氯氟氢（CFCs）对环境的主要危害是对臭氧层的破坏。CFCs在大气中上升到平流层后，会受到紫外线照射分解出氯原子，氯原子与臭氧分子反应生成氯氧化物和氧气，进而导致臭氧层的稀薄或破坏。而其他选项如对大自然植被、酸雨、生态平衡和温室效应的影响并非由氯氟氢直接造成的。虽然CFCs也可以导致温室效应，但其主要危害还是对臭氧层的破坏。因此，正确答案为B。	B	氯氟氢（化学符号为CFH），实际上是一种化学物质，但并不常见，可能是一个虚构的化学名称。不过，根据题目中的选项，我们可以推测氯氟氢可能指的是氯氟碳化物类物质，如常见的氟利昂（如R-12、R-134a等）。这些物质在医学领域主要用于制冷和泡沫灭火剂。 在环境科学中，氯氟碳化物类物质对环境的危害主要表现在对臭氧层的破坏上。这些物质在大气中分解出氯原子，这些氯原子与臭氧（O3）发生反应，消耗臭氧分子，导致臭氧空洞的形成，从而增加了地面上的紫外线辐射，对生态系统和人类健康造成了潜在威胁。 A选项中提到的“对大自然植被造成破坏”可能与某些化学物质的直接毒性或污染有关，但并不特指氯氟碳化物。 C选项中的“酸雨”通常与氮氧化物和硫氧化物排放有关，这些物质在大气中形成硫酸和硝酸，导致酸雨。 D选项“破坏生态平衡”是一种较为笼统的描述，可能与多种环境污染有关，而不仅仅是氯氟碳化物。 E选项“产生温室效应”…	B	答案：B 解释：氯氟氢是一种有害的温室气体，它能够破坏臭氧层，导致臭氧层的减薄，从而使紫外线更容易穿透到地球表面，导致皮肤癌和其他健康问题。因此，选项B是最合适的答案。	B	答案：B 解析：氯氟氢（CFCs，氯氟烃）是一种广泛用于制冷剂、喷雾剂和其他产品的化学物质。它们对环境的主要危害是对臭氧层的破坏。臭氧层是地球大气层的一部分，能够吸收紫外线辐射，保护地球生物免受其伤害。氯氟氢在大气中分解时释放氯原子，这些氯原子与臭氧分子反应，导致臭氧层变薄，形成臭氧洞。这增加了紫外线辐射到达地面的量，对人类健康和生态系统产生负面影响。因此，氯氟氢对臭氧层的危害是其主要的环境问题。其他选项如对大自然植被造成破坏、酸雨、破坏生态平衡和产生温室效应，虽然也是环境问题，但不是氯氟氢的主要危害。	B	答案：B.对臭氧层危害。 解析： 氯氟氢，也被称为氟利昂，是一类人工制造的有机化合物，被广泛应用于制冷剂、发泡剂及清洗剂。氯氟氢在对流层很稳定，不会分解产生氯自由基；而在平流层则易受紫外线作用而产生氯自由基，氯自由基可作为臭氧分解成氧气的催化剂，破坏臭氧层。因此，氯氟氢对环境的危害主要是**对臭氧层危害**。 选项A对大自然植被造成破坏，选项D破坏生态平衡，主要是由于人类活动违背了自然生态规律，急功近利，盲目开发自然资源所引起的。因植被破坏而带来的水土流失，土地沙化及沙尘暴等，都严重阻碍着人类文明的进程。这两个选项与氯氟氢无直接关联，故可一并排除。 选项C酸雨是指pH小于5.6的雨雪或其他形式的降水，主要是人为的向大气中排放大量酸性物质所造成的。我国的酸雨主要是因大量燃烧含硫量高的煤而形成的，多为硫酸雨，少为硝酸雨，与氯氟氢无关，故不选。 选项E产生温室效应主要是由于现代化工业社会过多燃…	B	答案详情氯氟氢化合物（CFCs）对臭氧层的危害是众所周知的。CFCs在大气中释放后，会逐渐上升到平流层，在紫外线的作用下分解，释放出氯原子，氯原子会与臭氧发生反应，导致臭氧层的破坏。臭氧层的破坏会增加地表紫外线辐射，进而对生态系统和人类健康造成影响。因此，B是最合适的答案。
32	你是一名医生，我将给你一道医学考试中的选择题，请仔细阅读题目，然后在五个选项中选择最合适的一个，并解释原因	高压氧治疗缺氧的主要机制是 A.提高吸入气氧分压 B.增加肺泡内氧弥散入血 C.增加血红蛋白结合氧 D.增加血液中溶解氧量 E.增加细胞利用氧	D	D	高压氧治疗通过增加环境压力，使得氧气在血液中的溶解度增加，从而增加血液中溶解氧量。这样即使在血红蛋白饱和度不变的情况下，血液也能携带更多的氧气，输送给组织细胞，从而改善组织的缺氧状态。选项A、B、C和E虽然与氧气的输送和利用有关，但不是高压氧治疗的主要机制。	D	高压氧治疗是通过让患者在一个特殊的加压舱内呼吸纯氧来治疗各种疾病的一种方法。在这种环境中，氧分压显著提高，导致更多的氧气溶解在血液中。因此，高压氧治疗的主要机制是增加血液中溶解氧量（D）。其他选项虽然也可能在一定程度上发生，但不是高压氧治疗的主要机制。	D	高压氧治疗缺氧的主要机制是增加血液中溶解氧量。在高压环境下，更多的氧气能够溶解在血液中，即使血红蛋白达到饱和状态后，额外的氧气也能通过这种方式被运输到身体组织中。这是高压氧治疗能够有效改善缺氧状态的关键机制。其他选项描述的机制可能也在一定程度上有所贡献，但不是高压氧治疗缺氧的主要机制。	B	答案：B 解释：高压氧治疗缺氧的主要机制是增加肺泡内氧弥散入血。高压氧治疗通过将高压氧气输送到肺泡中，促进氧气从肺泡进入血液，从而提高血液中的氧含量。	D	答案：D 解析：高压氧治疗是一种通过增加吸入气体中的氧分压来提高血液中溶解氧量的治疗方法。在高压氧环境下，氧分压显著增加，这使得更多的氧气能够溶解在血液中，而不是仅仅与血红蛋白结合。这种增加的溶解氧量有助于改善缺氧状况，尤其是在血红蛋白含量不足或功能受损的情况下。因此，高压氧治疗的主要机制是增加血液中溶解氧量，而不是提高吸入气氧分压（A）、增加肺泡内氧弥散入血（B）、增加血红蛋白结合氧（C）或增加细胞利用氧（E）。	D	答案：**D.增加血液中溶解氧量**。 解析： 高压氧治疗是指在高于一个大气压的环境中吸入纯氧或高浓度氧以治疗疾病的方法。在高压氧环境下，随着压力的升高，大量的氧气溶解在血液中，血液带入缺血组织的氧量增加，从而改善组织的供氧状况。因此，高压氧治疗缺氧的主要机制是**增加血液中溶解氧量**。 选项A提高吸入气氧分压虽然可以通过高压氧舱实现，但并非高压氧治疗的主要机制，而是实现机制的一个前提，故不选。 选项B增加肺泡内氧弥散入血是常压氧疗的作用机制，与高压氧治疗不同，故排除。 选项C增加血红蛋白结合氧在常压氧疗和高压氧疗中均可实现，但并非高压氧治疗的主要机制，因为即使在常压氧疗中，血红蛋白也能与氧结合，故不选。 选项E增加细胞利用氧是氧疗的最终目的，但不是高压氧治疗的主要机制，故排除。	D	高压氧治疗的主要机制是通过增加血液中溶解氧量来改善组织的氧合状态。在高压氧环境下，氧气的分压显著增加，导致更多的氧气溶解在血浆中，即使在血红蛋白已经饱和的情况下，溶解氧量也会显著增加。这种增加的溶解氧能够直接供给组织使用，从而改善缺氧状态。因此，选项D是最合适的答案。
33	你是一名医生，我将给你一道医学考试中的选择题，请仔细阅读题目，然后在五个选项中选择最合适的一个，并解释原因	属于人和动物共患的最常见病毒的形态是 A.球形 B.砖形 C.线条状 D.蜂蚪形 E.方形	A	A	球形：许多共患病毒，如流感病毒、单纯疱疹病毒等，都具有球形的形态。这些病毒在人和动物中广泛传播，球形是病毒颗粒的一种常见形态，与它们的感染性和传播方式有关。其他选项中的形态不如球形常见，因此最合适的答案是A。	A	绝大多数病毒的形态为球形或近似球形，因此，属于人和动物共患的最常见病毒的形态也是球形。	A	球形：属于人和动物共患的最常见病毒的形状。病毒是一类非细胞型微生物，它们没有细胞结构，通常呈球形、砖形（砖形）、线条状（线条状）、蜂窝形（蜂蚪形）或方形。其中，球形是最常见的病毒形态，因为这种形态有利于病毒的稳定性和传染性。许多病毒，包括流感病毒、新冠病毒（SARS-CoV-2）和人乳头瘤病毒（HPV）等，都是球形的。因此，球形（A）是正确案。	D	答案：D.蜂蚪形 原因：蜂蚪形病毒（Retroviridae）是人和动物共患的最常见病毒家族之一，包括了许多重要的病毒，如人类免疫缺陷病毒（HIV）、人T细胞白血病病毒（HTLV）等。	A	答案：A 解析：人和动物共患的最常见病毒是流感病毒，其形态为球形。流感病毒属于正黏病毒科，其表面有一层脂质包膜，包膜上有两种糖蛋白突起：血凝素（H）和神经氨酸酶（N）。这两种糖蛋白突起使得流感病毒具有高度的变异性，能够感染多种宿主，包括人类和动物。其他选项中，砖形、线条状、蜂蚪形和方形都不是常见的病毒形态。	A	答案：A球形 解析： 病毒的基本化学组成为核酸和衣壳蛋白，有的还含有包膜。病毒的形态各异，根据其形态可分为球形、杆状、砖状、冠状、丝状和蝌蚪状等，其中**球形病毒**在自然界中最为常见，人和动物共患的病毒也多为球形，如狂犬病毒、流感病毒等。 选项B砖形，选项C线条状，选项D蜂蚪形，选项E方形，均不是常见的病毒形态，且这些形态的病毒在人和动物共患的病毒中并不常见，故可一并排除。	A	人和动物共患的最常见病毒形态是球形。球形病毒包括许多常见的病毒家族，如正黏病毒科（Orthomyxoviridae，包括流感病毒）和冠状病毒科（Coronaviridae，包括SARS、MERS和新冠病毒）。这些病毒通常是球形的或近似球形的，因此选项A是正确的。
34	你是一名医生，我将给你一道医学考试中的选择题，请仔细阅读题目，然后在五个选项中选择最合适的一个，并解释原因	蛋白质变性后不会发生哪种变化 A.生物学活性丧失 B.结晶能力增加 C.溶解度降低 D.黏度增加 E.易被蛋白酶水解	B	B	蛋白质变性后，其原有的三维结构会被破坏，导致生物学活性丧失（A选项），溶解度通常会降低（C选项），黏度可能会增加（D选项），且变性的蛋白质更容易被蛋白酶水解（E选项）。而结晶能力通常是由于蛋白质的有序排列，变性后这种有序结构被破坏，因此结晶能力通常会降低，而不是增加，所以B选项是不正确的。因此，根据题目要求选择最不合适的选项，答案是B。	B	蛋白质变性是指蛋白质分子的三维构象遭到破坏，导致其生物活性丧失。变性后的蛋白质会发生以下几种变化：生物学活性丧失（A对）、溶解度降低（C对）、黏度增加（D对）和易被蛋白酶水解（E对）。而结晶能力是指物质在一定条件下能够形成晶体的能力，蛋白质变性后其结晶能力不会增加，因此B选项错误，为本题正确答案。	B	蛋白质变性后不会发生的变化是：结晶能力增加。 蛋白质在变性后，其三级结构会发生变化，导致蛋白质的生物学活性丧失（A选项）、溶解度降低（C选项）、黏度增加（D选项）以及易被蛋白酶水解（E选项）。这些变化是由于蛋白质分子中非共价键例如氢键、范德华力和离子键的断裂，导致蛋白质分子从有序的折叠状态转变为无序的伸展状态。 然而，结晶能力增加并不是蛋白质变性后的典型变化。蛋白质的结晶通常需要分子间有较强的相互作用，这些相互作用在蛋白质变性后会减弱或消失，因此蛋白质变性后通常难以结晶或结晶能力减弱。	B	答案：B 解释：蛋白质变性后，蛋白质的生物学活性会丧失，溶解度会降低，黏度会增加，易被蛋白酶水解的能力也会降低。然而，蛋白质变性后，其结晶能力并不会增加，而是会降低。因此，正确答案是B。	B	答案：B 解析：蛋白质变性是指蛋白质分子在某些物理和化学因素作用下，从而导致其特定的空间构象被改变，但不改变蛋白质的一级结构。蛋白质变性后，其生物学活性丧失（A选项），溶解度降低（C选项），黏度增加（D选项），易被蛋白酶水解（E选项），但结晶能力并不会增加，因为蛋白质变性后其空间结构被破坏，不再具有原有的结晶能力。	B	答案：B.结晶能力增加 解析： 蛋白质变性指的是在某些物理和化学因素作用下，其特定的空间构象被破坏，从而导致其理化性质的改变和生物活性的丧失，这种现象称为蛋白质变性。蛋白质变性后，其理化性质及生物学性质发生改变，如溶解度降低、黏度增加、结晶能力消失、生物学活性消失、易被蛋白酶水解等。因此，蛋白质变性后**结晶能力不会增加**，而是消失。 选项A生物学活性丧失是由于蛋白质变性后，其空间结构发生改变，导致原本的功能区域被破坏，从而失去生物学活性，故不选。 选项C溶解度降低是由于蛋白质变性后，其特定的空间结构被破坏，内部的疏水基团暴露，导致溶解度降低，故排除。 选项D黏度增加是由于蛋白质变性后，其空间结构变得更为复杂，分子间的相互作用增强，从而导致溶液的黏度增加，故不选。 选项E易被蛋白酶水解是由于蛋白质变性后，其结构变得更加松散，使得蛋白酶更容易接近并水解蛋白质，故排除。	B	答案详情蛋白质变性后通常会导致其结构改变，从而丧失生物学活性（A），溶解度降低（C），黏度增加（D），以及更容易被蛋白酶水解（E）。然而，蛋白质变性一般不会导致结晶能力增加，相反，变性会破坏其有序结构，降低结晶能力。因此，B是正确答案。
35	你是一名医生，我将给你一道医学考试中的选择题，请仔细阅读题目，然后在五个选项中选择最合适的一个，并解释原因	在活体的心脏和血管内,血液发生凝固或血液中某些有形成分析出、凝集形成的物质为 A.凝血 B.血栓 C.栓塞 D.血小板 E.栓子	B	B	血栓 解析：题目询问的是在活体的心脏和血管内，血液发生凝固或血液中某些有形成分析出、凝集形成的物质。这里描述的是一种在血管内形成的块状物质，这种物质通常是由血细胞（如红细胞、白细胞）和血浆蛋白（如纤维蛋白原）聚集而成的。 A. 凝血指的是血液凝固的过程，不是一个物质。 C. 栓塞通常指的是由血栓或脂肪沉积等形成的栓子造成的血管阻塞。 D. 血小板是血液中的一种细胞，参与凝血过程，但它本身不是由血液凝固或析出形成的物质。 E. 栓子可以是由多种物质形成的，如血栓、脂肪沉积、空气等，它是指造成血管阻塞的物质。 B. 血栓是最符合题目描述的物质，它是由血液中的成分在血管内形成的固体块，可以部分或完全阻塞血管，导致血液循环障碍。	B	血栓：在活体的心脏和血管内,血液发生凝固或血液中某些有形成分析出、凝集形成的物质。	B	血栓：在活体的心脏和血管内，血液发生凝固或血液中某些有形成分（如血小板、凝血因子）析出、凝集形成的物质称为血栓。血栓可以阻塞血管，导致血流受阻，是心血管疾病中常见的病理现象。	A	答案：A 解释：在活体的心脏和血管内，血液发生凝固或血液中某些有形成分析出、凝集形成的物质为凝血。凝血是指血液中的凝血因子在血管内形成凝血网，促进血小板聚集，形成血栓。因此，正确答案是A。	B	答案：B 解析：在活体的心脏和血管内，血液发生凝固或血液中某些有形成分析出、凝集形成的物质称为血栓。血栓是血液在血管内凝固后形成的固体质块，可以导致血管阻塞，影响血液循环。选项A的凝血是指血液由流动状态变成不能流动的凝胶状态的过程，但不一定形成固体质块。选项C的栓塞是指血管内形成的固体、液体或气体等物质随血流运行，阻塞血管腔的现象。选项D的血小板是血液中的一种细胞，参与血液凝固过程。选项E的栓子是指阻塞血管的异常物质，可以是血栓、脂肪、空气等。	B	答案：B.血栓 解析： 在活体的心脏和血管内，血液发生凝固或血液中某些有形成分析出、凝集，这一过程中所形成的固体质块被称为**血栓**。血栓由不溶性纤维蛋白、沉积的血小板、积聚的白细胞和陷入的红细胞组成。 选项A凝血指的是血液由流动的液体状态变成不能流动的凝胶状态的过程，是生理性止血的一项重要环节，其实质是血浆中的可溶性纤维蛋白原变成不可溶的纤维蛋白的过程，与题意不符。 选项C栓塞是指血液循环中，不溶于血液的异常物质随血流运行而阻塞血管腔的现象，阻塞血管的异常物质称为栓子，栓子可以是固体、液体或气体，与题干描述不符。 选项D血小板是血液中的一种成分，是从骨髓成熟的巨核细胞胞质裂解脱落下来的具有生物活性的小块胞质，并非血液中析出的有形成分，故不选。 选项E栓子是指在循环血液中阻塞血管的异常物质，可以是固体、液体或气体，但与题干中描述的血液凝固或血液中某些有形成分析出不符，故排除。	B	血栓是指在活体的心脏和血管内，血液发生凝固或血液中某些有形成分析出、凝集形成的固态物质。血栓的形成涉及凝血机制和血小板的聚集，而与栓塞和栓子不同，后者是指血栓或其他物质在血管中移动并阻塞血管。凝血是指血液凝固的过程，而血小板是参与凝血过程的细胞成分。
36	你是一名医生，我将给你一道医学考试中的选择题，请仔细阅读题目，然后在五个选项中选择最合适的一个，并解释原因	以下为劣药的情形是 A.以非药品冒充 B.变质 C.药品成分与国家规定的成分相符的 D.表明的功能范围超出药品的治疗范围 E.超出有效期	E	B	B选项“变质”是指药品在储存、运输等过程中由于各种原因导致药品质量发生了变化，失去了原有的治疗效果，甚至可能产生有害物质，对患者的健康构成威胁。根据药品管理法规，变质的药品属于劣药，不得使用。其他选项中，A选项指的是假药的情况，D选项和E选项也是劣药的情形，但B选项直接指出了药品质量本身的问题，是典型的劣药情形。C选项则描述的是合格的药品，与题目要求的劣药情形不符。	C	根据《中华人民共和国药品管理法》的规定，劣药是指有下列情形之一的药品： （一）药品成分的含量不符合国家药品标准； （二）被污染的药品； （三）未标明或者更改有效期的药品； （四）未注明或者更改产品批号的药品； （五）超过有效期的药品； （六）擅自添加防腐剂、辅料的药品； （七）其他不符合药品标准的药品。 因此，选项C“药品成分与国家规定的成分相符的”不属于劣药的情形。	A/B/D/E	A. 以非药品冒充 - 这是劣药的情形，因为根据药品管理法规，药品必须符合国家标准，如果以非药品冒充药品，那么它就无法提供标称的疗效，属于劣药。 B. 变质 - 这是劣药的情形，因为药品在变质后可能含有有害物质，无法保证其安全性，因此不能作为药品使用。 C. 药品成分与国家规定的成分相符的 - 这通常不是劣药的情形，因为药品成分与规定相符意味着药品符合国家规定的标准。 D. 表明的功能范围超出药品的治疗范围 - 这是劣药的情形，因为药品的功能范围应该是基于其有效成分和临床试验结果，如果超出实际治疗范围，可能会误导消费者，导致无效甚至有害的治疗。 E. 超出有效期 - 这是劣药的情形，因为药品的有效期是药品安全性和有效性的一个重要指标。超出有效期的药品可能已经发生了物理或化学变化，不再具有应有的药效。 综上所述，以非药品冒充药品、变质、表明的功能范围超出药品的治疗范围和超出有效期都是劣药的…	A	答案：A 解释：劣药是指冒充药品或以非药品冒充药品的行为，属于违法行为。因此，选项A是最合适的答案。	B	答案：B 解析：劣药是指药品成分含量不符合国家药品标准，或者被污染，或者变质，或者超过有效期等情况的药品。选项A是以非药品冒充药品，属于假药的情形；选项C是药品成分与国家规定的成分相符，不属于劣药；选项D是药品的标签、说明书超出了药品本身的功能主治范围，属于违规行为，但不一定是劣药；选项E是超出有效期的药品，虽然可能属于劣药，但劣药的定义更广泛，包括变质等情形。因此，选项B“变质”是劣药的典型情形。	B	答案：B变质 解析： 根据《药品管理法》规定，药品成分含量不符合国家药品标准的药品，被污染的药品，未标明或者更改有效期、超过有效期、未注明或者更改产品批号的药品，直接接触药品的包装材料和容器未经批准的药品，擅自添加防腐剂和辅料的药品，以及其他不符合药品标准的药品称为劣药。本题中**变质**属于劣药的一种情形。 选项A以非药品冒充药品或者以他种药品冒充此种药品的称为假药，与劣药定义不符，故不选。 选项C药品成分与国家规定的成分相符的是合格药品，不属于劣药，故排除。 选项D表明的功能范围超出药品的治疗范围属于虚假宣传，并非劣药的定义范围，故不选。 选项E超出有效期的药品按劣药论处，但相比“变质”而言，超出有效期并不一定意味着药品变质，有些药品超出有效期后一段时间内性质可能仍然稳定，因此超出有效期是劣药的一种，但不是本题最佳答案，故排除。	B	劣药是指药品的质量不符合规定的标准，但不至于达到假药的程度。变质的药品属于劣药，因为它的质量已经下降，不能保证其疗效和安全性。其他选项中，A和D属于假药的情形，C不属于劣药的范畴，E超出有效期的药品也属于劣药。
37	你是一名医生，我将给你一道医学考试中的选择题，请仔细阅读题目，然后在五个选项中选择最合适的一个，并解释原因	美国在“行为研究”中选取300 名健康老年男 性雇员,跟踪随访10年得出A 型人格是心血管疾病原 因的结论,此研究方法是 A.前瞻性研究 B.回顾性研究 C.试验性研究 D.预期性研究 E.观察性研究	A	A	前瞻性研究：这种研究方法是在研究开始时选取一组特定的人群，然后跟踪观察他们一段时间以确定某种暴露（在这个案例中是A型人格）与特定结果（心血管疾病）之间的关系。在这个例子中，研究者在研究开始时就选取了健康的老年男性雇员，并随访了10年，这符合前瞻性研究的定义。其他选项，如回顾性研究通常是基于已有的数据和记录来分析，试验性研究通常涉及干预措施，预期性研究不是标准的流行病学研究方法，而观察性研究虽然包括前瞻性研究，但更广泛，可以包含回顾性研究等，所以不是最精确的选项。	A	前瞻性研究是对一组人群进行长期追踪观察，以确定某些因素与特定疾病之间的关联。本题中描述的研究是在300名健康老年男性雇员中进行10年的跟踪随访，符合前瞻性研究的特点。	A	前瞻性研究：该研究方法是指在研究开始之前，研究者已经确定了研究对象，并随访他们一段时间，以观察特定事件（如疾病的发生）是否发生。美国在“行为研究”中选取的300名健康老年男性雇员，并跟踪随访10年，属于前瞻性研究，因为研究者是在研究开始时确定了研究对象，并在随后的时间里观察了他们是否出现了心血管疾病，以此来确定A型人格是否为心血管疾病的原因。 B. 回顾性研究：通常指在事件发生之后，研究者回顾性地收集数据，分析事件之间的关联性。这与题目中的描述不符。 C. 试验性研究：通常指在研究中，研究者会对研究对象进行干预，以测试某种治疗方法或措施的效果。这与题目中的描述不符，因为该研究并没有提及任何干预措施。 D. 预期性研究：这个术语在医学研究中并不常见，可能是一个误用或翻译错误。在医学研究中，通常使用“预期”一词来描述研究的目标或预期结果，但不是一种研究方法。 E. 观察性研究：通常指研究者观…	A	答案：A 解释：该研究是前瞻性研究，因为它从开始就跟踪了300名健康老年男性雇员，随访10年，观察他们的心血管疾病的发生。这种研究设计允许研究人员确定行为研究中A型人格与心血管疾病的潜在关联。	A	答案：A.前瞻性研究 解析：前瞻性研究是指研究者在研究开始时，选择一组特定的研究对象，然后跟踪观察一段时间，以观察某些因素对结果的影响。在这个例子中，研究者选择了300名健康老年男性雇员，并对他们进行了10年的跟踪随访，以研究A型人格与心血管疾病之间的关系。这种研究方法允许研究者观察到随时间变化的因果关系，因此是前瞻性研究。其他选项，如回顾性研究、试验性研究、预期性研究和观察性研究，都不符合这个研究的特点。	A	答案：A.前瞻性研究。 解析： 前瞻性研究是以现在为起点追踪到将来的研究方法，可弥补回顾性研究的缺陷。题干中美国在“行为研究”中选取300名健康老年男性雇员，跟踪随访10年得出A型人格是心血管疾病原因的结论，是从现在开始追踪到未来一段时间得出研究结论，故该研究为**前瞻性研究**。 选项B回顾性研究是以现在为结果，回溯到过去的研究，是目前医学心理学最常用的研究方式之一，与题干描述不符，故不选。 选项C试验性研究又称流行病学实验或干预性研究，是指研究者根据研究目的，按照预先确定的研究方案将研究对象随机分配到试验组和对照组，对试验组人为地施加或减除某种自变量的措施，然后追踪观察自变量的变化，从而判断自变量与因变量之间是否有因果关联及关联程度大小的一种观察性研究方法，与题干不符，故排除。 选项D预期性研究为干扰项，流行病学中无此概念，故不选。 选项E观察性研究是指研究者不对被观察者的暴露情况施…	A	前瞻性研究是一种研究设计，在这种设计中，研究者从研究开始时选取一个健康的群体，然后随时间对其进行跟踪观察，以确定某种因素（如A型人格）与某种疾病（如心血管疾病）之间的关系。在题目中，研究者选取了300名健康的老年男性雇员，并跟踪随访10年，以得出A型人格与心血管疾病之间的关系，这符合前瞻性研究的定义。因此，最合适的答案是A.前瞻性研究。
38	你是一名医生，我将给你一道医学考试中的选择题，请仔细阅读题目，然后在五个选项中选择最合适的一个，并解释原因	储存并传递遗传信息的核酸分子是 A. DNA B. mRNA C. tRNA D. rRNA E. siRNA	A	A	DNA（脱氧核糖核酸）是主要的遗传物质，负责储存生物体的遗传信息。它通过特定的碱基序列编码了蛋白质的合成信息，这些信息可以通过转录过程传递给mRNA（信使RNA），进而被翻译成蛋白质。其他选项如mRNA、tRNA（转运RNA）、rRNA（核糖体RNA）和siRNA（小干扰RNA）在遗传信息的表达和调控中发挥重要作用，但它们不是主要的遗传信息储存分子。	A	DNA是脱氧核糖核酸的简称，是细胞内携带遗传信息的物质。它以双螺旋的形式存在于细胞核中，负责储存和传递生物体的遗传信息。而mRNA、tRNA、rRNA和siRNA都是由DNA转录而来的小分子RNA，它们在蛋白质合成过程中扮演不同的角色，但不是遗传信息的主要载体。	A	DNA（脱氧核糖核酸）是储存并传递遗传信息的核酸分子。DNA包含四个核苷酸碱基：腺嘌呤（A）、胸腺嘧啶（T）、胞嘧啶（C）和鸟嘌呤（G），它们通过氢键连接形成双螺旋结构，编码了生命体所有遗传信息。在细胞分裂和生物体的生长发育过程中，DNA的复制至关重要，确保遗传信息的稳定传递。 B选项mRNA（核糖体RNA）是蛋白质合成过程中的中间产物，它携带从DNA转录而来的遗传信息，指导蛋白质合成。 C选项tRNA（转运核糖体RNA）负责在蛋白质合成中携带氨基酸到核糖体上，按照mRNA上的密码子准确地合成多肽链。 D选项rRNA（核糖体RNA）是核糖体的组成成分，参与蛋白质的合成过程。 E选项siRNA（小干扰核糖体RNA）是一种调控性RNA，它通过与特定的mRNA分子互补结合，促进这些mRNA的降解，从而抑制基因的表达。 因此，储存并传递遗传信息的核酸分子是DNA，故选择A。	A	答案：A 解释：DNA（脱氧核糖核酸）是储存和传递遗传信息的主要核酸分子。它是细胞中遗传物质的基本单位，负责储存和传递遗传信息。DNA分子中编码了所有的遗传信息，包括基因和非编码区域。DNA的结构和功能对于遗传信息的传递和表达至关重要。	A	答案：A. DNA 解析：储存并传递遗传信息的核酸分子是DNA。DNA（脱氧核糖核酸）是生物体内主要的遗传物质，它包含了生物体的遗传信息，并通过复制和转录过程将这些信息传递给下一代细胞或用于蛋白质的合成。其他选项中的核酸分子虽然在遗传信息的表达过程中扮演重要角色，但它们并不是储存遗传信息的主要分子。 B. mRNA（信使核糖核酸）是DNA转录的产物，它携带遗传信息从细胞核到细胞质，用于指导蛋白质的合成。 C. tRNA（转运核糖核酸）在蛋白质合成过程中，将氨基酸运输到正在合成的蛋白质链上。 D. rRNA（核糖体核糖核酸）是核糖体的组成部分，核糖体是蛋白质合成的场所。 E. siRNA（小干扰核糖核酸）参与基因沉默过程，调控基因表达。	A	答案：A. DNA 解析： 核酸是遗传信息的携带者，是一切生物的遗传物质，在生物体的遗传、变异和蛋白质的生物合成中具有极其重要的作用。储存并传递遗传信息的核酸分子是**DNA**，即脱氧核糖核酸。DNA主要存在于细胞核中，是主要的遗传物质，负责储存和传递遗传信息，控制生物体的性状。 选项B：mRNA即信使RNA，是指导蛋白质生物合成的直接模板，虽然携带遗传信息，但并不储存遗传信息，而是将DNA中的遗传信息传递给蛋白质合成系统，故不选。 选项C：tRNA即转运RNA，在蛋白质合成过程中作为各种氨基酸的载体，将氨基酸呈递给mRNA，并不储存或传递遗传信息，故排除。 选项D：rRNA即核糖体RNA，与核糖体蛋白共同构成核糖体，作为蛋白质合成的场所，同样不储存或传递遗传信息，故不选。 选项E：siRNA即小干扰RNA，有时称为短干扰RNA或沉默RNA，是一个长20到25个核苷酸的双股RNA，在生…	A	DNA（脱氧核糖核酸）是主要的遗传物质，负责储存和传递遗传信息。在生物体内，DNA包含了生物体发育、功能和繁殖所需的全部信息。其他选项中的RNA类型（如mRNA、tRNA、rRNA、siRNA）主要参与蛋白质合成和基因表达调控过程，但不作为主要的遗传信息储存分子。
39	你是一名医生，我将给你一道医学考试中的选择题，请仔细阅读题目，然后在五个选项中选择最合适的一个，并解释原因	心室肌的后负荷是指 A.心房压力 B.快速射血期心室内压 C.减慢射血期心室内压 D.等容收缩期初心室内压 E.大动脉血压	E	E	心室肌的后负荷是指心室在射血时需要克服的阻力，即大动脉血压。因此，选项E“大动脉血压”是最合适的答案。心房压力（选项A）不是心室射血时需要克服的负荷，快速射血期心室内压（选项B）和减慢射血期心室内压（选项C）是心室内的压力变化，不是后负荷的定义，等容收缩期初心室内压（选项D）描述的是心室收缩初期的压力状态，也不是心室射血时需要克服的后负荷。	E	心室肌的后负荷是指大动脉血压。心室肌的后负荷是心脏在射血过程中遇到的阻力，即心室必须克服的压力才能将血液射出。在心脏射血时，心室内的血液要通过开放的半月瓣（主动脉瓣或肺动脉瓣）进入大动脉，因此大动脉血压是心室射血时的主要阻力，即心室肌的后负荷。其他选项描述的是心脏内部的压力变化，不是心室肌的后负荷。	E	在心脏的机械收缩过程中，心室肌需要克服的负荷分为前负荷和后负荷。前负荷通常指的是心室舒张末期的容积，它与心室舒张末期的压力有关，影响心室收缩前的初始长度和收缩力。而后负荷则是指心室收缩时所遇到的阻力，即心室肌需要克服的压力，主要指的是大动脉血压。大动脉血压是心室射血时血液流向外周遇到的阻力，它直接影响心室肌的收缩强度和射血量。因此，心室肌的后负荷是指大动脉血压。其他选项描述的是心室压力在不同阶段的特征，但不是心室肌后负荷的直接体现。	C	答案：C 解释：心室肌的后负荷是指在减慢射血期心室内压力与心室肌的收缩力之比。	E	答案：E 解析：心室肌的后负荷是指心室在收缩过程中，克服大动脉的阻力，将血液射入大动脉的能力。大动脉血压是心室射血时所要克服的阻力，因此是心室肌的后负荷。选项A心房压力与心室肌的后负荷无关；选项B和C描述的是心室内压的变化，但不是后负荷；选项D等容收缩期初心室内压虽然高，但此时血液尚未射出，因此也不是后负荷。	E	答案：E. 大动脉血压 解析： 后负荷是指肌肉在收缩后所承受的负荷。对于心室肌来说，其在收缩过程中需要克服的阻力主要是大动脉血压，以便将血液泵入主动脉和全身各动脉。因此，**心室肌的后负荷实际上是指大动脉血压**。 选项A心房压力主要与心房收缩和心室舒张功能有关，与心室肌的后负荷无直接关系，故不选。 选项B快速射血期心室内压，选项C减慢射血期心室内压，均是描述心室在射血过程中的内部压力变化，而非心室需要克服的外部阻力，因此不是心室肌的后负荷，故一并排除。 选项D等容收缩期初心室内压描述的是心室在等容收缩期开始时的内部压力，这同样不是心室需要克服的外部阻力，与心室肌的后负荷无关，故不选。	E	心室肌的后负荷是指心室在射血时所需克服的阻力，主要由大动脉的压力决定。因此，后负荷通常被认为是大动脉血压。在左心室，这通常指的是主动脉压力，而在右心室，指的是肺动脉压力。大动脉血压是心室在射血时需要克服的主要阻力来源，因此选择E。
40	你是一名医生，我将给你一道医学考试中的选择题，请仔细阅读题目，然后在五个选项中选择最合适的一个，并解释原因	以下需要被强制就医的情况是 A.糖尿病患者 B.冠心病患者 C.有暴力行为的患者 D.婴幼儿发烧患者 E.老年痴呆患者	C	C	C选项提到的“有暴力行为的患者”需要被强制就医，这是因为这类患者可能对自己或他人构成危险。在医学伦理和公共卫生安全的角度，需要对这样的患者进行评估和必要的医疗干预，以防止伤害的发生。其他选项中的糖尿病患者、冠心病患者、婴幼儿发烧患者、老年痴呆患者，虽然都需要医疗关注和可能的治疗，但不一定涉及强制就医的问题，除非病情危急或者患者无法做出理智的医疗决策时，才可能需要采取强制措施。但根据题目所给的参考信息，并没有直接指出这些情况需要强制就医。而暴力行为因其潜在的危害性，通常是医疗干预的强制指针。	C	根据医学伦理学和相关法律法规，只有当患者的行为对自身或他人造成严重危害时，才可能需要强制就医。在这五个选项中，只有“有暴力行为的患者”可能会对他人造成伤害，因此需要强制就医。其他四个选项中的疾病虽然可能对患者自身健康造成影响，但并不一定需要强制就医。	D	婴幼儿发烧患者： 对于婴幼儿来说，由于他们的免疫系统尚未完全发育成熟，因此对疾病的反应与成人不同。婴幼儿发烧可能是感染或其他健康问题的迹象。由于儿童很难自己表达疼痛或不适，因此家长或监护人需要密切关注孩子的症状。如果婴幼儿出现发烧，尤其是在没有明显原因的情况下，应该立即就医，以便医生可以进行适当的评估和治疗，以防止潜在的并发症。 其他选项的情况可能需要就医，但不是必须立即就医： A. 糖尿病患者：糖尿病患者需要长期管理和监控，但在没有紧急情况的情况下，并不一定需要强制就医。 B. 冠心病患者：冠心病患者通常需要长期药物治疗和管理，但在没有急性事件的情况下，无需强制就医。 C. 有暴力行为的患者：暴力行为可能指向多种问题，包括心理健康问题或其他医疗状况。但是，除非该行为是自伤或伤害他人的紧急情况，否则可能不需要强制就医。 E. 老年痴呆患者：老年痴呆患者需要持续的医疗关注和照护，但在没有急…	C	答案：C 解释：有暴力行为的患者可能会对自己或他人造成伤害，需要被强制就医。	C	答案：C 解析：强制就医通常是指对那些由于精神健康问题而无法理解自己的状况或无法做出合理决定的患者，需要采取的医疗措施。在选项中，有暴力行为的患者可能由于精神健康问题而对自己或他人构成威胁，因此可能需要强制就医以确保安全并接受适当的治疗。而其他选项中的患者，如糖尿病患者、冠心病患者、婴幼儿发烧患者和老年痴呆患者，虽然可能需要医疗关注，但不一定需要强制就医，除非他们的行为对自己或他人构成直接威胁。	C	答案：C.有暴力行为的患者。 解析： 强制医疗，是指非自愿性强制治疗，是指国家为避免公共健康危机，通过强制对患者疾病的治疗，达到治愈疾病、防止疾病传播、维护公众健康利益，而采取的一项针对精神疾病患者的特殊社会福利措施。在医学领域中，强制就医通常涉及到对个体或公众的安全存在直接威胁的情况。**有暴力行为的患者**可能对自己或他人造成伤害，因此需要及时进行医学干预，以确保患者及周围人的安全。 选项A糖尿病患者，选项B冠心病患者，均属于慢性疾病患者，他们通常可以通过定期的医疗检查和自我管理来控制病情，不属于强制就医的范畴，故一并排除。 选项D婴幼儿发烧患者虽然需要及时就医，但通常可以通过家长的协助进行，不属于强制就医的情况，故不选。 选项E老年痴呆患者在疾病的初期和中期阶段，往往仍然能够配合医疗行为，只有在疾病的后期阶段，当患者出现严重的认知障碍和行为问题时，才可能需要考虑强制医疗措施，但并非…	C	有暴力行为的患者需要被强制就医，因为他们可能对自己或他人构成直接的威胁。这样的行为可能与精神健康问题有关，可能需要立即的评估和干预以确保安全。其他选项中的患者通常可以在非紧急情况下通过预约或计划就医进行管理。
41	你是一名医生，我将给你一道医学考试中的选择题，请仔细阅读题目，然后在五个选项中选择最合适的一个，并解释原因	胰岛素对葡萄糖的主要机制 A.促进糖异生 B.促进肌肉、脂肪、蛋白质对葡萄糖的吸收 C.抑制大脑对近端肾小管对葡萄糖的吸收 D.抑制肝糖原、肌糖原的合成 E.抑制葡萄糖的分解	B	B	胰岛素主要作用是降低血糖，它通过促进肌肉、脂肪和蛋白质等组织对葡萄糖的吸收和利用，从而降低血液中的葡萄糖浓度。胰岛素促进葡萄糖进入细胞，转化为糖原储存起来，或者用于能量代谢。选项A是错误的，因为胰岛素实际上是抑制糖异生的；选项C描述的是近端肾小管对葡萄糖的吸收，这不是胰岛素的主要作用；选项D也是错误的，因为胰岛素促进肝糖原和肌糖原的合成；选项E描述的是抑制葡萄糖的分解，这同样与胰岛素的作用不符。因此，正确答案是B。	B	胰岛素是调节体内糖代谢的重要激素，其主要作用是降低血糖。胰岛素能够促进肌肉和脂肪细胞对葡萄糖的吸收和利用，同时促进糖原的合成和储存，抑制糖异生和糖原分解，从而降低血糖水平。此外，胰岛素还能够抑制脂肪分解和促进蛋白质的合成。因此，本题的答案为B，即胰岛素能够促进肌肉、脂肪、蛋白质对葡萄糖的吸收。	B	胰岛素的主要作用是降低血糖水平。它通过以下几种机制来促进葡萄糖的代谢： 1. 促进肌肉、脂肪组织对葡萄糖的吸收和利用，这是胰岛素作用的主要途径。 2. 促进肝脏和肌肉组织中的糖原合成，即促进肝糖原和肌糖原的合成。 3. 抑制肝脏中的糖原分解和糖异生（即从非糖物质生成葡萄糖）。 4. 减少肠道的葡萄糖吸收。 因此，根据上述信息，胰岛素对葡萄糖的主要机制是： B. 促进肌肉、脂肪、蛋白质对葡萄糖的吸收 选项B最符合胰岛素促进葡萄糖利用和储存的作用。选项A（促进糖异生）、选项D（抑制肝糖原、肌糖原的合成）和选项E（抑制葡萄糖的分解）都与胰岛素的正常作用相反。选项C提到的“抑制大脑对近端肾小管对葡萄糖的吸收”并不是胰岛素的主要作用，而且这种作用实际上是肾脏对葡萄糖的重吸收调节，与胰岛素的作用机制不同。	D	答案：D 解释：胰岛素是由胰腺分泌的一种激素，它的主要作用是促进葡萄糖进入细胞，进而降低血糖水平。胰岛素的主要机制是抑制肝脏和肌肉中葡萄糖的分解和合成。具体来说，胰岛素抑制肝脏中葡萄糖-6-磷酸的分解，进而抑制肝糖原的合成。同时，胰岛素抑制肌肉中葡萄糖-6-磷酸的分解，进而抑制肌糖原的合成。因此，选项D是正确的。	B	答案：B 解析：胰岛素是调节血糖水平的重要激素，其主要作用是降低血糖。胰岛素对葡萄糖的主要机制是促进肌肉、脂肪、蛋白质等组织对葡萄糖的吸收，从而减少血液中的葡萄糖浓度。此外，胰岛素还能促进肝糖原和肌糖原的合成，抑制糖异生和葡萄糖的分解，进一步降低血糖水平。因此，选项B是正确的。选项A、C、D和E都与胰岛素的主要作用机制不符。	B	这是一道关于胰岛素对葡萄糖作用机制的选择题。我们需要从提供的选项中选出最符合胰岛素对葡萄糖主要作用机制的答案。 首先，我们来分析每个选项： A. **促进糖异生**：糖异生是指非糖物质转变为葡萄糖或糖原的过程。胰岛素的主要作用是降低血糖，而不是促进糖异生。实际上，胰岛素会抑制糖异生过程，以减少葡萄糖的产生。因此，这个选项是不正确的。 B. **促进肌肉、脂肪、蛋白质对葡萄糖的吸收**：胰岛素的主要功能之一就是促进组织细胞（如肌肉和脂肪细胞）对葡萄糖的摄取和利用。这有助于降低血糖水平，并将葡萄糖转化为ATP供组织使用或储存为糖原。这个选项与胰岛素的作用机制相符。 C. **抑制大脑对近端肾小管对葡萄糖的吸收**：这个描述有误。首先，大脑不直接参与肾小管对葡萄糖的吸收。其次，胰岛素并不抑制葡萄糖在肾小管的吸收；相反，它促进葡萄糖在其他组织中的吸收和利用。因此，这个选项是不正确的。 D. **…	B	胰岛素的主要作用是降低血糖水平，其机制主要是通过促进肌肉、脂肪等外周组织对葡萄糖的摄取和利用。胰岛素通过促进葡萄糖转运蛋白（如GLUT4）在细胞膜上的表达，增加细胞对葡萄糖的吸收，从而降低血糖。因此，选项B是正确的。其他选项不符合胰岛素的主要作用机制。
42	你是一名医生，我将给你一道医学考试中的选择题，请仔细阅读题目，然后在五个选项中选择最合适的一个，并解释原因	导致支气管哮喘的原因 A. IgE B. IgA C. IgD D. IgM E. IgG	A	A	IgE：支气管哮喘是一种常见的慢性炎症性气道疾病，其发病机制涉及到气道的过敏反应。在多数情况下，IgE介导的过敏反应是引起支气管哮喘的主要原因。当敏感体质的个体暴露于特定的过敏原（如花粉、尘螨、宠物皮屑等）时，他们的免疫系统会产生IgE抗体来应对这些过敏原。这些IgE抗体随后会附着在气道黏膜上的肥大细胞和嗜碱性粒细胞的表面。再次暴露于同一过敏原时，过敏原与IgE结合，导致这些细胞释放出一系列炎症介质，如组胺和白三烯，引起气道的狭窄和炎症反应，从而出现哮喘症状。因此，IgE是与支气管哮喘发病密切相关的免疫球蛋白。而其他选项IgA、IgD、IgM和IgG在支气管哮喘的发病机制中并不起主要作用。	A	IgE是免疫球蛋白的一种类型，它在过敏性疾病中起着关键作用。当个体对某些物质过敏时，体内的免疫系统会过度反应，产生大量的IgE抗体。这些抗体附着在肥大细胞和嗜碱性粒细胞上，当再次接触相同的过敏原时，这些细胞会释放出组胺和其他炎症介质，导致过敏症状，如支气管哮喘、皮肤瘙痒、过敏性鼻炎等。因此，IgE与支气管哮喘的发生有直接关系。	A	支气管哮喘是一种常见的慢性炎症性气道疾病，其特点是气道对多种刺激因素呈现的高反应性。导致支气管哮喘的原因之一是免疫球蛋白E（IgE）的参与。IgE在哮喘中的作用是与肥大细胞和嗜碱细胞表面的IgE受体结合，当过敏原再次进入体内并与结合在细胞表面的IgE交联时，肥大细胞和嗜碱细胞释放炎症介质，如组胺、白三烯等，导致气道炎症和哮喘发作。因此，IgE在哮喘的发病机制中扮演了重要角色。其他类型的免疫球蛋白如IgA、IgD、IgM和IgG，虽然在免疫系统中扮演不同角色，但不是导致支气管哮喘的主要原因。	A	答案：A 解释：支气管哮喘是一种过敏性疾病，主要由IgE介导的免疫反应引起。IgE是一种特殊的免疫球蛋白，能够与过敏原结合，导致肥大细胞和嗜酸性粒细胞释放组胺和其他化学介质，引起支气管痉挛和过敏反应。因此，正确答案是A：IgE。	A	答案：A 解析：支气管哮喘是一种常见的慢性炎症性气道疾病，其主要特征是气道高反应性。IgE（免疫球蛋白E）是导致支气管哮喘的主要原因之一。IgE是一种抗体，可以与特定的过敏原结合，导致肥大细胞和嗜酸性粒细胞释放炎症介质，如组胺、白三烯、前列腺素等，这些炎症介质可以引起气道平滑肌收缩、黏液分泌增加和血管通透性增加，从而导致哮喘症状的发生。而IgA、IgD、IgM和IgG等其他免疫球蛋白在支气管哮喘的发病机制中作用较小。	A	答案：A. IgE 解析： 支气管哮喘是由多种细胞和细胞组分参与的气道慢性炎症为特征的异质性疾病，这种慢性炎症与气道高反应性相关，通常出现广泛而多变的可逆性呼气气流受限，导致反复发作的喘息、气促、胸闷和（或）咳嗽等症状，强度随时间变化。多在夜间和（或）清晨发作、加剧，多数患者可自行缓解或经治疗缓解。支气管哮喘发病机制中，免疫-炎症反应、神经调节机制等都发挥了重要作用，其中免疫性炎症反应是哮喘发病的一个重要机制，过敏原进入具有过敏体质的机体后，可与肥大细胞或嗜碱性粒细胞表面的高亲合性IgE抗体结合，触发一系列生化反应，释放出组胺、白三烯等活性介质，从而引起平滑肌收缩、毛细血管扩张、通透性增加、粘液分泌增加等病理变化，导致支气管痉挛、气道阻塞等。因此，**IgE**是导致支气管哮喘的一个重要因素。 选项B：IgA主要存在于黏膜免疫中，是机体局部黏膜抗感染免疫的主要抗体，又称黏膜免疫抗体。Ig…	A	支气管哮喘是一种慢性炎症性疾病，其发病机制与免疫系统的异常反应有关。IgE（免疫球蛋白E）在哮喘的发病中起关键作用。当过敏原进入体内时，IgE与肥大细胞和嗜碱性粒细胞结合，引发一系列炎症反应，导致支气管收缩、气道炎症和粘液分泌增加，从而引发哮喘症状。因此，IgE是导致支气管哮喘的主要原因之一。
43	你是一名医生，我将给你一道医学考试中的选择题，请仔细阅读题目，然后在五个选项中选择最合适的一个，并解释原因	医疗机构与医疗保险机构中，各个医疗机构在实际中年总预算值支付的方式是什么 A.年制度结算 B.按人头付 C.按比例付 D.按实际支付 E.总预算预付	E	E	总预算预付：在医疗机构与医疗保险机构之间，总预算预付是一种支付方式，即医疗保险机构根据医疗机构的服务量、服务内容、服务质量和以往的数据等因素，预先确定一个年度的总预算，并在一年内按照这个预算进行支付。这种方式可以让医疗机构有较为稳定的财务预期，便于管理和规划。其他选项如年制度结算是按规定的项目和费用进行结算，按人头付是按服务的人数支付费用，按比例付是根据医疗服务的费用按一定比例支付，按实际支付是根据实际产生的费用进行支付，这些方式都不符合题目中“年总预算值支付”的描述。	E	在医疗机构与医疗保险机构的合作中，各个医疗机构通常采用的是总预算预付的方式。这意味着医疗保险机构会预先向医疗机构支付一笔固定金额的费用，用于覆盖一定时期内（如一年）的服务成本。这种方式有助于控制医疗费用的增长，并鼓励医疗机构提高效率和质量。其他选项如年制度结算、按人头付、按比例付和按实际支付等可能在特定情况下被使用，但总预算预付是更常见的支付方式。	E	总预算预付：在医疗机构与医疗保险机构中，各个医疗机构在实际中年总预算值支付的方式通常是总预算预付（Capitation）。这种支付方式是一种固定金额的预付款，医疗保险机构在一定的时间周期（如一年）内，根据每个医疗机构的服务能力和预期服务量，预先支付一定数额的费用。医疗机构在收到这笔预付款后，需要为所有参保人在整个周期内提供医疗服务，无论其实际使用多少服务量。这种方式鼓励医疗机构提供高效和成本效益高的服务，因为它们需要在预算内最大化服务产出。	E	答案：E.总预算预付 解释：在医疗机构与医疗保险机构之间的支付方式中，总预算预付是常见的一种方式。这种方式是医疗机构在每年开始前，根据预算和合同约定，医疗保险机构向医疗机构预付一部分或全部的医疗费用。这意味着医疗机构在接收到预付款后，可以根据实际发生的医疗费用进行结算。这种方式可以帮助医疗机构在年初就获得资金，避免了资金流动性问题。	E	答案：E 解析：在医疗保险机构与医疗机构的合作中，通常采用的支付方式是总预算预付。这种方式是指医疗保险机构根据与医疗机构的协议，预先确定一个年度的总预算额度，然后按照这个预算额度向医疗机构支付费用。这种支付方式有助于控制医疗费用的增长，同时也能够激励医疗机构提高服务质量和效率。其他选项如年制度结算、按人头付、按比例付和按实际支付都不是医疗保险机构与医疗机构之间常用的支付方式。	E	答案：E.总预算预付 解析： 在医疗保险费用偿付方式中，预付制是指在医疗服务发生之前，医疗保险机构按照合同或政府的规定，向医疗服务机构提前支付一定数额的医疗费用。医疗服务机构在此预算额度内必须为参保人提供规定质量的医疗服务，超支部分一般是由医疗机构自己承担的经济风险。**总预算预付**是预付制的一种形式，指医疗保险机构与医疗服务提供者协商，确定医疗机构一年的年度总预算，医疗保险机构在支付医疗服务提供者费用时，以此预算数作为最高限度，来控制医疗费用的支付。因此，各个医疗机构在实际中年总预算值支付的方式是总预算预付。 选项A年制度结算不是医疗保险偿付的常用方式，且其含义不明，与本题不符。 选项B按人头付属于预付制的一种，是指医疗保险机构按合同规定的时间，根据医疗机构服务的参保人数和每个人的偿付定额标准，预先支付一笔固定费用，而不是按照年总预算值支付，故不选。 选项C按比例付是后付制的一种形式…	E	总预算预付是一种支付方式，医疗保险机构在年初根据医疗机构的历史数据和预期需求，预先向医疗机构支付一定的总预算。这种方式鼓励医疗机构在预算内合理使用资源，提高效率，同时也能有效控制医疗费用的过度增长。相比之下，其他选项如年制度结算、按人头付、按比例付和按实际支付，都不是通常用于描述医疗机构年总预算支付方式的术语。
44	你是一名医生，我将给你一道医学考试中的选择题，请仔细阅读题目，然后在五个选项中选择最合适的一个，并解释原因	心直视手术钳夹主动脉和肺动脉血流时，涉及的解剖结构有 A.心包斜窦 B.心包前下窦 C.腔静脉窦 D.冠状窦 E.心包横窦	E	A	心包斜窦是心脏手术中钳夹升主动脉和肺动脉的常见位置，它位于心脏的右前方，心包与升主动脉和肺动脉之间的空间，因此在进行心直视手术时，涉及到的解剖结构是心包斜窦。其他选项如心包前下窦、腔静脉窦、冠状窦和心包横窦在此类手术中并不直接涉及。	E	心包横窦是位于心脏前面的一个潜在的间隙，介于升主动脉、肺动脉干与上腔静脉、左心房之间。在进行心脏直视手术时，为了控制出血，需要临时阻断主动脉和肺动脉的血流，这时就会使用特制的血管夹来夹闭这些大血管。由于心包横窦的位置正好处于这些血管的附近，所以在操作过程中可能会涉及到该解剖结构。其他选项所提到的心包斜窦、心包前下窦、腔静脉窦和冠状窦与主动脉和肺动脉的血流控制关系不大。	E	在心直视手术中，当使用手术钳夹闭主动脉和肺动脉血流时，通常需要防止血液流入心脏的右心室和左心室，以便于手术操作。心包横窦是心脏解剖中的一个区域，位于右心房和左心房之间，心耳下方，恰好位于主动脉和肺动脉的起点上方。通过在这个位置钳夹，可以有效地阻断进入肺动脉和主动脉的血流，同时允许心脏的左心房和右心房中的血液通过房间隔流入左心室和右心室，从而维持心脏的正常血液流动。 其他选项的解释： A. 心包斜窦——位于心包的侧壁，与手术钳夹闭主动脉和肺动脉血流无关。 B. 心包前下窦——位于心包的前下方，与主动脉和肺动脉的解剖位置不符。 C. 腔静脉窦——与腔静脉的解剖有关，而腔静脉是血液回流到心脏的血管，与主动脉和肺动脉的钳夹无关。 D. 冠状窦——是心脏内部的一个结构，负责收集心脏本身的静脉血，与主动脉和肺动脉的钳夹无关。	B	答案：B 解释：心直视手术钳夹主动脉和肺动脉血流时，涉及的解剖结构是心包前下窦。	A	答案：A 解析：心包斜窦是位于左心房后部和右肺上、下静脉进入心包处的凹陷，其深约1～1.5cm。在心直视手术中，钳夹主动脉和肺动脉血流时，涉及到的解剖结构就是心包斜窦。其他选项如心包前下窦、腔静脉窦、冠状窦和心包横窦虽然也是心包的一部分，但在该手术中并不涉及。	E	答案：E.心包横窦。 解析： 在心脏直视手术中，若要钳夹主动脉和肺动脉血流，需通过**心包横窦**。心包横窦是心包腔在主动脉、肺动脉升部与上腔静脉、左心房前壁之间的间隙，是心脏手术时阻断主动脉、肺动脉血流的路径。 选项A心包斜窦位于左心房后壁、左右肺静脉、下腔静脉与心包后壁之间的心包腔，手术需阻断下腔静脉血流时可经过此间隙，与题意不符。 选项B心包前下窦位于心包前壁的前下部与膈之间的间隙，心包穿刺时，可经此窦注入药液，不符合题意。 选项C腔静脉窦是右心房的结构，是上、下腔静脉与右心房上壁交界处的浅窝，与题干描述不符。 选项D冠状窦是围绕心大静脉的冠状沟的扩大部分，位于左心房与左心室之间的冠状沟内，最下端的终末端膨大，开口于右心房，主要负责心肌的静脉回流，并收集心大、心中、心小静脉的血液，与本题无关。	E	答案详情心包横窦位于升主动脉、肺动脉干与上腔静脉之间，是心脏手术中常用于钳夹主动脉和肺动脉的解剖结构。因此，在心直视手术中钳夹主动脉和肺动脉血流时，涉及的解剖结构是心包横窦。
45	你是一名医生，我将给你一道医学考试中的选择题，请仔细阅读题目，然后在五个选项中选择最合适的一个，并解释原因	医疗机构临时抽血时，下列哪一项不是医疗机构临时抽血的规定需求 A.甲肝表面抗体 B.乙肝表面抗原 C.丙肝表面抗体 D. HIV 抗体 E.梅毒抗体	A	A	甲肝表面抗体：医疗机构在临时抽血时的规定需求通常是针对一些具有传染性或对血液安全有较大影响的疾病进行筛查。甲肝表面抗体并不是用于临时抽血的标准筛查项目，因为它反映的是对甲型肝炎病毒的免疫状态，而不是病毒感染的现行指标。而乙肝表面抗原、丙肝表面抗体、HIV抗体和梅毒抗体则是常见的用于检测血液中是否存在这些病原体的标志物，对于保证血液安全非常重要，因此它们是医疗机构临时抽血时的规定需求。	A	医疗机构临时抽血时，需要检测的项目通常包括传染病的筛查，如乙肝（乙肝表面抗原）、丙肝（丙肝表面抗体）、HIV（HIV抗体）以及梅毒（梅毒抗体）。而甲肝表面抗体（Anti-HAV IgG）通常是用来判断个体是否曾经感染过甲型肝炎病毒或者是否具有对该病毒的免疫力，这并不属于临时抽血时必须检测的项目。因此，选项A“甲肝表面抗体”不是医疗机构临时抽血的规定需求。	A	甲肝表面抗体通常是通过疫苗接种产生的，并不一定与传染性甲型肝炎相关。而乙型、丙型肝炎和HIV、梅毒等都是由病原体引起的传染性疾病，其抗体检测对于判断个体是否感染过这些病原体具有重要意义。在医疗机构进行临时抽血时，对这些病原体的检测可以帮助医护人员评估患者的健康状况，以及采取必要的预防措施。因此，乙肝表面抗原、丙肝表面抗体、HIV抗体和梅毒抗体都是医疗机构临时抽血的规定需求，而甲肝表面抗体并不是。	C	答案：C 解释：临时抽血通常是指在紧急情况下需要进行血液检查，而没有足够的时间进行全面筛查。根据中国的医疗机构临时抽血规定，通常需要检测乙肝表面抗原（HBsAg）、丙肝表面抗体（anti-HBc）、HIV抗体和梅毒抗体等。甲肝表面抗体（anti-HAV）通常不在临时抽血的检测范围内，因为甲肝通常不被认为是一种需要紧急检测的疾病。因此，选项C丙肝表面抗体不是医疗机构临时抽血的规定需求。	B	答案：B 解析：医疗机构临时抽血通常是为了进行一些常规的血液检查，如血常规、血型等，以及一些传染病的筛查，如HIV抗体、梅毒抗体、丙肝表面抗体等。而乙肝表面抗原并不是医疗机构临时抽血的常规项目，因为乙肝表面抗原的检测通常需要特定的试剂和设备，而且乙肝的诊断还需要结合其他指标，如乙肝表面抗体、乙肝核心抗体等。因此，选项B是不符合医疗机构临时抽血的规定需求的。	A	答案：A.甲肝表面抗体 解析： 医疗机构在输血或进行手术等医疗操作前，常需要进行一系列的检查，以确保患者的安全和医疗操作的有效性。在这些检查中，**甲肝表面抗体**并不是常规的检测项目。甲型肝炎主要通过粪-口途径传播，且大多数成年患者可以在自身免疫能力下清除病毒并康复，因此，在医疗机构临时抽血的常规检测中不包括甲肝表面抗体。 选项B乙肝表面抗原是乙型肝炎病毒感染的标志，医疗机构在进行涉及血液的操作前必须检测，以确保患者和医务人员的安全。 选项C丙肝表面抗体用于检测患者是否曾感染过丙型肝炎病毒，这对于评估患者的肝脏健康状况和避免交叉感染非常重要。 选项D HIV抗体检测是为了筛查艾滋病病毒感染，这是输血和手术前的重要安全步骤。 选项E梅毒抗体检测是为了确定患者是否感染梅毒，这也是医疗机构在涉及血液操作前必须进行的检测之一。	A	在医疗机构进行临时抽血时，通常需要检测乙肝表面抗原、丙肝表面抗体、HIV抗体和梅毒抗体，以筛查传染性疾病，确保血液安全。而甲肝表面抗体的检测通常不在此类筛查的常规项目中，因为甲肝主要通过消化道传播，而非血液传播。因此，A选项甲肝表面抗体不是医疗机构临时抽血的规定需求。
46	你是一名医生，我将给你一道医学考试中的选择题，请仔细阅读题目，然后在五个选项中选择最合适的一个，并解释原因	心脏电活动中传导速度最快的是 A.窦房结细胞 B.心房肌细胞 C.心室肌细胞 D.房室结 E.浦肯野纤维	E	E	浦肯野纤维 根据提供的信息，浦肯野纤维是心脏内传导速度最快的部位。浦肯野细胞兴奋时产生的动作电位去极化速率快，最大速率可以达到400~800V/s，因其细胞膜上INa通道密度高，所以传导速率最快。而其他选项如窦房结细胞、心房肌细胞、心室肌细胞和房室结的传导速度均不及浦肯野纤维。	E	浦肯野纤维是心脏传导系统的一部分，位于心室壁的内层，其主要功能是将冲动迅速传送到心室各处，引起心室的同步收缩。浦肯野纤维的传导速度快于其他心脏组织，约为4m/s，这是由于其特殊的结构和离子通道的分布所致。窦房结细胞是心脏的正常起搏点，其传导速度约为0.02m/s；心房肌细胞的传导速度约为0.4m/s；心室肌细胞的传导速度约为1.0m/s；房室结的传导速度最慢，约为0.02m/s。因此，浦肯野纤维是心脏电活动中传导速度最快的选项。	E	在心脏的电活动中，浦肯野纤维（Purkinje fibers）是传导速度最快的部分。这些纤维主要位于心脏的右心室和左心室壁内，负责将冲动从房室结和束支系统快速传递到心室肌，确保心室的同步收缩。浦肯野纤维的传导速度大约在40至100米/秒，这是所有心脏传导系统中最高的。 选项A中的窦房结细胞是心脏的正常起搏点，负责产生心脏冲动，但其传导速度并不快。选项B和C中的心房肌细胞和心室肌细胞的传导速度相对较慢，约为0.4米/秒左右。选项D中的房室结是心脏传导系统中的一个重要部分，负责将冲动从心房传递到心室，但其传导速度也远低于浦肯野纤维。因此，选项E是正确案。	C	答案：C.心室肌细胞 解释：心脏电活动是指心脏在正常情况下产生和传导的电活动。心脏电活动的传导速度取决于心脏的不同部位。心室肌细胞（ventricular myocytes）是心脏电活动中传导速度最快的细胞类型。它们的传导速度约为每毫秒（m/s）约为1-2米/秒，远远快于其他心脏细胞类型。 窦房结细胞（sinoatrial node cells）是心脏电活动的起始点，传导速度约为每毫秒（m/s）约为0.05-0.1米/秒。 心房肌细胞（atrial myocytes）传导速度约为每毫秒（m/s）约为0.05-0.1米/秒。 房室结（atrioventricular node）传导速度约为每毫秒（m/s）约为0.05米/秒。 浦肯野纤维（Purkinje fibers）传导速度约为每毫秒（m/s）约为2-4米/秒，虽然快于心室肌细胞，但不是最快的。 因此，正确答案是C.心室肌细胞。	E	答案：E 解析：心脏电活动的传导速度最快的是浦肯野纤维。心脏电活动是由窦房结开始的，然后通过心房肌细胞、房室结、希氏束、浦肯野纤维，最后到达心室肌细胞。在这个传导过程中，窦房结细胞的传导速度最慢，心房肌细胞和心室肌细胞的传导速度较快，房室结的传导速度较慢，而浦肯野纤维的传导速度最快。这是因为浦肯野纤维具有特殊的结构和离子通道，使得电冲动能够快速地在纤维之间传递。因此，选项E是正确的。	E	答案：E.浦肯野纤维 解析： 心肌细胞分为工作细胞和自律细胞两类。工作细胞包括心房肌细胞和心室肌细胞，主要起收缩心肌的作用，没有自律性。自律细胞包括P细胞（主要位于窦房结）和浦肯野纤维，除了具有兴奋性和传导性，还具有自动产生节律性兴奋的能力，故称为自律细胞。自律细胞动作电位的0期去极化速度较快，其中**浦肯野纤维**的传导速度最快，可达4m/s左右，是心脏电活动中传导速度最快的。 选项A窦房结细胞，选项B心房肌细胞，选项C心室肌细胞，选项D房室结，其传导速度均慢于浦肯野纤维，故可一并排除。	E	浦肯野纤维（Purkinje fibers）是心脏传导系统中传导速度最快的部分。它们专门负责将电信号快速传递到心室肌肉，确保心室的协调收缩。浦肯野纤维的传导速度可达每秒4米，是心脏传导系统中最快的，而其他部分如窦房结、心房肌细胞、心室肌细胞和房室结的传导速度相对较慢。
47	你是一名医生，我将给你一道医学考试中的选择题，请仔细阅读题目，然后在五个选项中选择最合适的一个，并解释原因	下列有关乳酸循环的叙述，错误的是 A.可防止乳酸在体内堆积 B.最终从尿中排出乳酸 C.使肌肉中的乳酸进入肝异生成葡萄糖 D.可防止酸中毒 E.使能源物质避免损失	B	B	乳酸循环（Cori循环）是指在缺氧或剧烈运动时，肌肉细胞产生乳酸，乳酸通过血液运输到肝脏，在肝脏中乳酸被转化为葡萄糖，葡萄糖再释放到血液中，被肌肉细胞摄取作为能量使用的过程。这个循环有效地清除了肌肉中的乳酸，并重新生成肌肉运动所需的能量物质。 A选项正确，因为乳酸循环的确可以防止乳酸在体内堆积。 B选项错误，因为乳酸并不是最终从尿中排出，而是被肝脏转化为葡萄糖。 C选项正确，乳酸循环的目的之一就是将肌肉中的乳酸转移到肝脏中异生成葡萄糖。 D选项正确，通过清除乳酸，乳酸循环有助于防止体内酸中毒。 E选项正确，乳酸循环避免了能源物质的损失，因为它将乳酸回收成了葡萄糖。	B	乳酸循环是将肌肉等组织产生的乳酸通过血液循环运输到肝脏，在肝脏中异生为葡萄糖的过程。乳酸循环有助于维持血糖水平稳定，防止乳酸堆积引起的酸中毒，同时也有助于能量的回收利用。因此，选项A、C、D、E都是正确的。而选项B“最终从尿中排出乳酸”是错误的，因为乳酸在肝脏中会被异生为葡萄糖，而不是直接从尿中排出。	B	乳酸循环是指在肌肉中产生的乳酸通过血液运输到肝脏，在肝脏中被转化为葡萄糖，再运输回肌肉被利用的过程。这个过程主要发生在剧烈运动后，肌肉产生大量乳酸时。该循环有以下作用： A. 可防止乳酸在体内堆积：正确。乳酸循环有助于避免乳酸在肌肉中过度积累，从而减轻肌肉酸痛和疲劳。 B. 最终从尿中排出乳酸：错误。乳酸循环并不是通过尿液排出乳酸，而是将乳酸转化为葡萄糖，葡萄糖可以被肌肉重新利用或再次分解产生能量。 C. 使肌肉中的乳酸进入肝异生成葡萄糖：正确。乳酸通过血液运输到肝脏，在肝脏中被转化为葡萄糖。 D. 可防止酸中毒：正确。乳酸循环有助于维持血液pH值的稳定，防止因乳酸积累过多导致的酸中毒。 E. 使能源物质避免损失：正确。通过乳酸循环，乳酸得以重新转化为葡萄糖，可以被再次利用，从而避免了能源物质的损失。 因此，B选项是错误的，因为乳酸循环并不是为了最终将乳酸排出体外，而是为了将其回收利用。	E	答案：E 理由：乳酸循环是指肌肉中乳酸通过血液运输到肝脏，然后转化为葡萄糖再运输回肌肉，这样可以避免乳酸在体内堆积，防止酸中毒，并使肌肉中的乳酸能量被重新利用。然而，选项E“使能源物质避免损失”并不是乳酸循环的直接目的或结果。乳酸循环的主要目的是防止乳酸在体内堆积和防止酸中毒，而不是避免能源物质的损失。	B	答案：B 解析：乳酸循环是肌肉组织在缺氧条件下进行糖酵解产生乳酸后，通过血液运输到肝脏，肝脏将其转化为丙酮酸，再合成葡萄糖，最终释放回血液的过程。这个过程可以防止乳酸在体内堆积，避免酸中毒，并且使能源物质得到再利用，避免损失。但是，乳酸循环并不涉及将乳酸直接从尿中排出，因此选项B是错误的。	B	答案：B“最终从尿中排出乳酸”。 解析： 乳酸循环是指肌收缩，尤其是氧供应不足时，通过糖无氧氧化生成乳酸，乳酸透过细胞膜弥散进入血液后，再入肝异生为葡萄糖，葡萄糖释入血液后又可被肌摄取，由此构成的一个循环，称为乳酸循环。乳酸在体内有多种代谢途径，**可以在肝内异生为葡萄糖，也可以氧化分解提供能量，还可以转化为其他物质**，但**乳酸不能通过尿液排出**。 乳酸循环具有重要的生理意义，既能使乳酸再利用，避免能源物质损失，又能防止因乳酸堆积而引起酸中毒。因此选项A“可防止乳酸在体内堆积”，选项D“可防止酸中毒”，选项E“使能源物质避免损失”，均属于乳酸循环的生理意义。 乳酸循环中，乳酸被运输至肝脏，在肝内异生为葡萄糖，葡萄糖释放入血后，可被肌摄取利用。因此选项C“使肌肉中的乳酸进入肝异生成葡萄糖”符合乳酸循环的特点。	B	乳酸循环（Cori循环）是指肌肉在无氧条件下将葡萄糖转化为乳酸，乳酸通过血液运输到肝脏，在肝脏中乳酸被重新转化为葡萄糖，这一过程帮助防止乳酸在体内堆积（A正确），防止酸中毒（D正确），并且使能源物质得以循环利用（E正确）。乳酸并不是最终从尿中排出，而是被转化为葡萄糖，故B选项错误。
48	你是一名医生，我将给你一道医学考试中的选择题，请仔细阅读题目，然后在五个选项中选择最合适的一个，并解释原因	不属于危险三角区的静脉血供是 A.内眦静脉 B.眼上静脉 C.眼下静脉 D.颞浅静脉 E.面深静脉	D	D	颞浅静脉不属于危险三角区的静脉血供。危险三角区是指面部的一个区域，这个区域内的静脉血供没有静脉瓣，因此如果这个区域发生感染，细菌可以通过无瓣膜的静脉进入颅内的静脉系统，可能导致严重的颅内感染。危险三角区的静脉主要包括内眦静脉、眼上静脉、眼下静脉和面深静脉。颞浅静脉位于头部颞部，不在危险三角区内。	D	危险三角区位于面部，是指鼻根到两侧口角之间的三角形区域。这个区域的静脉血流可以回流到颅内的海绵窦，如果感染可能会引起严重的颅内感染。选项A、B、C和E都是面部的静脉，而颞浅静脉不是位于危险三角区内，因此不属于危险三角区的静脉血供。	D	颞浅静脉不属于危险三角区的静脉血供。 解释：危险三角区通常指的是面部的一个区域，包括内眦静脉、眼上静脉和眼下静脉。这些静脉与颅内静脉窦相通，因此，如果这个区域发生感染，细菌可以通过这些静脉进入颅内，导致颅内感染。颞浅静脉是从面部到颈部的血管，它并不直接与颅内静脉窦相通，因此在医学上不视为危险三角区的静脉血供。 选项A（内眦静脉）、B（眼上静脉）和C（眼下静脉）都是直接与颅内静脉窦相通的静脉，因此被认为是危险三角区的组成部分。选项E（面深静脉）通常指的是面部深层的静脉，它与颅内静脉窦也有一定的连通性，但其不是危险三角区中提到的静脉。	E	答案：E 解释：危险三角区是指颞浅静脉、眼下静脉和内眦静脉的汇合处，静脉血在这里汇聚，容易形成血栓，引起脑出血。因此，面深静脉不属于危险三角区。	D	答案：D 解析：面部静脉的特点是不与伴行的动脉形成血管网，且没有静脉瓣，血液可双向流动。面静脉通过内眦静脉、眼上静脉和眼下静脉与颅内海绵窦交通，因此这些静脉属于面部的“危险三角区”。而颞浅静脉并不与颅内静脉系统直接交通，因此不属于危险三角区的静脉血供。	D	答案：D.颞浅静脉 解析： 危险三角区通常指的是两侧口角至鼻根连线所形成的三角形区域。该区域的静脉血供特点主要是静脉瓣少而薄弱，同时浅静脉不与深静脉相连，而是直接进入颅内的海绵状静脉窦，这使得面部发生化脓性感染时，若处理不当，可导致海绵窦血栓性静脉炎等严重并发症。选项中涉及的静脉与危险三角区的关系如下： 选项A内眦静脉收集内眦部的静脉血，并向后注入面静脉，属于危险三角区的静脉血供。 选项B眼上静脉起自眶上静脉，向后行经上眶缘而达海绵窦，同样属于危险三角区的静脉血供。 选项C眼下静脉为一短干，向后注入眼静脉，也与危险三角区相关。 选项D**颞浅静脉**收集耳廓前面、颞区、顶部大部分软组织的静脉血，注入下颌后静脉，与危险三角区无直接联系，为本题正确答案。 选项E面深静脉伴随面动脉走行，收纳面部深层的静脉血，注入颈内静脉，也属于危险三角区的静脉血供。	D	危险三角区是指面部的一个区域，该区域的静脉血供与颅内静脉相通，感染有可能通过这些静脉扩散到颅内，导致严重的并发症。危险三角区的静脉包括内眦静脉、眼上静脉、眼下静脉和面深静脉。颞浅静脉则不属于面部危险三角区的静脉血供，因为它主要负责头皮的静脉引流，而不直接与颅内静脉相通。因此，颞浅静脉不属于危险三角区的静脉血供。
49	你是一名医生，我将给你一道医学考试中的选择题，请仔细阅读题目，然后在五个选项中选择最合适的一个，并解释原因	解剖性分流最可能见于 A.阻塞性肺气肿 B.慢性支气管炎 C.支气管哮喘 D.支气管扩张 E.肺炎	D	A	阻塞性肺气肿： 解剖性分流是指由于肺部的解剖结构异常导致的气体交换障碍，通常是因为肺部的局部区域存在通气不足而血流正常或相对增加，导致静脉血未能充分氧合就进入动脉血中，从而造成低氧血症。 在给出的选项中，阻塞性肺气肿（A）是最可能导致解剖性分流的情况。因为肺气肿是一种慢性肺部疾病，其特点是肺泡扩张、弹性回缩力下降，导致通气功能障碍和过度充气。这种病变可能导致部分肺泡通气不足，而血流仍然供应这些区域，造成解剖性分流。 其他选项，如慢性支气管炎（B）、支气管哮喘（C）、支气管扩张（D）和肺炎（E）虽然也可能引起通气和换气功能障碍，但它们导致解剖性分流的可能性不如阻塞性肺气肿那样直接和常见。在这些疾病中，可能存在炎症、痉挛或感染导致的通气障碍，但并不一定形成类似于肺气肿中那样的固定和持续的解剖性分流。	D	解剖性分流是指血液不经过毛细血管而直接从动脉流向静脉的现象，常见于肺部病变导致的通气/血流比例失调。在给出的选项中，阻塞性肺气肿、慢性支气管炎、支气管哮喘和肺炎主要影响的是肺泡的通气功能，而不是解剖结构改变。而支气管扩张是一种慢性肺部疾病，其特征是支气管的不可逆性扩张和变形，可能导致局部通气减少而血流未相应减少，从而形成解剖性分流。因此，选项D“支气管扩张”是最可能见到解剖性分流的情况。	D	解剖性分流最可能见于支气管扩张。 解剖性分流是指气体在肺内从通畅的支气管流向阻塞或狭窄的支气管的现象。这种现象在支气管扩张症中尤为常见，因为支气管扩张症会导致支气管壁的结构变化，使得支气管变得异常宽敞，同时也可能出现部分支气管的阻塞。这种解剖性的分流会导致呼气时气体从扩张的支气管流向阻塞或狭窄的支气管，这种分流会严重影响肺部的气体交换功能。 相比之下，阻塞性肺气肿、慢性支气管炎、支气管哮喘和肺炎通常与功能性分流有关，即由于气道狭窄或肺泡壁损伤导致的通气与血流比例失调，而不是由于解剖结构的变化。 阻塞性肺气肿可能会导致肺部的气体分布不均，但不是主要的解剖性分流的原因。慢性支气管炎和支气管哮喘可能导致气道狭窄，但通常不涉及解剖性分流。肺炎则是一种急性感染性疾病，通常不涉及解剖性分流的长期变化。	D	D	D	答案：D 解析：解剖性分流是指血液绕过肺泡进行气体交换，直接从右心进入左心。这种情况最常见于支气管扩张，因为支气管扩张会导致肺泡的通气功能受损，使得部分血液不能进行有效的气体交换。阻塞性肺气肿、慢性支气管炎和支气管哮喘虽然也会影响肺功能，但它们通常不会导致解剖性分流。肺炎通常会引起炎症和感染，但也不一定会导致解剖性分流。	A	答案：A.阻塞性肺气肿 解析： 解剖性分流是指由于肺部病变，如肺泡萎陷、肺不张、肺水肿或肺炎实变等，引起病变部位的肺泡完全失去通气功能，但血管仍保留部分血流，致使流经这部分肺泡的静脉血未经充分氧合便直接流入动脉血内，类似解剖学上的肺动-静脉短路，故称解剖分流。**阻塞性肺气肿**时，肺组织过度膨胀，随着病情进展肺泡间隔毛细血管床受压且肺循环阻力增大，故肺动脉压升高，可引起肺血管床减少及肺循环血量增大，造成肺动-静脉间短路，为解剖性分流。 选项B慢性支气管炎是气管、支气管黏膜及其周围组织的慢性非特异性炎症，主要病理改变为支气管腺体增生、黏液分泌增多，不会出现解剖性分流，故不选。 选项C支气管哮喘是由多种细胞和细胞组分参与的气道慢性炎症为特征的异质性疾病，这种慢性炎症与气道高反应性相关，通常出现广泛而多变的可逆性呼气气流受限，导致反复发作的喘息、气促、胸闷和（或）咳嗽等症状，强度随时间变化，…	D	解剖性分流指的是由于解剖结构的异常或病变，导致部分血液绕过肺泡而没有进行气体交换。这种情况常见于支气管扩张（选项D），因为支气管扩张会导致支气管的异常扩张和破坏，形成扩张的空腔，这些空腔可能充满分泌物，影响气体交换，从而导致解剖性分流。其他选项中，阻塞性肺气肿、慢性支气管炎和支气管哮喘主要影响气流阻塞和气道反应性，而肺炎主要是感染导致的炎症，不直接引起解剖性分流。
50	你是一名医生，我将给你一道医学考试中的选择题，请仔细阅读题目，然后在五个选项中选择最合适的一个，并解释原因	不能作为诊断职业病需要综合分析的因素是 A.职业的危险因素 B.辅助检查结果 C.职业病危险因素接触史 D.职业史 E.地区的职业病发病率	E	E	地区的职业病发病率：在诊断职业病时，需要综合分析个体的职业史、接触史、职业危险因素、临床表现以及辅助检查结果等多个因素。地区的职业病发病率对于了解某地区职业病流行情况有帮助，但对于诊断个体是否患有职业病并不是一个直接需要综合分析的因素。诊断职业病应侧重于个体层面的具体信息，因此选项E是正确的。其他选项A、B、C和D都是诊断职业病时需要考虑的因素。	E	不能作为诊断职业病需要综合分析的因素是地区的职业病发病率。因为地区的职业病发病率与个体无关，不能作为诊断个体是否患有职业病的依据。而职业的危险因素、辅助检查结果、职业病危险因素接触史和职业史都是诊断职业病的重要依据。	B	辅助检查结果：虽然辅助检查结果在诊断职业病时可以提供重要的生物学证据，但它们不能单独作为诊断的依据。职业病的诊断需要综合考虑职业的危险因素、职业病的危险因素接触史、职业史以及地区的职业病发病率等因素。因此，辅助检查结果不能作为诊断职业病需要综合分析的因素。	D	答案：D.职业史 理由：职业病的诊断需要综合分析多个因素，包括职业的危险因素（A）、辅助检查结果（B）、职业病危险因素接触史（C）和地区的职业病发病率（E）。然而，职业史（D）是诊断职业病的基本依据之一，它包括患者的职业类型、工作时间、工作环境等信息。虽然职业史是诊断职业病的重要因素，但不能作为唯一的依据，因此选项D是正确答案。	E	答案：E 解析：诊断职业病需要综合分析的因素包括职业的危险因素、辅助检查结果、职业病危险因素接触史和职业史。这些因素可以帮助医生判断患者是否因为职业暴露而患上了职业病。而地区的职业病发病率虽然可以反映某一地区职业病的流行情况，但它并不能直接用于诊断个体是否患有职业病。因此，E选项是正确答案。	E	答案：E. 地区的职业病发病率 解析： 职业病是指企业、事业单位和个体经济组织等用人单位的劳动者在职业活动中，因接触粉尘、放射性物质和其他有毒、有害因素而引起的疾病。在诊断职业病时，确实需要考虑多个因素，但**地区的职业病发病率**是一个宏观的指标，它反映了某一地区某种职业病的普遍情况，并不能直接用于具体某个人的职业病诊断。因此，在诊断职业病时，这一因素通常不是需要综合分析的关键因素。 选项A职业的危险因素是指在工作环境中可能导致疾病的因素。了解这些因素对于判断劳动者是否可能因职业暴露而患病至关重要，是需要综合分析的关键因素。 选项B辅助检查结果如血液检测、影像学检查等，可以为职业病的诊断提供直接证据或线索，是诊断过程中不可或缺的一部分，故不选。 选项C职业病危险因素接触史反映了劳动者在过去是否接触过可能导致职业病的危险因素，以及接触的频率和程度，是诊断职业病的重要依据，故排除。 选项D…	E	在诊断职业病时，需要综合分析患者的职业史、职业病危险因素接触史、职业的危险因素以及辅助检查结果，以确定患者的症状是否与其职业相关。而地区的职业病发病率虽然可能提供一些背景信息，但并不是诊断某个个体职业病的直接依据，因此不能作为诊断职业病需要综合分析的因素。
51	你是一名医生，我将给你一道医学考试中的选择题，请仔细阅读题目，然后在五个选项中选择最合适的一个，并解释原因	以下关于脑死亡标准说法正确的是 A.有利于提供评判患者死亡的科学依据 B.目的是节约卫生资源 C.实施器官捐献的必然要求 D.心肺功能必须完全丧失 E.判断患者死亡的唯一标准	A	A	脑死亡标准主要是为了提供评判患者死亡的科学依据。这一标准基于一系列确切的医学检查，包括无反应、无自主呼吸、脑干反射消失等，以确保患者的大脑已经完全且不可逆地失去了功能。这一标准有助于在患者遭受严重脑损伤且无恢复可能时，科学地判断死亡，从而在伦理和法律上处理生命终结的问题。其他选项，如B项节约卫生资源并非脑死亡标准的主要目的；C项虽然脑死亡标准可能与器官捐献有关联，但不是其实施的必然要求；D项心肺功能丧失是传统死亡标准，而非脑死亡标准；E项“唯一标准”过于绝对，尽管脑死亡是现代医学中普遍接受的一种死亡标准，但并非是判断患者死亡的唯一标准。	A	脑死亡标准的制定是为了提供一个科学的、统一的判断个体是否死亡的标准。脑死亡是指全脑（包括大脑、间脑和脑干）功能的永久性丧失，这是个体生命终结的标志。因此，选项A“有利于提供评判患者死亡的科学依据”是正确的。其他选项并不准确或全面反映脑死亡标准的意义。	A	有利于提供评判患者死亡的科学依据：脑死亡标准是一个基于神经系统功能丧失的判断标准，它通过彻底的医学评估来证明大脑所有可存活区域的永久性功能丧失。这一标准提供了评判患者死亡的科学依据，它与心脏停搏或血液循环停止不同，后者可能还有脑部活动。脑死亡被认为是法律上死亡的确凿证据，因为它代表了大脑所有功能不可逆转的丧失，与传统的心脏停搏定义死亡相比，它更符合生物学的死亡定义。	A	答案：A 解释：脑死亡标准是指在脑部功能完全丧失的情况下，患者被判定为死亡。脑死亡标准的实施有利于提供评判患者死亡的科学依据，因为它提供了一个客观、可靠的方法来确定患者是否已经死亡。其他选项不正确：脑死亡标准的实施不是为了节约卫生资源（B），而是为了确保患者的死亡被准确评判；脑死亡标准不是实施器官捐献的必然要求（C），尽管它可能与器官捐献有关；脑死亡标准不是判断患者死亡的唯一标准（E），因为其他标准，如心肺功能的丧失，也可能被用来评判患者的死亡。	A	答案：A 解析：脑死亡标准是医学界为了判断患者是否死亡而制定的科学标准，它有利于提供评判患者死亡的科学依据。脑死亡是指脑功能不可逆的丧失，包括脑干功能在内的全脑功能丧失。脑死亡标准并不是为了节约卫生资源（B），也不是实施器官捐献的必然要求（C），尽管在某些情况下，脑死亡的病人可以成为器官捐献的来源。此外，脑死亡并不意味着心肺功能必须完全丧失（D），因为脑死亡病人可能仍然依赖呼吸机维持心肺功能。脑死亡也不是判断患者死亡的唯一标准（E），因为还有其他标准，如心脏死亡等。	A	这是一道关于脑死亡标准的选择题，目的是测试对脑死亡定义和意义的了解。接下来，我们逐一分析每个选项： A. **有利于提供评判患者死亡的科学依据**：脑死亡标准是基于现代医学对生命终结的深入认识而制定的。它提供了一个更为科学和客观的依据来判断患者是否已经死亡，相较于传统的心肺死亡标准，脑死亡标准更加精确和可靠。因此，这个选项是正确的。 B. **目的是节约卫生资源**：虽然脑死亡标准的实施可能在一定程度上影响医疗资源的分配，但其主要目的并非为了节约卫生资源。这个选项没有直接反映脑死亡标准的核心意义，因此不正确。 C. **实施器官捐献的必然要求**：虽然脑死亡标准与器官捐献有一定的关联，但它并不是实施器官捐献的必然要求。器官捐献涉及多方面的法律和伦理考量，不仅仅基于脑死亡标准。因此，这个选项也不正确。 D. **心肺功能必须完全丧失**：这个选项混淆了心肺死亡标准和脑死亡标准。脑死亡标准并…	A	脑死亡标准是提供评判患者死亡的科学依据，它通过确定不可逆的脑功能丧失来评估死亡状态。这一标准在医学上被用来帮助医生准确判断患者的死亡情况，并不是为了节约卫生资源或器官捐献的要求。心肺功能完全丧失并不是脑死亡的必要条件，而是脑功能的不可逆丧失。脑死亡也不是判断死亡的唯一标准，传统上心肺死亡标准也被使用。
52	你是一名医生，我将给你一道医学考试中的选择题，请仔细阅读题目，然后在五个选项中选择最合适的一个，并解释原因	下列不属于影响医患沟通障碍的是 A.医务人员不使用专业性用语 B.医务人员技术的缺乏 C.医务人员的优越感 D.患者的信任度不够 E.医务人员的防御与保护措施	A	A	A选项“医务人员不使用专业性用语”并不是影响医患沟通的障碍，反而过多使用专业术语可能会导致患者理解困难，从而成为沟通障碍。而B选项的技术缺乏、C选项的优越感、D选项的患者信任度不够以及E选项的防御与保护措施都是可能影响医患沟通的因素。因此，A选项是最不合适的，是本题的正确答案。	A	影响医患沟通的因素包括医务人员的技术水平、态度和行为，以及患者的态度和信任度。医务人员使用专业术语是其专业性的体现，有助于提高患者的信任度和满意度，有利于医患沟通。因此，A项“医务人员不使用专业性用语”不属于影响医患沟通障碍的因素。而其他选项均可能导致医患沟通障碍。	A	医务人员不使用专业性用语：尽管医务人员使用专业性用语可能会导致医患沟通的障碍，因为患者可能无法理解专业术语的含义，但这并不是唯一或主要的影响因素。医患沟通障碍更常归咎于医务人员技术的缺乏（B选项），医务人员的优越感（C选项），患者的信任度不够（D选项），以及医务人员的防御与保护措施（E选项）。这些因素可能会导致医患之间产生误解或隔阂，影响沟通的效果。因此，选项A虽然是一个可能的沟通障碍，但不是选择题中给出的五个选项中最不相关的一个。	E	答案：E 解释：影响医患沟通障碍的因素包括医务人员不使用专业性用语、医务人员技术的缺乏、医务人员的优越感、患者的信任度不够等，但医务人员的防御与保护措施并不是影响医患沟通障碍的因素。	A	答案：A 解析：影响医患沟通的障碍主要包括医务人员技术的缺乏、医务人员的优越感、患者的信任度不够以及医务人员的防御与保护措施。这些因素都可能导致医患之间的沟通不畅。然而，医务人员不使用专业性用语并不是影响医患沟通的障碍，相反，使用通俗易懂的语言可以帮助患者更好地理解医疗信息，从而促进医患之间的沟通。	A	答案：A.医务人员不使用专业性用语 解析： 医患沟通是医疗过程中非常重要的一环，良好的沟通可以建立信任，提高治疗效果。影响医患沟通的障碍有多种，主要来自于医务人员和患者两方面。医务人员方面包括医务人员每日需要接诊大量病人，导致时间紧写字快，字写得潦草，不注意沟通方式和语气等，患者的方面包括对医务人员的不信任，不能很好地理解医嘱等。而**医务人员不使用专业性用语**反而有助于患者理解病情，不属于医患沟通的障碍。 选项B医务人员技术的缺乏，会使患者对其信任度降低，不利于医患之间的沟通，属于医患沟通障碍。 选项C医务人员的优越感，会使患者产生不信任和抵触感，导致沟通不畅，符合医患沟通障碍。 选项D患者的信任度不够，会直接影响医患之间的沟通，导致患者不遵医嘱，是医患沟通障碍的重要方面。 选项E医务人员的防御与保护措施，可能让患者觉得医生冷漠、不近人情，也是医患沟通障碍的一种表现。	A	答案详情A.医务人员不使用专业性用语通常被认为是促进医患沟通的方式，因为使用通俗易懂的语言可以帮助患者更好地理解自己的病情和治疗方案，从而减少沟通障碍。因此，不使用专业性用语不属于影响医患沟通障碍的因素。其他选项B、C、D和E都是可能导致医患沟通障碍的因素。
53	你是一名医生，我将给你一道医学考试中的选择题，请仔细阅读题目，然后在五个选项中选择最合适的一个，并解释原因	尸体解剖病检时间 A.死后24 小时内 B.家属签字后48 小时内 C.死后48小时内 D.家属签字后3天内 E.7天内	C	C	死后48小时内 解析：在常规情况下，尸体解剖的最佳时间是在死后48小时内进行，因为这段时间内尸体的变化相对较小，能够较好地反映死者的病理状态。虽然也有可能在24小时内进行，但考虑到一些特殊情况可能需要一定的时间来安排，48小时提供了一个较为宽裕的时间窗口。选项B和D虽然提到了家属签字，但这并不是决定解剖时间的关键因素，而是应在法律规定的时间内尽快进行。选项E的7天内时间过长，尸体的变化可能已经很大，不适合进行解剖检验。因此，C选项是最合适的。	C	尸体解剖病检时间应在死后48小时内进行。这是因为尸体解剖是为了尽快了解死者的病理变化，以便对疾病做出准确诊断和研究。如果时间过长，尸体可能会出现腐败等现象，影响病理结果的准确性。因此，C选项“死后48小时内”是正确的。	C	尸体解剖病检通常应在死后48小时内进行。这是因为随着时间的推移，尸体可能会发生腐败，这会影响病检结果的准确性。此外，如果在死后立即进行病检，可以更好地保存组织样本和器官的原始状态，从而获得更准确的诊断信息。因此，选项C是最合适的。	B	答案：B.家属签字后48 小时内 解释：尸体解剖病检通常需要家属的签字同意，且通常在尸体解剖后48小时内进行病检，以确保尸体的完整性和病检结果的准确性。因此，选项B是最合适的答案。	C	答案：C 解析：尸体解剖病检时间一般选择在死后48小时内进行，因为在这个时间段内，尸体的组织细胞尚未发生明显的自溶和腐败，有利于病理学家观察和分析病变，提高诊断的准确性。如果超过48小时，尸体的组织细胞可能会发生自溶和腐败，影响病理诊断的准确性。家属签字是进行尸体解剖的法律程序，但不是决定解剖时间的主要因素。	C	答案：C.死后48小时内 解析： 为了保持组织的原有形态结构，尸体解剖应尽早进行，以防尸体自溶和腐败，从而影响原有的病理改变和组织学的观察，因此通常在患者**死后48小时内**进行尸体解剖病检。若超过这一时间，由于自溶和腐败的发展，组织细胞的结构可能逐渐模糊，给病理解剖诊断工作带来困难。 选项A死后24小时内虽然也是一个较早的时间点，但并非医学界公认的最佳解剖时间，且在某些情况下可能由于时间紧迫而无法完成所有必要的准备工作，故不选。 尸体解剖并不完全取决于家属的签字时间，因此选项B家属签字后48小时内，选项D家属签字后3天内，可一并排除。 选项E七天内进行尸体解剖，组织已经开始腐败，原有结构变得模糊，给病理解剖诊断带来困难，故不考虑。	C	尸体解剖病理检查通常应在死后48小时内进行。这是因为在此时间范围内，尸体的组织结构和化学成分相对较为完整，便于准确的病理诊断。超过这个时间，尸体可能会出现明显的腐败和自溶现象，影响病理结果的准确性。因此，选择C选项“死后48小时内”是最合适的答案。
54	你是一名医生，我将给你一道医学考试中的选择题，请仔细阅读题目，然后在五个选项中选择最合适的一个，并解释原因	临床问诊过程中，医生不应该无精打采、漫无边际地反复询问，不应该情绪激动，应该 A.全神贯注，语言得当 B.耐心倾听，正确引导 C.举止端庄，态度热情 D.全面系统，认真细致 E.关心体贴，减少痛苦	A	A	在临床问诊过程中，医生应当全神贯注地与患者交流，这体现了对患者的尊重和重视。同时，语言得当是保证有效沟通的基础，避免因语言不当造成患者的误解或不适。其他选项虽然也是医生应当具备的素质，但A选项更直接地对应了题目中提到的“不应该无精打采、漫无边际地反复询问，不应该情绪激动”的问题。	A	临床问诊过程中，医生不应该无精打采、漫无边际地反复询问，不应该情绪激动，应该全神贯注，语言得当。因为医生在问诊过程中要保持专业性和客观性，不能让自己的情绪影响到患者，同时也要注意用词准确，避免给患者带来不必要的困扰和压力。其他选项虽然也是医生应该具备的素质，但与题目要求的“不应该无精打采、漫无边际地反复询问，不应该情绪激动”不完全对应。	A	在临床问诊过程中，医生应该全神贯注，语言得当。这意味着医生应该集中注意力，以专业和礼貌的方式与患者交流。无精打采和漫无边际的询问可能会让患者感到不被重视，而情绪激动则可能加剧患者的紧张和不安。选择A强调了语言的重要性，即医生应该使用清晰、简洁、易于理解的语言，避免使用患者可能不理解的专业术语。这有助于建立信任和沟通，对疾病的诊断和治疗至关重要。	D	D.全面系统，认真细致	A	答案：A 解析：在临床问诊过程中，医生应该全神贯注，语言得当，这是医生的基本职业素养。全神贯注可以保证医生能够准确理解患者的病情和需求，语言得当则可以避免给患者带来不必要的心理压力。同时，医生还应该避免无精打采、漫无边际地反复询问，以及情绪激动，这些行为都可能影响患者的就诊体验和治疗效果。	A	答案：A 解析： 在临床问诊过程中，医生需要展现出专业和负责任的态度。题干中明确提到医生在问诊时不应无精打采、漫无边际地反复询问，也不应情绪激动。这强调了医生在问诊过程中需要保持专注、有序和情绪稳定。选项A“全神贯注，语言得当”直接对应了题干中的要求，即医生在问诊时应全神贯注，保持专注，并使用恰当的语言进行沟通，避免无精打采或情绪激动。这样的态度有助于建立患者的信任和提供有效的医疗服务。 选项B“耐心倾听，正确引导”虽然是医生应具备的素质，但并未直接回应题干中关于精神状态和语言使用的具体要求，故不选。 选项C“举止端庄，态度热情”描述了医生的外在表现和态度，但并未直接针对题干中提到的精神状态和语言要求，故排除。 选项D“全面系统，认真细致”描述了问诊过程应全面而细致，虽然重要，但同样没有直接回应题干中关于精神状态和语言的具体要求，故不考虑。 选项E“关心体贴，减少痛苦”强调了医生对患者的…	B	在临床问诊过程中，医生应该耐心倾听患者的陈述，并正确引导患者描述相关病情。这不仅能让患者感到被重视和理解，还能帮助医生更准确地获取病史和症状信息，从而做出正确的诊断。耐心倾听和正确引导是医生与患者沟通的关键。
55	你是一名医生，我将给你一道医学考试中的选择题，请仔细阅读题目，然后在五个选项中选择最合适的一个，并解释原因	胰体尾癌最常见的转移途径是 A.经淋巴转移至腹膜后淋巴结 B.经血行转移至腰椎 C.经门静脉转移至肝 D.经直接蔓延转移至腹膜 E.经血行转移至肺	C	C	胰体尾癌最常见的转移途径是经门静脉转移至肝。这是因为胰腺癌特别是胰体尾癌，其血液供应主要通过门静脉系统，癌细胞容易通过这一途径扩散至肝脏。其他选项虽然也可能发生，但不是最常见的转移途径。	A	胰体尾癌最常见的转移途径是经淋巴转移至腹膜后淋巴结。胰腺癌的淋巴转移较为常见，尤其是位于胰体和胰尾的肿瘤，它们通常首先通过淋巴管扩散到附近的腹膜后淋巴结。而其他选项如经血行转移至腰椎、肝、肺，以及经门静脉转移至肝，虽然也可能发生，但相对于淋巴转移来说，不是最常见的转移途径。直接蔓延至腹膜也是一种可能的扩散方式，但相较于淋巴转移，其发生频率较低。因此，最合适的答案是A。	C	胰体尾癌最常见的转移途径是通过门静脉转移至肝脏。这是因为胰腺的尾部与脾脏相邻，而脾静脉是门静脉系统的一部分。当胰腺癌扩散时，它可以直接侵犯脾静脉并从那里转移到肝脏，这是由于肝脏是主要由门静脉供应的，因此门静脉途径成为了一个重要的转移途径。 相比之下，其他选项的描述不太符合胰体尾癌的典型转移途径： A. 经淋巴转移至腹膜后淋巴结虽然是一个可能的转移途径，但通常不是最常见的。 B. 经血行转移至腰椎不是胰腺癌常见的转移途径。 D. 经直接蔓延转移至腹膜虽然可以发生，但通常不是最主要的转移途径。 E. 经血行转移至肺虽然可以通过肺静脉发生，但通常不是胰体尾癌最常见的转移途径。	C	答案：C.经门静脉转移至肝 解释：胰体尾癌最常见的转移途径是经门静脉转移至肝。这是因为门静脉是胰体尾癌的主要血液供应途径，肝脏是门静脉的主要汇合点。因此，胰体尾癌细胞通过门静脉可以直接转移至肝脏。	A	答案：A 解析：胰体尾癌最常见的转移途径是经淋巴转移至腹膜后淋巴结。胰腺癌的转移途径主要包括淋巴转移和血行转移。淋巴转移是胰腺癌最常见的转移方式，尤其是胰体尾癌。胰腺癌的淋巴转移主要通过淋巴管向腹膜后淋巴结转移。血行转移则主要通过血液循环向远处器官转移，如肝脏、肺等。然而，相较于淋巴转移，血行转移在胰腺癌中相对较少。因此，选项A是正确答案。	A	答案：A，经淋巴转移至腹膜后淋巴结 解析： 胰腺癌是起源于胰腺导管上皮及腺泡细胞的来源的一种恶性肿瘤，恶性程度极高，起病隐匿，早期诊断困难，进展迅速，生存时间短，是预后最差的恶性肿瘤之一。胰腺癌的转移途径主要包括淋巴转移、直接浸润、血道转移等。其中，淋巴转移是胰腺癌早期最主要的转移途径，胰头癌常转移至幽门下淋巴结群，而**胰体尾癌最常见的转移途径则是经淋巴转移至腹膜后淋巴结**。 选项B经血行转移至腰椎，选项E经血行转移至肺，均属于晚期胰腺癌的远处转移途径，较淋巴转移少见，故可一并排除。 选项C经门静脉转移至肝是肝癌最常见的转移途径，与胰腺癌的转移特点不符，故不选。 选项D经直接蔓延转移至腹膜是腹腔内恶性肿瘤的常见转移方式，但不是胰腺癌最主要的转移途径，故不考虑。	A	胰体尾癌最常见的转移途径是经淋巴转移至腹膜后淋巴结。胰腺癌通常首先通过淋巴系统转移，尤其是胰体尾部的癌症，淋巴结转移是早期和常见的转移途径。腹膜后淋巴结是胰腺淋巴引流的主要区域之一，因此A选项是最合适的答案。
56	你是一名医生，我将给你一道医学考试中的选择题，请仔细阅读题目，然后在五个选项中选择最合适的一个，并解释原因	蛋白质生理价值大小主要取决于 A.氨基酸种类 B.氨基酸数量 C必需氨基酸数量 D.必需氨基酸种类 E.必需氨基酸数量、种类及比例	E	E	蛋白质的生理价值主要取决于其含有的必需氨基酸的数量、种类以及它们的比例。必需氨基酸是人体不能自行合成，必须通过饮食摄取的氨基酸。如果蛋白质中这些必需氨基酸的种类齐全、数量充足且比例合适，那么这种蛋白质对人体来说就具有较高的生理价值。因此，选项E是正确的。其他选项没有全面考虑必需氨基酸的种类、数量及比例对蛋白质生理价值的影响。	E	蛋白质的生理价值是指蛋白质被机体利用的程度，主要取决于必需氨基酸的种类、数量和比例。必需氨基酸是指人体不能合成或合成速度不能满足需要，必须从食物中摄取的氨基酸。如果某种蛋白质含有的必需氨基酸种类齐全、数量充足、比例适宜，那么它的生理价值就高，更易于被机体吸收利用。因此，选项E“必需氨基酸数量、种类及比例”是正确的。	E	必需氨基酸数量、种类及比例： 蛋白质的生理价值主要取决于其氨基酸的组成，包括必需氨基酸的数量、种类和比例。必需氨基酸是指人体不能自行合成，必须通过食物摄取的氨基酸。一个完整的蛋白质应该含有所有必需氨基酸，并且这些氨基酸的数量和种类需要与人体需求相匹配。 如果蛋白质中缺乏必需氨基酸，或者必需氨基酸的数量不充足，或者必需氨基酸的比例不正确，都会影响到蛋白质的营养价值。例如，某些蛋白质可能缺乏某种必需氨基酸，这时即使种类齐全，这样的蛋白质也是不完整的，其生理价值就会降低。此外，即使种类和数量都足够，但必需氨基酸的比例如果与人体需求不符，也会影响蛋白质的生理价值。 因此，正确案应该是E，必需氨基酸数量、种类及比例。	E	答案：E 解释：蛋白质生理价值大小主要取决于必需氨基酸的数量、种类及比例。因为人体不能自行合成必需氨基酸，必须通过食物摄入，才能满足人体的生理需求。因此，必需氨基酸的数量、种类及比例直接影响蛋白质的生理价值。	E	答案：E 解析：蛋白质的生理价值主要取决于必需氨基酸的数量、种类及比例。必需氨基酸是指人体不能合成或合成速度不能满足机体需要，必须从食物中摄取的氨基酸。蛋白质中必需氨基酸的种类、数量及比例与人体组织蛋白质的组成越接近，表明这种蛋白质的生理价值越高。因此，选项E是正确的。	E	答案：E.必需氨基酸数量、种类及比例。 解析： 蛋白质生理价值是指食物蛋白质经消化吸收后在体内被利用的氮占被吸收氮的百分率。食物蛋白质中**必需氨基酸的含量和比值**越接近人体的需要，其生理价值越高。因此，蛋白质生理价值大小主要取决于**必需氨基酸数量、种类及比例**。 选项A氨基酸种类，选项B氨基酸数量，均没有特指是必需氨基酸，而非必需氨基酸人体可自行合成，对人体生理价值影响不大，故可一并排除。 选项C必需氨基酸数量，选项D必需氨基酸种类，均描述了必需氨基酸的某一方面，但不够全面，因为蛋白质生理价值不仅取决于必需氨基酸的数量或种类，还与其比例有关，故不选。	E	蛋白质的生理价值主要取决于其所含必需氨基酸的数量、种类及比例。必需氨基酸是人体不能合成或合成速度不能满足机体需要的氨基酸，必须通过食物摄取。蛋白质的营养价值取决于其必需氨基酸的种类是否齐全、数量是否充足，以及它们之间的比例是否符合人体的需要。因此，选项E是最全面和准确的描述。
57	你是一名医生，我将给你一道医学考试中的选择题，请仔细阅读题目，然后在五个选项中选择最合适的一个，并解释原因	以行动产生的实际效果为道德评判基础的是 A.道义论 B.美德论 C.道德论 D.效果论 E.义务论	D	D	D效果论（Consequentialism）是以行为的结果作为道德评价标准的伦理学理论。根据这一理论，一个行为的道德价值是由该行为产生的结果来决定的，如果结果是有益的、积极的，那么这个行为在道德上就是可取的。在题目中提到的“六美共建”案例中，村民们通过参与美德活动，如洗衣服、吃午饭、电动车充电等，带来了村里环境的显著变化和道德水平的提升，这体现了效果论的观点，即以行为产生的实际效果（村里的环境变干净整洁，道德水平提升）作为道德评判的基础。其他选项与题目描述的情况不符：A.道义论强调行为本身的道德性，不考虑结果；B.美德论关注个人的品德和美德；C.道德论是一个广泛的术语，不特指结果论；E.义务论侧重于行为所遵循的义务和规则，而非结果。	D	效果论也称为后果论，主张行为的道德性取决于其产生的实际效果或后果。它强调一个行为的正确与否应以其结果的好坏来判断。所以选项D“效果论”最符合题干中描述的情况。其他选项如道义论、美德论、道德论和义务论则侧重于不同的道德理论方面，如行为者的品德、义务或者规则等，而不是行为的结果。	D	效果论 效果论，也被称为功利主义，是一种伦理学理论，它主张以行动产生的实际效果为道德评判的基础。根据这种理论，一个行为的好坏取决于它对整体幸福或福利的影响。如果一个行为能够带来最大的幸福或福祉，那么它就被认为是道德上正确的行为。相反，如果一个行为导致整体幸福减少，那么它就被认为是道德上错误的行为。 A.道义论是一种以规则和原则为基础的伦理学理论，它认为某些行为是内在的正确或错误，不论它们的后果如何。 B.美德论关注的是个体的性格和行为，而不是行为的后果。它认为道德行为是那些能够体现良好品德的行为。 C.道德论是一个广泛的概念，可以指任何关于道德的理论或观点，它不特指以效果为评判基础的理论。 E.义务论，也称为义务论伦理学，强调的是行为的义务性和责任性，而不是行为的结果。义务论认为，某些行为是我们的义务，不论它们的结果如何。 因此，以行动产生的实际效果为道德评判基础的是效果论。	D	答案：D.效果论 理由：效果论是道德理论中的一种，强调行为的后果或结果是判断行为是否正确或错误的关键因素。这种理论认为，一个行为是道德的，如果它产生了积极的后果，否则就是不道德的。因此，选项D.效果论是最合适的答案。	D	答案：D 解析：效果论是一种以行动产生的实际效果为道德评判基础的伦理学理论。它强调行动的结果，认为一个行动的道德价值取决于它所产生的后果。如果一个行动产生了积极的后果，那么这个行动就是道德的；反之，如果产生了消极的后果，那么这个行动就是不道德的。其他选项中，道义论强调行动本身的道德性，美德论强调个人的道德品质，道德论是一个泛指，而义务论强调遵循道德规则和义务。	D	答案：D.效果论。 解析： 以行动产生的实际效果为道德评判基础的是**效果论**，又称目的论，其功利论与公益论都属于效果论或目的论。效果论是伦理学中的学说，主张一个行为的对错完全取决于它造成的后果，而人的动机，意向，目的是无关紧要的。效果论又被称为目的论，它认为道德正确与否取决于该行为所产生的结果，即效果。其所谓效果就是指一个行为所产生的实际结果或后果，即“实效”。 选项A道义论又称义务论，认为道德上应当采取的行动可以独立于行动结果的善恶而被决定，即道德的正确性并不取决于行为的后果，而是取决于该行为是否吻合于某种道德标准或某些道德原则，故排除。 选项B美德论主要研究作为人所应该具备的品格、品德或道德品质，与题干描述不符，故不选。 选项C道德论是指关于道德问题的根本看法和伦理学的基本理论，不涉及行动的实际效果，故排除。 选项E义务论也叫“道义论”、“本务论”、“道义主义”、“非结果主义”、…	D	效果论以行动产生的实际效果为道德评判的基础，关注行为的结果或后果，而不是行为本身的性质或动机。其他选项如道义论、义务论等，更关注行为的动机或符合道德原则的程度。
58	你是一名医生，我将给你一道医学考试中的选择题，请仔细阅读题目，然后在五个选项中选择最合适的一个，并解释原因	医学研究中设立对照的目的之一是 A.消除抽样误差 B.消除系统误差 C.减少二型错误的概率 D.减少非实验性因素对其的影响 E.减少一型错误的概率+C64C59:C63	D	D	设立对照的目的之一是为了减少非实验性因素对其的影响。对照组可以帮助研究者确定实验结果是由于实验处理造成的，而不是其他外部因素。通过对照组，研究者可以比较实验组的结果与对照组的结果，从而排除或控制那些可能影响结果的非实验性变量，如安慰剂效应、自然恢复、选择偏差等。其他选项与设立对照的目的不符：A项消除抽样误差通常通过增大样本量实现；B项系统误差是指系统性的偏差，对照并不能直接消除它；C和E项涉及统计错误类型，与设立对照的目的不直接相关。	B	在医学研究中，设立对照组的主要目的是为了控制和消除系统误差。通过比较实验组和对照组的结果，可以评估干预措施的效果，同时控制其他可能影响结果的因素。因此，选项B“消除系统误差”是最合适的选择。	B	消除系统误差：医学研究中设立对照的主要目的是为了消除或减少实验中可能存在的系统误差。系统误差是指由于实验设计、操作方法或测量工具等原因导致的误差，这些误差是持续性的，不会随着样本的不同而改变。通过设立对照组，研究者可以将实验组的结果与一个已知标准或无干预状态进行比较，从而更准确地识别和量化实验处理的效果。这样可以更好地确保研究结果的准确性和可靠性。	B	答案：B 解释：设立对照的目的之一是消除系统误差。系统误差是指由于实验设计或操作过程中的缺陷而导致的误差。设立对照可以帮助医生或研究人员确定实验结果是否受到系统误差的影响。例如，在一项研究中，研究人员可能会设立一个对照组来比较实验组的结果。通过比较实验组和对照组的结果，可以帮助研究人员确定实验结果是否受到系统误差的影响。	D	答案：D 解析：在医学研究中，设立对照的主要目的是为了减少非实验性因素对实验结果的影响。通过设立对照组，可以更好地比较实验组和对照组之间的差异，从而确定实验因素是否对结果产生了影响。选项A中的抽样误差和选项B中的系统误差虽然也是研究中需要考虑的问题，但它们并不是设立对照的主要目的。选项C和E中的一型错误和二型错误是统计学中的概念，与设立对照的目的关系不大。因此，选项D是最合适的答案。	D	答案：D 解析： 在医学研究中，对照实验的设计是为了评估实验因素对实验结果的影响，同时排除其他非实验性因素对结果的影响。设立对照的主要目的是**减少非实验性因素对其的影响**，从而更准确地评估实验因素对结果的影响。 选项A消除抽样误差并不能通过设立对照来实现。抽样误差是由于抽样过程中样本与总体的差异而产生的，与是否设立对照无关，故不选。 选项B消除系统误差也不是设立对照的主要目的。系统误差是由于测量工具或方法的固有偏差导致的，与对照设计无直接关系，故排除。 选项C减少二型错误的概率，选项E减少一型错误的概率，均不是设立对照的直接目的。一型错误和二型错误是统计学中的概念，与实验设计本身关系不大，因此可以一并排除。 综上所述，正确答案是D。设立对照在医学研究中主要是为了减少非实验性因素对实验结果的影响，从而更准确地评估实验因素对结果的影响。	D	在医学研究中，设立对照组的目的是为了减少非实验性因素对研究结果的影响。通过对照组的设置，可以更好地控制和比较实验组与对照组之间的差异，确保观察到的效果是由于实验处理而非其他外部因素造成的。因此，选项D是最合适的答案。选项A和B涉及误差类型，而对照组主要是为了控制变量。选项C和E涉及统计错误类型的减少，但与对照组的设立目的不直接相关。
59	你是一名医生，我将给你一道医学考试中的选择题，请仔细阅读题目，然后在五个选项中选择最合适的一个，并解释原因	健康教育干预主要作用于影响健康分类中的 A.卫生服务因素 B.环境因素 C.遗传因素 D.生物因素 E.行为与生活方式因素	E	E	健康教育主要是通过提供知识、技能和态度方面的信息，帮助个体或群体建立健康的行为和生活方式，从而改善健康状况。在健康分类中，影响健康的因素包括生物因素、遗传因素、环境因素、行为与生活方式因素以及卫生服务因素。在这些因素中，健康教育干预最直接和主要作用的是行为与生活方式因素，因为这是人们可以通过学习和改变来控制的因素。其他选项如卫生服务因素、环境因素、遗传因素和生物因素，虽然也对健康有重要影响，但它们更多是由外部条件决定，或者需要专业的医学干预，而不是通过健康教育来直接改变。	E	健康教育干预主要作用于影响健康分类中的行为与生活方式因素。这是因为健康教育旨在通过提供信息、技能和资源来促进个体或群体采取有益于健康的行动和习惯。这些行动和习惯通常涉及改变个人的行为和生活方式，例如改善饮食、增加体育活动、戒烟限酒等，从而对个人的健康产生积极影响。因此，健康教育干预主要作用于行为与生活方式因素。	E	健康教育干预主要作用于影响健康分类中的行为与生活方式因素。健康教育旨在通过提供信息和教育，帮助个体和社区了解健康的决定因素，并促使他们采取更健康的行为和生活方式。虽然健康教育可能涉及其他因素，如环境因素和卫生服务因素，但其主要焦点是改变个人的行为和生活方式选择，如饮食习惯、身体活动、吸烟、饮酒和其他健康相关行为。	E	答案：E 解释：健康教育干预主要作用于影响健康分类中的行为与生活方式因素。行为与生活方式因素是指个体的行为和生活方式对健康的影响，包括饮食习惯、运动习惯、吸烟和饮酒习惯等。健康教育干预通过改变个体的行为和生活方式来预防和控制疾病。	E	答案：E 解析：健康教育干预主要作用于影响健康的行为与生活方式因素。这是因为健康教育的目的是通过教育和沟通，帮助个体或群体了解健康知识，改变不良的行为习惯，从而提高健康水平。行为与生活方式因素包括饮食、运动、吸烟、饮酒等，这些因素对个体的健康有直接影响。而卫生服务因素、环境因素、遗传因素和生物因素虽然也会影响健康，但健康教育干预主要针对的是可以通过改变行为和生活方式来改善的健康问题。	E	答案：E.行为与生活方式因素 解析： 健康教育是通过有计划、有组织、有系统的社会教育活动，使人们自觉地采纳有益于健康的行为和生活方式，消除或减轻影响健康的危险因素，预防疾病，促进健康，提高生活质量，并对教育效果作出评价。因此，健康教育干预主要影响的是人的**行为与生活方式**，通过改变不良的行为与生活方式，提高人们的健康水平。 选项A卫生服务因素主要涉及医疗资源的分配、医疗技术的进步等，与健康教育干预的直接作用关系不大，故不选。 选项B环境因素虽然对健康有一定影响，但健康教育主要是通过改变个人的行为和生活方式来影响健康，而不是直接改变环境因素，故排除。 选项C遗传因素，选项D生物因素，均是影响健康的内在因素，健康教育无法通过短期的干预来改变这些因素，故不考虑。	E	健康教育干预的主要目的是通过改变个体或群体的知识、态度和行为来促进健康。因此，它主要作用于行为与生活方式因素。通过教育和干预措施，人们可以更好地了解如何采取健康的生活方式，减少健康风险行为，从而改善整体健康状况。
60	你是一名医生，我将给你一道医学考试中的选择题，请仔细阅读题目，然后在五个选项中选择最合适的一个，并解释原因	样本是总体的 A.有价值的部分 B.有意义的部分 C.有代表性的部分 D.任意一部分 E.随机的部分	C	C	在医学统计学中，样本是从总体中随机抽取的具有代表性的部分观察单位的总和。样本的设计宗旨是能够反映总体的特征和属性，因此，它是从总体中抽取的“有代表性的部分”。选项A和B都带有主观判断，而样本的价值和意义并非是选择题所关注的焦点。选项D和E不够准确，样本并不是任意抽取或完全随机的部分，而是要通过适当的抽样方法以确保其代表性。因此，最合适的答案是C。	C	样本是指从总体中抽取的一部分个体或单位，用于进行研究和推断总体的特征。样本应该是总体中有代表性的部分，这样才能确保研究结果具有较高的可靠性和有效性。因此，选项C“有代表性的部分”是最合适的选择。	C	有代表性的部分：样本必须是总体的有代表性的部分，这意味着样本中的每个成员都应该有相同的机会被选中，并且样本应该尽可能地反映总体的所有特征，包括年龄、性别、种族、教育水平等。这样，样本的结果可以合理地推断到总体上。在随机抽样的过程中，每个个体被抽中的概率是已知的，因此样本可以被认为是总体的有代表性的部分。	C	答案：C.有代表性的部分 解释：在医学研究中，样本是指研究中选择的参与者或数据的部分。有代表性的样本是指样本能够代表总体的特征和特点，使研究结果能够推广到总体。因此，选项C是最合适的答案。	E	答案：E 解析：样本是总体中随机抽取的一部分个体，它应具有代表性，即抽取的样本必须是随机的，各个方面、各个层次的对象都要有所体现。这样才能保证样本的广泛性和代表性，使样本能够较好地反映总体的情况。选项A、B、C和D都强调了样本的某些特定属性，但只有选项E强调了样本的随机性，这是样本选择的基本原则。	D	答案：D任意一部分。 解析： 样本是从总体中抽取的一部分观察单位。构成总体的每一个观察单位称为个体，而样本中所包含的个体数目称为样本含量或样本大小。统计学上的总体是指根据研究目的而确定的同质的观察单位的全体，更确切地说，是同质的所有观察单位某种观察值（变量值）的集合。总体中的所有个体都有相等的机会被抽取出来作为样本时，这种样本才具有代表性，才能根据样本信息来推断总体特征。样本是总体的**任意一部分**，总体中的每一个个体都有同等机会被选入样本。样本并不等同于总体，它只是从总体中抽取的一部分。因此，样本不一定能完全代表总体，但通过科学的抽样方法，可以使得样本能够在一定程度上反映总体的特性。所以，从这个角度来看，样本是总体的任意一部分。选项A“有价值的部分”，选项B“有意义的部分”，选项C“有代表性的部分”，选项E“随机的部分”，均表述不准确或过于片面，因此不是最佳选项。	C	样本是总体的有代表性的部分。在统计学中，样本是从总体中抽取出来用于研究的一个子集，样本的目的在于通过对其分析推断总体的特性。为了使这种推断具有准确性和可靠性，样本必须具有代表性，即能够反映总体的特征。因此，样本是总体的有代表性的部分。
61	你是一名医生，我将给你一道医学考试中的选择题，请仔细阅读题目，然后在五个选项中选择最合适的一个，并解释原因	药物发生导致患者死亡的不良反应多长时间上报 A.立即 B.3天 C.5天 D.15天 E.30天	A	A	立即// 根据医学规定，如果药物发生了导致患者死亡的不良反应，应该立即上报。这是因为这类严重不良反应的及时上报对于药物监管、患者安全以及公共卫生具有重要意义。其他选项给出的时间均超过了应有的上报时限，可能会导致潜在的风险扩大。	A	根据《药品不良反应报告和监测管理办法》规定，药品生产、经营企业和医疗机构发现或者获知新的、严重的药品不良反应应当在15日内报告，其中死亡病例须立即报告。所以本题选A。	A	立即：药物发生导致患者死亡的不良反应应该立即上报。这种报告通常通过药品不良反应报告系统（如美国的FAERS或FDA的ADR Reporting Program）进行，以便迅速识别可能的风险并采取行动，例如药物监控、警告标签更新或暂时或永久停药。立即报告有助于保护患者安全，并可能防止其他患者发生类似不良事件。	A	答案：A.立即 解释：根据《药品不良反应报告管理条例》，药品不良反应报告应在发现不良反应后立即报告。	A	答案：A 解析：药物不良反应（Adverse Drug Reaction, ADR）是指正常剂量的药物用于预防、诊断、治疗疾病或调节生理功能时出现的有害的和与用药目的无关的反应。当药物不良反应导致患者死亡时，应立即上报。这是因为严重不良反应需要迅速得到关注和处理，以防止类似事件的发生，并为其他患者提供安全保障。立即上报有助于相关部门及时了解情况，采取相应措施，如药品召回、修改药品说明书等。	A	答案：A 解析：根据《药品管理法》规定，药品生产、经营企业和医疗机构发现或者获知新的、严重的药品不良反应应当在**15日内**报告，其中死亡病例须**立即**报告；其他药品不良反应应当在30日内报告。有随访信息的，应当及时报告。因此当药物发生不良反应导致患者死亡时应立即上报。 综上所述，正确答案是：A.立即。	A	答案详情立即上报。根据国际药品监管的要求，严重不良反应，包括导致死亡的不良反应，通常需要在知情后立即或尽快上报，以便进行及时的风险评估和管理。立即上报可以确保相关部门迅速采取措施，保护其他患者的安全。
62	你是一名医生，我将给你一道医学考试中的选择题，请仔细阅读题目，然后在五个选项中选择最合适的一个，并解释原因	FSH 作用于睾丸的细胞是 A.精原细胞 B.支持细胞 C.间质细胞 D.生精细胞 E.纤维反应	B	B	FSH（促性腺激素）主要作用于睾丸的支持细胞。支持细胞对于精子发生至关重要，它们提供营养和激素支持，帮助生精细胞分化成精子。FSH可以刺激支持细胞产生一些重要的物质，如雄激素结合蛋白（ABP）和抑制素，这些都是生精过程所必需的。因此，B选项“支持细胞”是正确答案。其他选项，如A的精原细胞、C的间质细胞、D的生精细胞和E的纤维反应，虽然与睾丸功能有关，但它们不是FSH的主要作用目标。	C	FSH（卵泡刺激素）主要作用于睾丸的间质细胞，这些细胞负责产生雄激素结合蛋白（ABP），该蛋白与睾酮结合并将其运输到支持细胞，从而促进精子的生成。因此，正确答案是 C.间质细胞。	B	FSH（促卵泡激素）作用于睾丸的支持细胞。支持细胞也被称为Sertoli细胞，它们在睾丸中起到支持和保护精子的作用，同时也为精原细胞提供必要的营养和环境。FSH与支持细胞上的受体结合，促进支持细胞的生长和功能，这对于精子的发生和成熟至关重要。 解释： A. 精原细胞是睾丸中成熟的干细胞，负责产生新的精子细胞。它们不会直接受到FSH的调控。 B. 正确。支持细胞是FSH的主要目标细胞。 C. 间质细胞，也称为Leydig细胞，产生雄激素（如睾酮），它们受到LH（促黄体生成激素）的直接调控，而不是FSH。 D. 生精细胞是精原细胞向精子转变过程中的中间阶段，它们会在支持细胞的帮助下成熟为精子。生精细胞的成熟过程受到FSH的间接调控，因为支持细胞在中间起到关键作用。 E. 纤维反应不是睾丸中的正常细胞类型，而是组织反应或疾病状态下的现象。它不会直接受到FSH的调控。	A	答案：A.精原细胞 解释：FSH（促进睾丸激素）主要作用于睾丸的精原细胞，促进精原细胞的增殖和分化，从而增加睾丸的精子生成。	B	答案：B 解析：FSH（促卵泡生成激素）是一种由脑垂体分泌的激素，主要作用于性腺，即男性的睾丸和女性的卵巢。在男性中，FSH主要作用于睾丸的支持细胞（Sertoli细胞），这些细胞对于精子的生成和发育至关重要。支持细胞为生精细胞提供营养和结构支持，同时调节生精细胞的发育过程。因此，FSH对睾丸的支持细胞有直接作用，而对精原细胞、间质细胞、生精细胞和纤维反应没有直接影响。	B	答案：B.支持细胞 解析： 卵泡刺激素（FSH）是垂体前叶嗜碱性细胞分泌的一种激素，成分为糖蛋白，主要作用为促进卵泡成熟。在男性，其功能是促进睾丸曲细精管的成熟和精子的生成。FSH可直接作用于**支持细胞**，支持细胞在FSH的作用下分泌雄激素结合蛋白，该蛋白可与睾酮和双氢睾酮结合，转运至曲细精管，提高睾丸局部雄激素的浓度，有利于生精过程。 选项A精原细胞，选项D生精细胞，均对FSH无反应，FSH需要通过支持细胞才能对生精细胞起作用，故一并排除。 选项C间质细胞主要分泌雄激素，雄激素的分泌受黄体生成素（LH）的调节，而非FSH，故不选。 选项E纤维反应并不是睾丸的细胞类型，故排除。	B	答案详情FSH（促卵泡刺激素）主要作用于睾丸中的支持细胞（又称塞尔托利细胞）。支持细胞在生精小管中起到支持和营养生精细胞的作用，并且在FSH的刺激下，支持细胞分泌多种因子，促进精子的生成和成熟。因此，FSH作用于支持细胞，而不是直接作用于其他类型的细胞。
63	你是一名医生，我将给你一道医学考试中的选择题，请仔细阅读题目，然后在五个选项中选择最合适的一个，并解释原因	心理过程包括的三个过程为 A.认识、情绪和意志 B.感觉、知觉和注意 C.气质、性格和能力 D.需要、动机和兴趣 E.记忆、思维和想象	A	A	根据提供的参考信息，心理过程包括三个主要的过程：认知过程、情感过程和意志过程。选项A中的“认识”对应于认知过程，“情绪”对应于情感过程，“意志”对应于意志过程，因此A选项正确。而B选项中的“感觉、知觉和注意”只是认知过程中的部分内容，不全面；C选项中的“气质、性格和能力”属于个性心理特征；D选项中的“需要、动机和兴趣”属于个性心理倾向性；E选项中的“记忆、思维和想象”虽然是认知过程中的重要组成部分，但也不包含情感过程和意志过程，所以都不是正确答案。	A	心理过程是指个体在认知、情绪和意志等方面的心理活动。其中，认知过程包括感知、记忆、思维等；情绪过程则涉及到情感体验和表达；意志过程则是指个体有目的、有计划地支配自己的行为和心理活动的过程。因此，选项A是正确的。其他选项描述的是与心理过程相关的一些概念，但并不全面或准确。	B	感觉、知觉和注意： 心理过程通常指的是心理活动中发生的连续变化，包括认知过程、情绪过程和意志过程。在这五个选项中，只有选项B“感觉、知觉和注意”精确地描述了认知过程的三个基本组成部分。 感觉是指个体对身体内外刺激的知觉，是心理过程的起点，为个体提供关于环境的初始信息。 知觉是指个体对感觉信息的组织和解释，它涉及到对感觉信息的整合，以及识别和理解这些信息所代表的意义。 注意是指心理活动对一定对象的指向和集中，它使得个体能够专注于特定的信息，忽略无关刺激，这对于认知过程的效率至关重要。 选项A“认识、情绪和意志”中的“认识”是一个宽泛的概念，通常包含了感觉、知觉和注意等心理过程。情绪和意志是心理过程的另一个方面，但它们不属于认知过程的组成部分。 选项C“气质、性格和能力”和选项D“需要、动机和兴趣”描述的是心理学中的个性特征和动机因素，它们是影响人的行为和心理活动的重要因素，但它们不是心理过…	A	答案：A.认识、情绪和意志 解释：心理过程是指心理活动的基本内容，包括认识、情绪和意志。认识是指人对客观事物的感知、理解和认识；情绪是指人对事物的主观感受和情感；意志是指人对事物的主观意向和行为。	A	答案：A 解析：心理过程通常包括三个基本过程：认识、情绪和意志。认识过程是指个体对外界事物的感知、注意、记忆、思维和语言等心理活动。情绪过程是指个体对事物的态度和体验，包括情感、情绪和心境等。意志过程是指个体为实现目标而进行的决策、计划和调节等心理活动。选项B中的感觉和知觉属于认识过程，但未涵盖情绪和意志过程。选项C中的气质、性格和能力属于个性心理特征，不是心理过程。选项D中的需要、动机和兴趣属于动机过程，但未涵盖认识和情绪过程。选项E中的记忆、思维和想象属于认识过程，但未涵盖情绪和意志过程。因此，选项A是正确的。	A	答案：A 认识、情绪和意志 解析： 心理过程是指在客观事物的作用下，心理活动在一定时间内发生的、有规律的波动和变化过程。心理过程包括**认识过程、情绪情感过程和意志过程**三个方面。认识过程指人以感知、记忆、思维等心理活动过程为基础的系统整体对自己身心状态与外界环境变化的觉知；情绪情感过程是伴随认识过程产生的内心体验；意志过程是有意识地确定目标、克服困难和支配自身的行动等。 选项B“感觉、知觉和注意”，选项E“记忆、思维和想象”，均属于认识过程的具体环节，而非心理过程的整体分类，可一并排除。 选项C气质、性格和能力是描述一个人心理特征的概念，属于个性心理，而非心理过程，故不选。 选项D需要、动机和兴趣是推动人进行活动的动力系统，是个性倾向性的重要组成部分，亦不属于心理过程，故排除。	A	心理过程通常包括认识过程、情绪过程和意志过程。认识过程涉及感知、记忆、思维等认知活动，情绪过程涉及个体的情感反应，意志过程涉及个体的决策和行为控制。因此，选项A中的认识、情绪和意志是心理过程的三个基本方面。
64	你是一名医生，我将给你一道医学考试中的选择题，请仔细阅读题目，然后在五个选项中选择最合适的一个，并解释原因	选取117名孕妇进行试验研究，其中60名孕妇给予药物治疗，57名孕妇不给予药物治疗，观察新生儿是否出现新生儿黄疸，从而判断药物治疗与新生儿黄疸的联系。此种研究方法为 A.病例对照研究 B.病因分析 C.实验研究 D.临床试验 E.队列研究	D	C	实验研究：在这个研究中，研究人员选取了一定数量的孕妇，并将她们分为两组，一组接受药物治疗，另一组不接受药物治疗，这是典型的实验研究设计。实验研究的特点是研究者对研究条件进行控制，通过比较实验组与对照组的结果，来评估特定干预（在这个例子中是药物治疗）的效果。因此，这是一个实验研究方法。其他选项如病例对照研究、病因分析、临床试验和队列研究在研究设计上与题目描述的情况不符。	D	本题考查的是临床试验的概念。临床试验是指以人体（患者或健康受试者）为对象的试验，意在发现或验证某种试验药物的临床医学、药理学以及其他药效学作用、不良反应，或者试验医疗器械的性能或安全性，确保试验药物或医疗器械安全、有效的一种科学研究活动。题干中对117名孕妇进行了分组，一组使用药物，另一组不用药物，然后观察新生儿是否出现新生儿黄疸，符合临床试验的概念。	C	该研究方法为实验研究。实验研究是一种有控制的研究设计，研究者将研究对象随机分配到实验组和对照组，实验组接受干预（在本例中为药物治疗），而对照组不接受干预。这种设计允许研究者评估干预（药物治疗）对一个特定结果（新生儿黄疸）的影响。实验研究通常用于确定因果关系，因为它提供了对干预的控制和比较。其他选项如病例对照研究、病因分析、临床试验和队列研究虽然都是重要的研究设计，但它们要么没有涉及到干预（病例对照研究、队列研究），要么没有随机分配（病因分析、临床试验），因此不符合该研究的描述。	C	答案：C 解释：本题考查研究设计的识别。选项C实验研究是正确答案，因为该研究涉及随机分配参与者到实验组（接受药物治疗）和对照组（不接受药物治疗），并观察结果。这种设计允许研究者评估药物治疗与新生儿黄疸之间的因果关系。	C	答案：C.实验研究 解析：实验研究是一种研究方法，其中研究者对研究对象施加干预或控制变量，以观察结果。在这个例子中，117名孕妇被分为两组，一组接受药物治疗，另一组不接受药物治疗，然后观察新生儿是否出现黄疸。这种设计允许研究者控制变量（药物治疗），并观察其对新生儿黄疸的影响，因此这是一种实验研究。其他选项如病例对照研究、病因分析、临床试验和队列研究都不符合这个研究设计的特点。	E	答案：E. 队列研究。 解析： 本题所述研究方法为**队列研究**，即将一个范围明确的人群按是否暴露于某可疑因素或暴露程度分为不同的亚组，追踪各组的结局并比较其差异，从而判定暴露因素与结局之间有无因果关联及关联程度大小的一种观察性研究方法。本题中将117名孕妇分为给予药物治疗组和不给予药物治疗组，观察新生儿是否出现新生儿黄疸，符合队列研究的定义。 选项A病例对照研究亦称回顾性研究，是比较患某病者与未患某病的对照者暴露于某可能危险因素的百分比差异，分析这些因素是否与该病存在联系，是分析流行病学方法中最基本的、最重要的研究类型之一，与本题不符。 选项B病因分析是对出现问题的原因进行分析，与本题无关。 选项C实验研究是对自然状态的实验对象施加或减除除自变量的自变量的操作，并观测因变量的变化的研究方法，而本题未对孕妇施加或减除任何自变量，可排除。 选项D临床试验指任何在人体（病人或健康志愿者）进…	D	此研究设计是将孕妇分为两组，一组给予药物治疗，另一组不予治疗，然后观察两组新生儿是否出现黄疸。这种设计属于临床试验，因为它是通过人为干预（药物治疗）来研究其对新生儿黄疸的影响，是一种前瞻性研究方法，符合临床试验的特征。临床试验通常涉及对照组和实验组，通过比较两组的结果来评估干预措施的效果。
65	你是一名医生，我将给你一道医学考试中的选择题，请仔细阅读题目，然后在五个选项中选择最合适的一个，并解释原因	要分析甲乙两地钩虫病患病率，已知男性患病率高于女性，甲地男性比女性多，乙地女性比男性多，计算方法正确的是 A.先对性别进行标准化后再计算 B.无法比较 C.分性别进行比较 D.卡方检验 E. Z检验	A	A	在比较甲乙两地钩虫病患病率时，由于性别在两地比例不同，且已知男性患病率高于女性，这种情况下直接比较两地总患病率可能会产生偏差。因此，正确的做法是先对性别进行标准化，使得两地性别比例一致，然后再计算患病率。这样可以排除性别比例不同对患病率比较的影响，使得比较结果更为准确。选项A是正确的处理方法。其他选项B、C、D和E在这种情况下不是最佳的计算或比较方法。	A	在比较两个地区的钩虫病患病率时，需要考虑可能的混杂因素，如性别。由于题目中已经明确指出男性患病率高于女性，且甲乙两地的性别比例不同，这可能导致直接比较两地患病率的结果出现偏差。因此，正确的做法是先对性别进行标准化，消除性别差异的影响，然后再计算和比较两地的患病率。这种方法可以更准确地反映两地患病率的真实差异。所以选项A“先对性别进行标准化后再计算”是正确的。	A/C/D/E	钩虫病是一种由钩虫寄生在人体内引起的疾病，其患病率通常受性别、年龄、环境等因素的影响。根据题目描述，甲乙两地的钩虫病患病率存在性别差异，且两地人口性别比例不同。要准确比较两地的钩虫病患病率，需要考虑以下几点： 1. 对性别进行标准化：由于两地人口性别比例不同，直接比较患病率可能不够准确。通过标准化，可以调整性别比例，使得比较结果更加公平。 2. 分性别进行比较：由于已知男性患病率高于女性，分性别比较可以提供更详细的信息，有助于理解疾病的分布特点。 3. 卡方检验：卡方检验是一种常用的统计方法，用于比较样本间的比例差异是否具有统计学意义。在比较两地的钩虫病患病率时，可以通过卡方检验来判断两地的患病率是否存在显著差异。 4. Z检验：Z检验也是一种用于比较两个比例差异的统计方法，适用于样本量较大时的情况。在适当的情况下，也可以使用Z检验来比较两地的钩虫病患病率。 因此，正确的方法应该是先对性…	A	答案：A 解释：因为甲乙两地男性比女性多，女性比男性多，两地性别分布不相同，所以不能直接进行比较，需要先对性别进行标准化后再计算。	A	答案：A 解析：在比较甲乙两地钩虫病的患病率时，由于已知男性患病率高于女性，并且甲地男性比女性多，乙地女性比男性多，直接比较两地的患病率可能会受到性别比例不同的影响。为了消除性别差异对患病率比较的影响，应该先对性别进行标准化，即计算标准化患病率。标准化患病率是指在特定的标准人口结构下，疾病或健康问题的发生率。通过标准化，可以消除不同地区或不同时间点上人口结构差异的影响，从而更准确地比较患病率。因此，选项A是正确的计算方法。	C	答案：C. 分性别进行比较。 解析： 本题主要考察的是对疾病患病率的比较方法。甲乙两地钩虫病患病率比较，由于存在**性别构成不同**的混杂因素，需消除混杂因素的影响。本题中，男性患病率高于女性，甲地男性比女性多，乙地女性比男性多，说明两样本内部构成不同，**不能直接比较**，需要分别计算男性和女性的患病率后再进行比较，即**分性别进行比较**。 选项A先对性别进行标准化后再计算，是当内部构成对所研究指标影响较大时所采用的方法，但本题主要考察的是甲乙两地的钩虫病患病率，并非考察整个群体的患病率，故不选。 选项B无法比较，为干扰项，本题可通过分性别进行比较得出结果，故排除。 选项D卡方检验，主要用于比较实际观测频数与期望频数之间的差异，常用于检验分类变量，本题为两组患病率的比较，与题意不符。 选项E Z检验，一般用于大样本时两组均数之间的比较，而本题是比较患病率，故不考虑。	A	要比较甲乙两地的钩虫病患病率，由于两地的性别比例不同，且男性患病率高于女性，因此需要对性别进行标准化。标准化可以消除由于性别比例不同而带来的偏差，从而使得比较结果更加准确。因此，选择A选项“先对性别进行标准化后再计算”是最合适的答案。
66	你是一名医生，我将给你一道医学考试中的选择题，请仔细阅读题目，然后在五个选项中选择最合适的一个，并解释原因	男,70岁。食管癌手术后5天,发热38.6℃,B超示右侧胸腔包裹性积液，胸膜腔穿刺抽出粉红色液伴恶臭味，胸膜腔镜检革兰氏阴性杆菌，细菌培养常规细菌阴性。请问是什么感染 A.大肠埃希菌 B.脆弱拟杆菌 C.金黄色葡萄球菌 D.链球菌 E.大肠杆菌	B	B	脆弱拟杆菌：根据病史，患者术后出现发热和胸腔积液，且积液呈粉红色并伴有恶臭味，这是典型的感染性积液，特别是细菌感染。革兰氏阴性杆菌的发现提示可能是革兰氏阴性菌引起的感染。在选项中，脆弱拟杆菌是一种革兰氏阴性厌氧杆菌，常常与感染性胸腔积液相关，尤其是在有恶臭的情况下。其他选项中，虽然大肠埃希菌和大肠杆菌也是革兰氏阴性菌，但在这种情况下，脆弱拟杆菌更符合临床表现。金黄色葡萄球菌和链球菌通常是革兰氏阳性球菌，与革兰氏阴性杆菌不符合。因此，B选项最为合适。	B	根据题干描述，患者食管癌手术后出现发热、胸腔包裹性积液，且胸膜腔穿刺液呈粉红色并伴有恶臭味，同时革兰氏染色显示阴性杆菌，细菌培养常规细菌阴性。综合以上症状和检查结果，最可能的感染是脆弱拟杆菌（Bacteroides fragilis），这是一种常见的厌氧革兰阴性杆菌，与口腔、肠道和女性生殖道等部位的感染有关，在某些情况下也可引起胸膜腔感染。其他选项如大肠埃希菌（A）、金黄色葡萄球菌（C）、链球菌（D）和大肠杆菌（E）虽然也是常见的病原体，但它们通常不会产生如此强烈的恶臭味。因此，正确答案是B。	B	根据题目描述，患者食管癌手术后5天出现发热，右侧胸腔包裹性积液，且胸膜腔穿刺抽出的液体为粉红色并伴有恶臭味。这些症状和体征符合气胸或脓胸的临床表现。粉红色液体通常与厌氧菌感染有关，而胸膜腔镜检中检出的革兰氏阴性杆菌则进一步指向厌氧菌感染的可能性。 选项中的微生物中，B.脆弱拟杆菌是一种常见的厌氧菌，属于厌氧菌中的厌氧革兰氏阴性杆菌，它能够引起多种感染，包括气胸和脓胸。大肠埃希菌、大肠杆菌和链球菌通常与需氧或兼性厌氧感染相关，而金黄色葡萄球菌虽然常见于多种感染，但通常不与粉红色胸腔积液相联系。 因此，根据题目的信息，最合适的选项是B.脆弱拟杆菌，因为它与胸腔积液的厌氧菌感染相符。	B	答案：B 理由：根据题目描述，患者在食管癌手术后出现了右侧胸腔包裹性积液，胸膜腔穿刺抽出粉红色液伴恶臭味，胸膜腔镜检发现革兰氏阴性杆菌。这些特征提示可能是脆弱拟杆菌（Anaerobic Bacteroides）感染。脆弱拟杆菌是一种常见的厌氧细菌，通常与腹腔内感染有关，包括胸腔积液感染。脆弱拟杆菌感染通常表现为恶臭的分泌物和革兰氏阴性杆菌的镜检结果。因此，选项B脆弱拟杆菌是最合适的答案。	B	答案：B.脆弱拟杆菌 解析：根据题目描述，患者为70岁男性，食管癌手术后5天出现发热，B超显示右侧胸腔有包裹性积液，穿刺抽出的液体为粉红色并伴有恶臭味。胸膜腔镜检发现革兰氏阴性杆菌，但细菌培养常规细菌阴性。这些信息提示可能存在厌氧菌感染，因为厌氧菌在常规的需氧培养条件下可能无法生长，导致培养结果为阴性。在厌氧菌中，脆弱拟杆菌是一种常见的能够引起感染的细菌，且其感染可能产生恶臭的分泌物。因此，根据题目描述，最可能的感染是脆弱拟杆菌。	B	答案：B.脆弱拟杆菌。 解析： 老年男性患者，食管癌术后5天，发热，B超示右侧胸腔包裹性积液，提示可能出现胸腔积液感染，胸膜腔穿刺抽出**粉红色液伴恶臭味**，为厌氧菌感染的典型表现，胸膜腔镜检见**革兰氏阴性杆菌**，细菌培养常规细菌阴性，提示该菌可能为厌氧菌，结合患者病史、临床表现和相关检查，该患者最可能的诊断为厌氧菌导致的胸腔感染。选项中属于厌氧菌的为**脆弱拟杆菌**。 选项A大肠埃希菌，选项E大肠杆菌，均属于革兰氏阴性菌，但非厌氧菌，可一并排除。 选项C金黄色葡萄球菌为革兰氏阳性菌，且非厌氧菌，故不选。 选项D链球菌属于革兰氏阳性菌，且对氧气十分敏感，故排除。	B	病人术后出现发热和胸腔积液，胸腔穿刺液呈粉红色且伴有恶臭味，镜检发现革兰氏阴性杆菌，而常规细菌培养阴性。这些提示感染的细菌可能是厌氧菌。脆弱拟杆菌是一种常见的厌氧革兰氏阴性杆菌，通常与恶臭的感染相关，因此最可能的感染病原是脆弱拟杆菌。
67	你是一名医生，我将给你一道医学考试中的选择题，请仔细阅读题目，然后在五个选项中选择最合适的一个，并解释原因	王某和其朋友外出聚餐，点了扬州肴肉、金枪鱼、泡菜、四季豆和氰类食物，用餐十分钟左右王某和其朋友均出现头痛、胸闷、心率加快、全身不适，头部、颈部、胸部出现潮红，伴有灼热和刺痛，其中一位朋友哮喘发作，出现呼吸困难，分析其发生主要原因是 A.毒蕈中毒 B.组胺中毒 C.氰类食物中毒 D.四季豆中毒 E.亚硝酸盐中毒	B	B	组胺中毒：根据王某和其朋友出现的症状，如头痛、胸闷、心率加快、全身不适，以及皮肤潮红、灼热和刺痛，还有哮喘发作，这些临床表现比较符合组胺中毒。组胺中毒通常是由于食用了富含组胺的鱼类（如金枪鱼，如果保存不当，组胺含量会升高）引起的。而氰类食物中毒通常会迅速出现严重的呼吸困难、昏迷甚至死亡，而本题中并未描述有此类严重症状。毒蕈中毒和四季豆中毒通常不会出现类似的全身皮肤症状。亚硝酸盐中毒虽然可以引起皮肤潮红，但一般不会引起头痛、胸闷和哮喘发作。因此，最合适的答案是B，组胺中毒。	B	根据题干描述的症状，王某和其朋友出现了头痛、胸闷、心率加快、全身不适，以及头部、颈部、胸部出现潮红，伴有灼热和刺痛等症状，这些症状与组胺中毒的表现相符合。组胺是一种在体内广泛存在的化学物质，当摄入含有高浓度组胺的食物时，可能会引起过敏反应，导致上述症状。金枪鱼等鱼类在不新鲜或未正确储存的情况下，容易产生过量的组胺，从而引发中毒。因此，最可能的原因是组胺中毒。	B	食物中毒事件中，过敏反应是常见的原因之一，特别是对于某些食物中的天然成分如组胺的过敏。据描述，王某及其朋友在食用了一顿包括扬州肴肉、金枪鱼、泡菜、四季豆和氰类食物的餐后出现了头痛、胸闷、心率加快、全身不适、潮红、灼热和刺痛等症状，其中一位朋友还出现了哮喘发作和呼吸困难。这些症状符合典型的组胺过敏反应，尤其是在食用了金枪鱼、泡菜（可能含有组胺）和扬州肴肉等含有或可能含有组胺的食物后。 毒蕈中毒通常会导致恶心、呕吐、腹泻、头痛等消化道症状，不会直接导致呼吸困难。氰类食物中毒一般会导致呼吸困难、心率加快等症状，但通常氰类化合物是通过其他方式（如口服、吸入）进入体内，而不是通过食物摄入。四季豆中毒会导致恶心、呕吐、腹泻等食物中毒症状，但不会直接导致呼吸困难。亚硝酸盐中毒会导致头痛、恶心、呕吐、腹痛等症状，也不会直接导致哮喘发作。 因此，最合适的选项是B.组胺中毒。	E	答案：E 解释：根据题目描述，王某和其朋友出现头痛、胸闷、心率加快、全身不适、头部、颈部、胸部出现潮红，伴有灼热和刺痛，且其中一位朋友哮喘发作，出现呼吸困难，这些症状与亚硝酸盐中毒的典型表现相符。亚硝酸盐中毒可能由食用含有亚硝酸盐的食物引起，例如泡菜。因此，选项E是最合适的答案。	B	答案：B 解析：根据题目描述，王某和其朋友在聚餐后出现了头痛、胸闷、心率加快、全身不适，以及头部、颈部、胸部出现潮红，伴有灼热和刺痛等症状，其中一位朋友还出现了哮喘发作和呼吸困难。这些症状与组胺中毒的表现相符。组胺中毒通常发生在食用了含有大量组胺的食物后，如某些鱼类、贝类等，尤其是当这些食物在保存或烹饪过程中不当，导致组胺含量过高时。而其他选项中，毒蕈中毒、氰类食物中毒和亚硝酸盐中毒的症状与题目描述不符，四季豆中毒虽然可能引起不适，但通常不会引起哮喘发作和呼吸困难。因此，最可能的原因是组胺中毒。	B	答案：B. 组胺中毒。 解析： 王某和其朋友外出聚餐后出现的头痛、胸闷、心率加快、全身不适，头部、颈部、胸部潮红，以及灼热和刺痛感，这些症状与**组胺中毒**的典型表现相符。特别是当其中一位出现哮喘发作和呼吸困难时，这进一步支持了组胺中毒的诊断。组胺中毒通常由摄入不新鲜或腐败变质的鱼类导致，如金枪鱼等青皮红肉鱼类。当这些鱼类不新鲜或腐败时，组胺含量会显著增加，摄入后可能引发中毒症状。 选项A毒蕈中毒主要表现为恶心、呕吐、腹痛、腹泻等胃肠道症状，以及精神症状、溶血、肝肾损伤等，与王某和其朋友的症状不符，故不选。 选项C氰类食物中毒的症状包括乏力、头痛、胸闷、恶心、呕吐、心率加快、血压下降等，严重时可出现昏迷、抽搐，甚至死亡，与题干描述不符，故排除。 选项D四季豆中毒主要表现为胃肠炎症状，如恶心、呕吐、腹痛等，有时伴有头晕、头痛和胸闷，但不会出现潮红、灼热和刺痛等症状，故不选。 选项E亚硝酸…	B	根据题目描述，王某和其朋友在用餐后短时间内出现了头痛、胸闷、心率加快、全身不适、潮红、灼热和刺痛等症状，其中一位朋友还出现了哮喘发作和呼吸困难。这些症状与组胺中毒（也称为假过敏反应）非常相符。组胺中毒常见于食用含有高组胺的食物，如不新鲜的金枪鱼和其他鱼类。组胺中毒的症状通常包括面部潮红、头痛、心悸、哮喘样症状和消化道不适等，且发作迅速。其他选项如毒蕈中毒、氰类食物中毒、四季豆中毒和亚硝酸盐中毒，虽然也可能引起中毒症状，但与题目中描述的症状和食物种类不完全吻合。
68	你是一名医生，我将给你一道医学考试中的选择题，请仔细阅读题目，然后在五个选项中选择最合适的一个，并解释原因	某市2006年，对中小学视力调查中发现学生用眼不规范及视力下降的情况，决定开展眼保健操及用眼规范宣传，设置实验组与对照组，实验组进行眼保健操及用眼宣传，对照组不进行干预。此研究方式为 A.社区干预试验 B.个体试验 C.预防干预措施 D.对照研究 E.队列研究	A	D	对照研究：此题描述了一个实验组与对照组的设置，这是对照研究的基本特点。在这个研究中，实验组接受了特定的干预措施（进行眼保健操及用眼宣传），而对照组则没有接受任何干预，以此来比较两组之间在视力变化上的差异。其他选项如社区干预试验、个体试验、预防干预措施和队列研究，虽然都与医学研究相关，但在此题的情境描述中，它们并不是最合适的选择。队列研究通常涉及跟踪一组人群随时间的变化，而此题并未提及时间序列的跟踪。因此，最合适的答案是对照研究。	A	社区干预试验是一种在特定社区或人群中进行的公共卫生干预研究，其目的是评估某种预防、治疗或健康促进措施的效果。本题中描述的研究是在某市中小学学生中进行的眼保健操和用眼规范宣传干预，因此符合社区干预试验的定义。	A	A.社区干预试验 解释：这项研究涉及对一个社区（即该市的中小学）进行干预，通过实施眼保健操和用眼规范宣传来观察对视力影响的实验组，并与没有接受干预的对照组进行比较。这种研究设计符合社区干预试验的特征，其中干预措施被引入一个群体，而另一个相似的群体则作为对照。社区干预试验旨在评估干预措施对整个社区的影响，而不仅仅是针对个体。其他选项不准确，因为它们没有描述这种社区层面的干预和比较研究的设计。	D	答案：D 解释：本题考查的是研究设计的基本概念，实验组和对照组的设置是实验研究的基本特征，但本题中实验组和对照组的设置是为了观察干预措施的效果，而不是为了观察某种因素与某种疾病的关联，因此本题不属于队列研究。因此本题正确答案是D.对照研究。	D	答案：D 解析：此研究方式为对照研究。对照研究是一种研究设计，其中研究对象被分为实验组和对照组，实验组接受干预措施，而对照组不接受干预或接受标准治疗。在本例中，实验组进行了眼保健操及用眼规范宣传，而对照组没有进行干预。这种设计有助于比较两组之间的差异，以评估干预措施的效果。社区干预试验通常涉及对整个社区或人群的干预，而个体试验则关注个体层面的干预。预防干预措施是实施的干预类型，而不是研究设计。队列研究是一种观察性研究设计，涉及对特定人群的长期跟踪，以研究疾病或健康结果与暴露之间的关系。	A	答案：A. 社区干预试验 解析： 本题描述的是一个在中小学群体中，针对视力下降问题进行的干预研究。实验组接受了眼保健操及用眼规范宣传的干预，而对照组则未进行任何干预。这种研究方式明显是在一个特定的社区或群体中进行，旨在评估某种干预措施的效果，因此属于**社区干预试验**。 选项B个体试验主要是针对单个个体进行的研究，而本题描述的是在一个较大的学生群体中进行的，故不选。 选项C预防干预措施指的是为预防某种疾病或问题而采取的具体措施，但它并不描述研究的方式或类型，与题意不符。 选项D对照研究是一种研究方法，其中实验组接受某种干预，而对照组不接受。虽然本题中有实验组和对照组的设置，但关键在于这是在一个特定社区中进行的，而对照研究本身并不强调这一点，故排除。 选项E队列研究是一种观察性研究，通常涉及长时间追踪某个特定群体，以评估某种因素与疾病发生之间的关系。本题描述的是一个短期的干预研究，并未涉…	A	此研究方式为社区干预试验。社区干预试验是一种通过在特定社区中实施干预措施来评估其效果的研究设计。在这个题目中，实验组进行眼保健操及用眼宣传，而对照组不进行干预，这种以群体为单位进行干预的方式符合社区干预试验的定义。
69	你是一名医生，我将给你一道医学考试中的选择题，请仔细阅读题目，然后在五个选项中选择最合适的一个，并解释原因	婴儿，18个月。逗之不笑，中性粒细胞分叶MCV>100 fl,缺乏以下哪种物质 A.铁 B.维生素 A C.维生素K D.蛋白质 E.维生素 B₁₂	E	B	该婴儿的表现逗之不笑，结合中性粒细胞分叶MCV>100 fl，这是巨幼细胞贫血的特征之一。巨幼细胞贫血常见于维生素B₁₂或叶酸缺乏。在选项中，缺乏维生素 B₁₂ 是造成这种症状的常见原因，特别是在婴幼儿中。因此，最合适的答案是E.维生素 B₁₂。其他选项虽然也可能导致贫血，但与该病例的临床表现和检查结果不相符合。	E	根据题干描述，该婴儿18个月大，逗之不笑，中性粒细胞分叶MCV>100fl。MCV（平均红细胞体积）是反映红细胞大小的指标，正常值范围一般在80-100fl之间。如果MCV超过100fl，说明红细胞体积偏大，常见于巨幼细胞性贫血。而巨幼细胞性贫血的主要病因是缺乏维生素B₁₂或叶酸。结合题干中的其他症状，我们可以推断出该婴儿可能缺乏的是维生素B₁₂。因此，正确答案是E。	E	维生素B₁₂缺乏可能导致神经系统受损，影响大脑功能，从而影响情绪和行为，包括不正常的表情，如逗之不笑。维生素B₁₂缺乏还可能导致巨幼红细胞性贫血，其特征是红细胞体积增大（MCV>100 fl），中性粒细胞分叶过多。婴儿和18个月大的儿童如果缺乏维生素B₁₂，可能会出现这些症状。 其他选项的解释： A.铁缺乏会导致缺铁性贫血，表现为红细胞体积减小（MCV<80 fl）。 B.维生素A缺乏可能导致夜盲症、皮肤干燥和免疫功能下降，但不直接影响中性粒细胞分叶或MCV。 C.维生素K缺乏可能导致出血倾向，但不会导致不笑或MCV异常。 D.蛋白质缺乏可能导致生长迟缓、肌肉无力等，但不会直接影响中性粒细胞分叶或MCV。	E	答案：E.维生素 B₁₂ 解释：婴儿18个月，逗之不笑，中性粒细胞分叶MCV>100 fl，提示可能存在巨细胞贫血。巨细胞贫血的常见原因是维生素B₁₂缺乏。因此，正确答案是E.维生素 B₁₂。	E	答案：E.维生素 B₁₂ 解析：维生素B₁₂（钴胺素）缺乏症可以导致神经发育问题，包括感觉异常、运动失调和智力发育迟缓。在婴儿中，维生素B₁₂缺乏可能导致发育迟缓，包括语言和社交技能的延迟。此外，中性粒细胞分叶的平均红细胞体积（MCV）大于100 fl通常与巨幼红细胞性贫血有关，这是一种由于叶酸或维生素B₁₂缺乏引起的贫血。因此，逗之不笑和中性粒细胞分叶MCV>100 fl的症状提示可能是维生素B₁₂缺乏。其他选项如铁、维生素A、维生素K和蛋白质缺乏虽然也可能导致不同的健康问题，但与题目描述的症状不直接相关。	A	答案：A.铁 解析： 患儿18个月婴儿，逗之不笑，提示可能存在精神发育迟滞，化验提示中性粒细胞分叶过多，MCV（平均红细胞体积）> 100fl，为**大细胞性贫血**的特征性改变，结合患者症状及实验室检查，考虑诊断为**营养性巨幼细胞贫血**。营养性巨幼细胞贫血是由于**维生素B12或叶酸**缺乏所致的一种大细胞性贫血，主要特点是贫血，神经精神症状，红细胞的胞体变大，骨髓中出现巨幼红细胞等造血特点。该疾病由维生素B12或叶酸缺乏导致，但此题中未提及叶酸，故默认机体不缺乏叶酸，仅由维生素B12缺乏引起。维生素B12在肠道的吸收依赖于内因子，内因子由胃壁细胞分泌，而胃壁细胞的分泌功能又依赖于铁元素，因此当体内缺乏铁元素时，可引起内因子分泌不足，进而导致维生素B12吸收障碍，最终引发巨幼细胞性贫血。故该患儿最缺乏的物质是铁。 选项B维生素A缺乏可引起夜盲症、干眼症、角膜软化、皮肤粗糙干燥、生长…	E	婴儿18个月，逗之不笑，提示可能存在发育或神经系统问题。中性粒细胞分叶异常和MCV（平均红细胞体积）大于100 fl，提示巨幼细胞性贫血。巨幼细胞性贫血常由维生素B₁₂或叶酸缺乏引起。在这个年龄段，维生素B₁₂缺乏更常见，因为婴儿可能在饮食中摄入不足或母乳中维生素B₁₂含量低。因此，最可能缺乏的是维生素B₁₂。
70	你是一名医生，我将给你一道医学考试中的选择题，请仔细阅读题目，然后在五个选项中选择最合适的一个，并解释原因	某来访者因经常与人发生冲突到心理门诊就诊，经心理医生了解，发现其与人交往过程中，往往只考虑自己的快乐，不顾及“现实标准”，根据精神分析理论，该来访者人格结构中占据优势地位的是 A.超我 B.本我 C.主体自我 D.自我 E.客体自我	B	B	根据弗洛伊德的精神分析理论，人格结构由本我（id）、自我（ego）和超我（superego）组成。本我是人格结构中最原始的部分，它遵循快乐原则，寻求即时的满足和快乐，不考虑现实限制或后果。该来访者在与人交往时只考虑自己的快乐，不顾及“现实标准”，这种行为符合本我的特点。因此，占据优势地位的是本我。其他选项中，超我遵循道德原则，主体自我和客体自我不是弗洛伊德理论中的概念，而自我则介于本我和超我之间，遵循现实原则，调节内在欲望和外在现实之间的关系。	B	根据精神分析理论，来访者的症状表现为只考虑自己的快乐，不顾及现实标准，这符合本我的特点。本我是人格中最原始的部分，遵循快乐原则，追求满足本能的需求和冲动，不考虑现实条件和社会规范。因此，来访者的人格结构中占据优势地位的是本我。	B	根据弗洛伊德的精神分析理论，人格由三个部分组成：本我（Id）、自我（Ego）和超我（Superego）。其中，本我代表了人的原始冲动和欲望，追求当下的快乐和满足，不受现实约束。自我则是在本我和超我之间起到调解作用的部分，它试图在遵守现实规则和满足本我欲望之间找到平衡。超我代表了内化的社会规范和道德标准，它试图抑制本我的冲动，并指导自我的行为。 根据题目中描述的来访者行为特点，“往往只考虑自己的快乐，不顾及‘现实标准’”，这表明该来访者在交往中更倾向于本我的冲动和欲望，而忽视了现实规则和社会期待。因此，根据弗洛伊德理论，该来访者人格结构中占据优势地位的是本我。 选项A（超我）、C（主体自我）和D（自我）都与题意不符。超我代表的是道德和社会规则，主体自我和自我通常都与现实世界和人际关系的协调有关，与题意不相符。选项E（客体自我）在弗洛伊德的理论体系中并不存在，可能是题目中的一种错误或误解。因…	B	答案：B.本我 解释：本题考查精神分析理论，尤其是弗洛伊德的结构模型。根据题目描述，来访者只考虑自己的快乐，不顾及“现实标准”，这表明其行为受到本我（Id）的驱动。根据弗洛伊德的理论，本我是人格结构中的原始、自私和冲动的部分，它只关注个人快乐和满足，而不考虑社会规范或道德标准。因此，选项B.本我是最合适的答案。	B	答案：B.本我 解析：根据精神分析理论，人格结构由本我、自我和超我三部分组成。本我（Id）是人格结构中最原始的部分，它遵循快乐原则，寻求即时满足，不考虑现实标准和社会规范。自我（Ego）在本我和现实之间进行协调，遵循现实原则。超我（Superego）则代表道德和社会规范，遵循道德原则。 题目中提到来访者在与人交往过程中只考虑自己的快乐，不顾及现实标准，这表明其行为主要受本我驱动，因此占据优势地位的是本我。	B	答案：B.本我 解析： 来访者在与人交往过程中，往往只考虑自己的快乐，不顾及“现实标准”，这反映了其行为主要受内在冲动和欲望的驱使，而不考虑外部现实和社会规范。在精神分析理论中，**本我**代表原始的冲动和欲望，特别是性欲望，它按照“快乐原则”行事，急切地寻找发泄口，一味追求满足，不受社会道德规范的约束。因此，该来访者人格结构中占据优势地位的是本我。 选项A超我在精神分析理论中代表道德、良心和自我理想，它按照“至善原则”指导自我，限制本我，以便达到自我典范或理想自我的实现。超我过于强大时，个体可能会过于在意自己的行为是否符合道德规范，表现出强烈的道德焦虑和内疚感。与本题患者症状不符。 选项C主体自我，选项E客体自我，并非精神分析理论中的概念，而是心理学其他领域的术语，故可一并排除。 选项D自我代表理性，它感受外界影响，满足本能要求，按“现实原则”活动，既要获得满足，又要避免痛苦。自我在人…	B	根据精神分析理论，人格结构由本我、自我和超我组成。本我（Id）是人格中最原始的部分，追求即时的快乐和满足，不考虑现实和道德标准。在题干中，该来访者在与人交往时只考虑自己的快乐，不顾及现实标准，这表明其人格结构中本我占据优势地位。超我（Superego）涉及道德和良心，自我（Ego）则是协调本我和超我之间的冲突，考虑现实情况。因此，最合适的答案是B.本我。
71	你是一名医生，我将给你一道医学考试中的选择题，请仔细阅读题目，然后在五个选项中选择最合适的一个，并解释原因	女，每次喝牛奶后，出现腹痛、腹胀、腹泻症状，检查怀疑是酶的缺乏，应改用下面哪种牛奶 A.复合奶 B.脱脂性奶粉 C.酸奶 D.调制性奶粉 E.淡炼奶	C	C	酸奶：该症状表明患者可能患有乳糖不耐受，这是由于体内缺乏乳糖酶，无法分解牛奶中的乳糖。酸奶中的乳糖已经被乳酸菌分解，因此乳糖不耐受的患者可以较好地耐受酸奶。其他选项中，复合奶、脱脂性奶粉、调制性奶粉和淡炼奶中的乳糖含量并未减少或分解，不太适合乳糖不耐受的患者。	C	根据题干描述，该女性患者每次喝牛奶后都会出现腹痛、腹胀、腹泻的症状，这可能是由于乳糖不耐受引起的。乳糖不耐受是因为体内缺乏足够的乳糖酶，无法分解牛奶中的乳糖，导致消化不良和上述症状。在提供的选项中，只有酸奶在发酵过程中乳糖已经被分解成更易吸收的小分子，适合乳糖不耐受的人食用。因此，对于这名患者来说，应该改用酸奶来避免乳糖不耐受的症状。其他选项如复合奶、脱脂性奶粉、调制性奶粉和淡炼奶都可能含有乳糖，不适合这位患者。	C	当患者在喝牛奶后出现腹痛、腹胀、腹泻等症状，并且检查怀疑是酶的缺乏时，通常是指乳糖不耐受的情况。乳糖不耐受是由于乳糖酶的缺乏，导致不能有效分解乳糖，从而引起肠道不适的症状。酸奶是通过乳酸菌发酵的牛奶，在这个过程中，乳糖会被乳酸菌分解成乳酸，从而降低了乳糖的含量，使得乳糖不耐受的患者可以更好地耐受。因此，对于这名女性患者来说，选择酸奶是最佳的选项，因为它能减少乳糖引起的消化不良症状。其他选项的牛奶，如复合奶、脱脂性奶粉、调制性奶粉和淡炼奶，仍然含有较高的乳糖，可能不适合这名乳糖不耐受的患者。	C	答案：C.酸奶 解释：酸奶是经过乳酸菌发酵的牛奶制品，含有活性乳酸菌，可以帮助改善消化系统的功能，减轻牛奶中的乳糖对肠道的刺激，从而减轻腹痛、腹胀、腹泻等症状。因此，对于怀疑是酶缺乏导致的牛奶不耐受的患者，改用酸奶可能是合适的选择。	C	答案：C 解析：根据题目描述，女性患者在喝牛奶后出现腹痛、腹胀、腹泻等症状，这可能是由于乳糖不耐受引起的。乳糖不耐受是由于体内缺乏乳糖酶，无法分解牛奶中的乳糖，导致消化不良。酸奶是一种经过发酵的乳制品，其中的乳糖大部分已经被分解，因此对于乳糖不耐受的患者来说，酸奶是一个更好的选择。其他选项如复合奶、脱脂性奶粉、调制性奶粉和淡炼奶，并没有解决乳糖不耐受的问题，因此不是最佳选择。	C	答案：C.酸奶 解析： 患者青年女性，饮用牛奶后出现腹痛、腹胀、腹泻，检查怀疑是酶的缺乏，综合该患者的病史及检查，考虑诊断为**乳糖不耐受症**。乳糖不耐受是由于乳糖酶分泌少，不能完全消化分解母乳或牛乳中的乳糖所引起的非感染性腹泻，又称乳糖酶缺乏症。酸奶是以新鲜的牛奶为原料，经过巴氏杀菌后再向牛奶中添加有益菌，经发酵后，再冷却灌装的一种牛奶制品。酸奶不但保留了牛奶的所有优点，而且某些方面经加工过程还扬长避短，成为更加适合于人类的营养保健品。对于乳糖不耐受症患者，**酸奶**是最佳的选择，酸奶经过乳酸菌的发酵，大部分乳糖已经被分解，可明显减轻乳糖不耐受症状。 选项A复合奶是以乳类及乳类加工制品为主要原料，加入水、白砂糖或甜味剂、食用香精或食品用香料等的一种或几种调制而成的液体状产品，其中乳糖含量仍较高，故乳糖不耐受症患者饮用后仍可发病。 选项B脱脂性奶粉，选项D调制性奶粉，二者均是将鲜牛奶…	C	该患者在饮用牛奶后出现腹痛、腹胀、腹泻的症状，提示可能是乳糖不耐症，这是由于体内缺乏乳糖酶导致的。酸奶中含有乳酸菌，这些菌能够部分分解乳糖，从而减少乳糖不耐症的症状，因此对于乳糖不耐症患者，酸奶是较为合适的选择。
72	你是一名医生，我将给你一道医学考试中的选择题，请仔细阅读题目，然后在五个选项中选择最合适的一个，并解释原因	女，26岁。多饮、多尿、易饥、体重下降6个月，检查:空腹血糖14.2mmol/L,HbAlc 8.6%,空腹血清胰岛素7mU/L(参考值10~20 mU/L),尿糖( + + +)。该患者体内可能存在的代谢变化是 A.二羧酸循环增加 B.糖原合成增加 C.组织用糖减少 D.葡萄糖分解增多 E.糖异生减少	C	C	根据患者的临床表现和检查结果，她很可能患有1型糖尿病，表现为高血糖、尿糖阳性以及低胰岛素血症。在这种情况下，由于胰岛素的缺乏，组织对葡萄糖的利用减少，导致组织用糖减少。因此，选项C“组织用糖减少”是最合适的答案。其他选项与糖尿病的代谢变化不符：A项二羧酸循环增加通常与能量需求增加相关，B项糖原合成增加在胰岛素缺乏的情况下不会发生，D项葡萄糖分解增多在缺乏胰岛素的情况下也不会发生，E项糖异生减少与糖尿病患者的高血糖状态相矛盾。	C	该患者表现为多饮、多尿、易饥、体重下降，且空腹血糖升高，尿糖阳性，符合糖尿病的典型症状和实验室检查结果。在糖尿病患者中，由于胰岛素分泌不足或作用障碍，导致组织对糖的利用减少，出现高血糖。因此，选项C“组织用糖减少”是正确的。其他选项与糖尿病患者的代谢变化不符。	C	该患者的表现符合典型的糖尿病症状，包括多饮、多尿和体重下降，同时空腹血糖14.2mmol/L和HbAlc 8.6%都远超正常值，提示患者有高血糖的情况。空腹血清胰岛素7mU/L虽然低于正常参考值，但考虑到患者的高血糖状态，可能是因为胰岛素敏感性下降，即组织对胰岛素的响应减弱，导致胰岛素无法有效地降低血糖水平。尿糖( + + +)也支持了高血糖的诊断。 选项A和D提到的代谢变化与高血糖和糖尿病没有直接关系，因为糖尿病通常与葡萄糖的利用障碍有关，而不是葡萄糖的生成或分解增加。选项B提到的糖原合成增加通常在胰岛素作用下发生，但在本病例中，由于胰岛素敏感性下降，糖原合成可能并不增加。选项E提到的糖异生减少与糖尿病患者的代谢特点不符，因为糖尿病患者通常有糖异生增加的情况，以补偿血糖的降低。 因此，最合适的案是C.组织用糖减少，这符合患者胰岛素敏感性下降和高血糖的临床表现。	C	答案：C.组织用糖减少 解释：该患者表现出多饮、多尿、易饥、体重下降的症状，这些都是糖尿病的典型症状。空腹血糖14.2mmol/L和HbAlc 8.6%也支持这一诊断。空腹血清胰岛素7mU/L低于参考值，表明胰岛素分泌不足。尿糖( + + +)也支持糖尿病的诊断。 在糖尿病中，组织对葡萄糖的利用能力降低，这被称为组织用糖减少。这是因为胰岛素缺乏导致细胞对葡萄糖的敏感性降低，导致葡萄糖进入细胞的能力下降。因此，选项C是最合适的答案。	C	答案：C 解析：根据患者的症状和检查结果，可以诊断为糖尿病。糖尿病的主要特点是胰岛素分泌不足或组织对胰岛素的敏感性降低，导致血糖升高。在这种情况下，组织对葡萄糖的利用减少，即组织用糖减少（选项C）。选项A、B、D和E都与糖尿病的代谢变化不符。二羧酸循环增加（选项A）通常与能量代谢增加有关，而糖尿病患者的能量代谢通常受到限制。糖原合成增加（选项B）通常在血糖正常或低血糖时发生，而糖尿病患者的血糖水平较高。葡萄糖分解增多（选项D）通常在血糖正常或低血糖时发生，而糖尿病患者的血糖水平较高。糖异生减少（选项E）通常在血糖正常或低血糖时发生，而糖尿病患者的血糖水平较高。	C	答案：C.组织用糖减少 解析： 青年女性患者，多饮、多尿、易饥、体重下降，检查示空腹血糖、糖化血红蛋白均升高，空腹血清胰岛素降低，尿糖强阳性，考虑诊断为1型糖尿病。1型糖尿病患者体内胰岛素绝对缺乏，胰岛素可促进组织细胞对葡萄糖的摄取和利用，同时减少糖异生作用，促进糖原、脂肪、蛋白质的合成，因此胰岛素缺乏时，**组织利用糖减少**，糖异生增加，糖原、脂肪、蛋白质的合成减少，分解增加。 选项A：三羧酸循环增加主要见于组织耗氧量增加时，糖尿病患者糖有氧氧化减少，三羧酸循环减弱，故不选。 选项B：糖原合成增加见于胰岛素分泌增加，而该患者空腹血清胰岛素降低，故糖原合成减少，可排除。 选项D：葡萄糖分解增多主要见于正常人运动后或饥饿时，糖尿病患者糖有氧氧化减少，葡萄糖分解减少，故不考虑。 选项E：糖异生减少见于胰岛素分泌增加，而该患者空腹血清胰岛素降低，糖异生增加，故不符合。	C	该患者的症状和检查结果提示存在糖尿病，尤其是1型糖尿病的可能性较大，因为她的胰岛素水平低于正常范围，而血糖水平显著升高。糖尿病患者由于胰岛素不足或胰岛素作用受损，导致组织对葡萄糖的利用减少。因此，体内的代谢变化中，最可能的是组织用糖减少（选项C）。其他选项如二羧酸循环增加、糖原合成增加、葡萄糖分解增多和糖异生减少都不符合糖尿病代谢紊乱的特征。
73	你是一名医生，我将给你一道医学考试中的选择题，请仔细阅读题目，然后在五个选项中选择最合适的一个，并解释原因	男，50岁。因高脂血症进行低脂饮食，近日自觉视觉感受力下降，应补充以下哪种食物 A.面包 B.绿豆 C.胡萝卜 D.冬瓜 E.苹果	C	C	胡萝卜： 该患者因高脂血症进行低脂饮食，可能会导致必需脂肪酸的摄入不足，而必需脂肪酸中的ω-3脂肪酸对视觉功能有重要作用。胡萝卜中含有丰富的β-胡萝卜素，可以在体内转化为维生素A，维生素A对视觉健康至关重要，能够维护正常视力，改善夜间视觉，并防止干眼病。因此，补充胡萝卜可以改善患者的视觉感受力下降的问题。其他选项中，面包主要提供能量，绿豆和冬瓜虽然营养丰富，但对视觉改善的直接作用不大，苹果中的营养成分对视觉帮助也不如胡萝卜直接。	C	胡萝卜富含β-胡萝卜素，可以在人体内转化为维生素A，有助于维持正常的视觉功能。因此，对于视觉感受力下降的患者，适量补充胡萝卜是有益的。	C	胡萝卜：男性患者50岁，因高脂血症进行低脂饮食，同时描述视觉感受力下降。高脂血症可能会影响视网膜血管，导致视力问题。维生素A对于维持视觉功能至关重要，而胡萝卜含有丰富的β-胡萝卜素，这是一种在体内可以转化为维生素A的前体物质。因此，补充富含β-胡萝卜素的食物有助于保护眼睛健康，改善视觉感受力。 选项A面包、B绿豆、D冬瓜和E苹果虽然都是健康的食物，但它们并不直接含有与改善视力相关的特定营养素。面包主要提供碳水化合物，绿豆提供膳食纤维和一些微量元素，冬瓜和苹果虽然有一些营养价值，但对于改善视力效果有限。因此，最合适的选项是C胡萝卜。	D	D.冬瓜 原因：冬瓜含有丰富的维生素A，维生素A对于维持视觉功能至关重要，尤其是在维生素A缺乏的情况下，视觉感受力会下降。因此，补充冬瓜可以帮助改善视觉感受力。	C	答案：C 解析：胡萝卜中含有丰富的β-胡萝卜素，这种物质在体内可以转化为维生素A。维生素A对视觉感受力有重要作用，缺乏维生素A会导致夜盲症等问题。因此，对于这位患者来说，补充胡萝卜有助于改善视觉感受力下降的问题。其他选项中，面包、绿豆、冬瓜和苹果虽然都是健康的食物，但它们并不直接对视觉感受力有显著的改善作用。	C	答案：C.胡萝卜。 解析： 中年男性患者，因高脂血症进行低脂饮食，近日自觉视觉感受力下降，最可能的原因是饮食中缺乏脂溶性维生素。在所有的选项中，**胡萝卜**含有大量的β-胡萝卜素，可在体内转化为维生素A，而维生素A是构成视觉细胞内感光物质的成分，对维持正常视觉功能有重要作用，故对于视觉感受力下降的患者，应优先补充胡萝卜。 选项A面包富含碳水化合物，与视觉功能无直接关联，故排除。 选项B绿豆，选项D冬瓜，均属于低脂食品，但同样不含有维生素A，无法改善视觉功能，因此可一并排除。 选项E苹果虽然属于富含维生素的水果，但其所含的维生素多为水溶性维生素，如维生素C，维生素B族等，对改善视觉功能意义不大，所以不选。	C	胡萝卜含有丰富的β-胡萝卜素，人体摄入后可以转化为维生素A，而维生素A对维持正常的视觉功能是必需的。低脂饮食可能导致脂溶性维生素（如维生素A）摄入不足，从而影响视觉感受力。因此，补充胡萝卜有助于改善因维生素A缺乏导致的视觉问题。
74	你是一名医生，我将给你一道医学考试中的选择题，请仔细阅读题目，然后在五个选项中选择最合适的一个，并解释原因	一名医生接待了一位患者，看了其CT 结果及检验学结果，并结合患者症状，给出患者患有肺癌的结论。该思维过程属于 A.聚合思维 B.逻辑思维 C.发散思维 D.创新思维 E.抽象思维	A	B	逻辑思维：医生在诊断过程中通常会使用逻辑思维，通过分析各种数据（如CT结果、检验学结果和患者症状）来得出结论。这个过程是基于医学知识和经验，通过逻辑推理来聚合信息，从而得出肺癌的判断。逻辑思维强调的是推理过程的合理性和结论的可靠性，与这一案例中医生的诊断过程相符。其他选项如发散思维、创新思维和抽象思维在此场景中不是主要的思维方式。聚合思维虽然与逻辑思维有关，但在此场景中逻辑思维更准确地描述了医生的诊断过程。	B	逻辑思维。因为医生根据患者的CT结果、检验学结果以及症状等因素，通过合理的分析和推理，得出了患者患有肺癌的结论。这一过程符合逻辑思维的特点，即基于已有的信息和事实，通过推理得出结论。	B	逻辑思维是指运用逻辑规律和逻辑规则进行的思维活动，它强调对信息的准确、合理和有序的处理。在这个情境中，医生通过查看CT结果、检验学结果以及结合患者的症状，运用逻辑推理来得出患者患有肺癌的结论。这个过程涉及的是对现有信息的分析和推断，符合逻辑思维的特点。 选项A聚合思维（也称为集中思维或求同思维）指的是将多个信息归类、整合成最佳解决方案的思维过程；选项C发散思维（也称为辐射思维或求异思维）是指从一个概念出发，尽可能多地产生相关联的点子或想法；选项D创新思维主要是指创造性地解决问题或产生新想法的过程；选项E抽象思维是指对事物的抽象概念进行思考的过程。这些思维过程都不如逻辑思维与医生的诊断过程更为直接相关。因此，最合适的案是B逻辑思维。	B	答案：B 解释：该题目描述的是医生根据患者的CT 结果、检验学结果和症状，进行逻辑推理，得出结论。这种思维过程属于逻辑思维，因为医生依据已有的信息和规则，进行有序和合理的推理。	B	答案：B.逻辑思维 解析：逻辑思维是一种基于已知事实和信息，通过推理和分析来得出结论的思维方式。在这个案例中，医生通过查看患者的CT结果和检验学结果，结合患者的症状，运用逻辑思维进行分析和推理，最终得出患者患有肺癌的结论。这个过程涉及到对信息的整合、分析和判断，符合逻辑思维的特点。其他选项如聚合思维、发散思维、创新思维和抽象思维虽然也是重要的思维方式，但在这个特定情境下，逻辑思维是最符合医生诊断过程的。	A	答案：A。 解析： 本题考察的是对医生诊断过程中所用思维类型的理解。 选项A**聚合思维**是把解决问题的各种信息聚合起来得出一个正确答案或最好的解决问题的方案。题目中医生通过综合患者的CT结果、检验学结果以及患者的症状，最终得出肺癌的结论，这一综合多个信息得出单一结论的过程正是聚合思维的体现，故A选项正确。 选项B**逻辑思维**是指人们在认识事物的过程中借助于概念、判断、推理等思维形式能动地反映客观现实的理性认识过程。虽然医生在诊断过程中确实需要运用逻辑思维，但本题描述的重点在于信息的综合而非逻辑推理过程，故不选。 选项C**发散思维**指大脑在思维时呈现的一种扩散状态的思维模式，它表现为思维视野广阔，思维呈现出多维发散状，与本题描述的医生通过综合信息得出具体结论的过程不符，故排除。 选项D**创新思维**是指以新颖独创的方法解决问题的思维过程，通过这种思维能突破常规思维的界限，以超…	B	答案详情逻辑思维是指通过分析、推理、判断等思维过程，从已知信息得出结论的能力。在这个案例中，医生通过观察CT结果、检验结果以及结合患者的症状，经过分析和判断得出患者患有肺癌的结论，这一过程体现了逻辑思维。
75	你是一名医生，我将给你一道医学考试中的选择题，请仔细阅读题目，然后在五个选项中选择最合适的一个，并解释原因	男，40岁。全身乏力，面部肌肉紧张2天。7天前田间劳动足部刺伤。局部分泌物标本检出致病菌微生物为革兰氏阳性菌，有周鞭毛，无荚膜，厌氧培养为羽毛样菌落。最可能的致病微生物是 A.破伤风梭菌 B.金黄色葡萄球菌 C.溶血性链球菌 D.铜绿假单胞菌 E.产气荚膜梭菌	A	A	破伤风梭菌：该患者的临床表现和感染史提示可能是破伤风。破伤风梭菌是一种革兰氏阳性、有周鞭毛、厌氧生长的细菌，能够产生神经毒素导致肌肉紧张和痉挛，特别是面部肌肉（牙关紧闭），这与患者的症状相符合。其他选项中，金黄色葡萄球菌、溶血性链球菌、铜绿假单胞菌和产气荚膜梭菌虽然也可以导致感染，但它们的生物学特征和引起的疾病症状与患者情况不符。	A	题目描述的症状和实验室检查结果指向了破伤风梭菌（Clostridium tetani）。这是一种革兰氏阳性的厌氧菌，通常存在于土壤、灰尘和人畜粪便中。破伤风梭菌通过伤口进入人体后，可以产生一种强烈的神经毒素，导致患者出现全身乏力、面部肌肉紧张等症状。破伤风梭菌的菌落特征为羽毛状，这与题目中提到的“羽毛样菌落”相符。因此，根据题目的描述，最可能的致病微生物是破伤风梭菌（A）。其他选项如金黄色葡萄球菌（B）、溶血性链球菌（C）、铜绿假单胞菌（D）和产气荚膜梭菌（E）均不符合题目的描述。	A	根据患者的临床症状和微生物学检查结果，最可能的致病微生物是破伤风梭菌。患者在田间劳动时足部刺伤，随后出现全身乏力、面部肌肉紧张，这些症状符合破伤风的临床表现。破伤风梭菌是一种革兰氏阳性厌氧菌，其菌落特征可在厌氧条件下呈现羽毛样，这与题目中描述的微生物学特征相符。破伤风梭菌具有周鞭毛，能够在伤口中运动，导致感染。其他选项的细菌虽然也是常见的病原体，但它们通常不会引起与破伤风类似的临床症状，并且它们的微生物学特征与题目描述不符。	A	答案：A 解释：根据题目描述，患者有全身乏力、面部肌肉紧张的症状，7天前有足部刺伤，局部分泌物标本检出致病菌微生物为革兰氏阳性菌，有周鞭毛，无荚膜，厌氧培养为羽毛样菌落。这些特征与破伤风梭菌（Clostridium tetani）的描述相符。破伤风梭菌是一种厌氧细菌，具有革兰氏阳性菌的特性，具有周鞭毛，但无荚膜。它通过厌氧培养产生羽毛样菌落。破伤风梭菌是导致破伤风的主要致病微生物，破伤风是一种严重的神经系统疾病，通常由破伤风梭菌的毒素引起。因此，最可能的致病微生物是破伤风梭菌。	A	答案：A 解析：根据题目描述，患者全身乏力，面部肌肉紧张，7天前田间劳动足部刺伤，局部分泌物标本检出致病菌微生物为革兰氏阳性菌，有周鞭毛，无荚膜，厌氧培养为羽毛样菌落。这些症状和微生物特征与破伤风梭菌相符。破伤风梭菌是一种革兰氏阳性菌，通常在厌氧环境下生长，如深部刺伤或伤口，其产生的毒素会导致肌肉痉挛和紧张，特别是面部和颈部肌肉。因此，根据患者的临床表现和微生物学特征，最可能的致病微生物是破伤风梭菌。	A	答案：A.破伤风梭菌 解析： 患者中年男性，7天前田间劳动足部刺伤，现出现全身乏力，面部肌肉紧张，应高度怀疑**破伤风梭菌**感染。局部分泌物标本检出致病菌微生物特点为革兰氏阳性菌、有周鞭毛、无荚膜、厌氧培养为羽毛样菌落，符合破伤风梭菌的生物学特性，故考虑诊断为破伤风梭菌感染。 选项B金黄色葡萄球菌为革兰氏阳性球菌，无鞭毛、无芽孢、一般不形成荚膜，而且大多数菌株能分解甘露醇，在血琼脂平板上形成的菌落较大，有的菌株菌落周围可见完全透明的溶血环，与题干描述不符，故不选。 选项C溶血性链球菌即乙型溶血性链球菌，为革兰氏阳性球菌，呈链状排列或成双排列，无芽孢，无鞭毛，在血平板上可形成完全透明的溶血环，与患者的微生物学检查不符，故排除。 选项D铜绿假单胞菌为革兰氏阴性杆菌，其一端有单鞭毛，无荚膜，在普通培养基上可以生存并能产生水溶性的色素，如绿脓素与带荧光素的水溶性荧光素等，培养基被染成蓝绿色，与…	A	患者表现为全身乏力和面部肌肉紧张，这些症状提示可能是破伤风。破伤风是由破伤风梭菌（Clostridium tetani）引起的，该菌为革兰氏阳性菌，具有周鞭毛，无荚膜，且在厌氧条件下培养可形成羽毛样菌落。患者有足部刺伤史，这也是破伤风感染的常见诱因。因此，最可能的致病微生物是破伤风梭菌。
76	你是一名医生，我将给你一道医学考试中的选择题，请仔细阅读题目，然后在五个选项中选择最合适的一个，并解释原因	男，50岁。心脏病史，并发心律失常，心率200 次/分时，检测心输出量减少的原因主要是 A.心室充盈期缩短 B.减慢射血期缩短 C.心肌供氧不足 D.快速射血期缩短 E.以上均不是	A	A	心室充盈期缩短：当心率增快至200次/分时，心室舒张期明显缩短，导致心室充盈时间减少，进而减少了心室的充盈量，影响心输出量。在心动过速时，虽然心室射血期也会缩短，但相对而言，心室充盈期的缩短对心输出量的影响更为显著。选项C的心肌供氧不足可能是心律失常的一个后果，但不是直接影响心输出量减少的主要原因。选项B和D都与射血期有关，但在心动过速时，主要是心室充盈不足导致心输出量下降。因此，正确答案是A。	A	心室充盈期缩短。当心率过快时，心脏的舒张期会相应缩短，导致心室充盈时间减少，从而影响心输出量。心输出量是指每分钟由一侧心室输出的血液总量，它受到心率和每搏输出量的影响。在这个案例中，由于心率过快，心室充盈时间减少，每搏输出量下降，从而导致心输出量减少。其他选项如减慢射血期、快速射血期缩短以及心肌供氧不足虽然也可能在一定程度上影响心输出量，但它们不是主要的原因。	A	心率200次/分时，心室充盈期缩短，导致心室在收缩之前不能充分充盈血液，因此每次心脏搏动射出的血液量减少，心输出量随之减少。心室充盈期对于心脏泵血功能至关重要，它决定了心室收缩时可以射出的血液量。当心率过快时，心脏没有足够的时间在收缩前完全充盈，这会直接影响心输出量。其他选项如减慢射血期和快速射血期在心率加快时通常不会缩短，而是射血时间可能会缩短，但它们并不是心输出量减少的主要原因。心肌供氧不足可能影响心脏功能，但在这种情况下，心输出量减少主要是由于心室充盈不足。	D	答案：D 解释：快速心律失常（如心房颤动）会导致心室充盈期缩短，射血期缩短，心肌供氧不足等一系列问题。但是，心输出量减少主要是因为快速射血期缩短，导致心室不能充分充盈，进而影响心输出量。	A	答案：A 解析：心率200次/分时，心室充盈期明显缩短，导致心室充盈不足，心输出量减少。心率过快时，心室充盈期缩短，心室充盈不足，是导致心输出量减少的主要原因。其他选项如减慢射血期缩短、心肌供氧不足、快速射血期缩短等，虽然也可能影响心输出量，但在心率200次/分的情况下，心室充盈期缩短是最主要的原因。	A	答案：A，心室充盈期缩短 解析： 中年男性患者，有心脏病史，并发心律失常，心率达200次/分，为心动过速。由于心动周期=60/心率，因此心率越快，心动周期越短。而心动周期缩短，将使心室的舒张期明显缩短，心室充盈减少、减慢，搏出量也将减少，从而使心输出量减少。因此，心率200次/分时，检测心输出量减少的原因主要是**心室充盈期缩短**。 选项B减慢射血期缩短，选项D快速射血期缩短，均属于心室收缩期，收缩期虽然也随心动周期缩短而缩短，但由于心室收缩是主动过程，时间相对较短，故对搏出量的影响不如心室舒张期明显，故一并排除。 选项C心肌供氧不足通常与冠状动脉狭窄或阻塞有关，而该患者无相关表现，故不考虑。 选项E以上均不是为干扰项，故不选。	A	心率200次/分属于快速心律失常，这种情况下，心室的舒张期显著缩短，导致心室充盈期缩短。心室充盈不足会导致每搏输出量减少，从而引起心输出量的减少。因此，心输出量减少的主要原因是心室充盈期缩短。
77	你是一名医生，我将给你一道医学考试中的选择题，请仔细阅读题目，然后在五个选项中选择最合适的一个，并解释原因	女,70岁。呕吐2天,一天5~6次,腹泻1天,一天10余次,尿量减少1天,查体:36.5℃,心率110次/分,脉搏26次/分,血压85/60 mmHg。神情淡漠,口腔黏膜苍白,尿量300 ml/24 小时。心率110 次/分,心律齐,造成血压改变的原因是 A.血管运动系统兴奋 B.有效循环血量减少 C.儿茶酚胺分泌增加 D.微静脉扩张 E.回心血量减少	B	B	有效循环血量减少：患者表现为呕吐、腹泻、少尿，这些都是导致体液丢失的原因，进而引起有效循环血量减少。血压下降、心率加快是对血容量减少的代偿反应。其他选项如血管运动系统兴奋、儿茶酚胺分泌增加通常是在血容量减少初期，机体为了维持血压而出现的代偿机制，但在这个病例中，血压并未维持正常，说明这些代偿机制不足以解释血压的持续降低。微静脉扩张和回心血量减少可能是血压降低的结果而非原因。因此，最合适的答案是B，有效循环血量减少。	B	根据患者症状描述，呕吐、腹泻导致大量液体丢失，尿量明显减少，以及血压下降至85/60mmHg，可以推断出患者处于脱水状态，有效循环血量减少是导致血压下降的主要原因。因此，最合适的选项是B。	B	该患者出现呕吐、腹泻，导致脱水和电解质紊乱，这些因素可引起有效循环血量减少。有效循环血量减少会导致血管收缩不全，血管阻力降低，血压下降。心率增快（110次/分）可能是代偿性反应，以维持组织灌注。此外，脉搏26次/分较慢可能是因为交感神经系统反应减弱，导致血管扩张和心率减慢。虽然血管运动系统兴奋、儿茶酚胺分泌增加和微静脉扩张可能在某些情况下影响血压，但有效循环血量减少是最直接和最重要的原因。回心血量减少也可能导致血压下降，但通常由心脏功能障碍或循环系统其他问题引起。在这个病例中，最合适的选项是B，有效循环血量减少。	B	答案：B 解释：本题考查的是病人的血压改变的原因。根据题目描述，病人出现了呕吐、腹泻、尿量减少等症状，且心率110次/分，脉搏26次/分，血压85/60 mmHg。这些症状表明病人可能出现了失液和循环衰竭。因此，造成血压改变的原因是有效循环血量减少。 选项A：血管运动系统兴奋是指血管平滑肌的收缩，导致血管收缩，血压升高。这个选项不符合题目描述的血压降低的情况。 选项C：儿茶酚胺分泌增加是指身体分泌儿茶酚胺类物质，导致血管收缩和心率加快，血压升高。这个选项也不符合题目描述的血压降低的情况。 选项D：微静脉扩张是指微血管扩张，导致血液从微血管中渗出，血压降低。这个选项与题目描述的血压降低的情况相符。 选项E：回心血量减少是指心脏收到的血液量减少，导致心输出量减少，血压降低。这个选项与题目描述的血压降低的情况相符。	B	答案：B.有效循环血量减少 解析：患者表现为呕吐和腹泻，导致体液丢失，尿量减少，这些症状表明患者可能存在脱水。脱水会导致血容量减少，即有效循环血量减少。有效循环血量减少会导致血压下降，因为心脏每次泵出的血液量减少，同时血管内的血液量也减少，导致血压下降。此外，患者心率增快（110次/分）可能是身体试图通过增加心率来维持血压和血液循环。其他选项如血管运动系统兴奋、儿茶酚胺分泌增加、微静脉扩张和回心血量减少虽然在某些情况下也会影响血压，但根据患者的临床表现，有效循环血量减少是造成血压改变的最可能原因。	B	答案：B.有效循环血量减少。 解析： 老年女性患者，呕吐、腹泻，尿量减少，心率增快，血压下降，神情淡漠，口腔黏膜苍白，尿量减少，考虑为**重度脱水**。患者呕吐、腹泻易导致体液丢失过多，且患者尿量减少，提示摄入水分不足，会导致体液总量明显减少，引起**有效循环血量减少**，血压下降。 选项A血管运动系统兴奋，选项C儿茶酚胺分泌增加，均会导致血管收缩，血压升高，与该患者症状不符，故一并排除。 选项D微静脉扩张会导致静脉回心血量减少，血压下降，但无法解释患者脱水的原因，故不选。 选项E回心血量减少一般由右心衰竭引起，常表现为颈静脉怒张、肝肿大、下肢水肿等右心衰竭表现，该患者未出现上述症状，故不考虑。	B	该患者表现出低血压、尿量减少、心率加快等症状，这些症状提示可能存在脱水和低血容量性休克。呕吐和腹泻会导致体液大量丢失，从而导致有效循环血量减少（B选项）。有效循环血量减少是指血液中液体成分减少，导致心脏泵出的血液量减少，进而导致血压下降。心率加快是机体对低血压的代偿反应。因此，最合适的答案是B.有效循环血量减少。
78	你是一名医生，我将给你一道医学考试中的选择题，请仔细阅读题目，然后在五个选项中选择最合适的一个，并解释原因	男，50岁。体检发现甲状腺右叶结节，形状不规则,降钙素500 pg/ml。B 超检查结果提示:1.2cm×0.8cm，形欠规则，界不清，血流丰富。组织类型为 A.癌呈团巢状，间质大量淀粉样沉积 B.癌呈巢状结构，间质大量淋巴细胞 C.癌呈滤泡状，间质大量纤维素 D.癌细胞呈沟状 E.癌呈线索样，大量钙化	A	A	根据患者的年龄、体检发现的甲状腺右叶结节形状不规则、降钙素水平显著升高（正常值一般小于100 pg/ml），以及B超检查提示结节边界不清、血流丰富，这些特点提示可能是甲状腺髓样癌。甲状腺髓样癌是一种来源于甲状腺C细胞的神经内分泌肿瘤，其特点是肿瘤细胞呈团巢状排列，间质中常有淀粉样物质沉积，这与选项A的描述相符。其他选项与甲状腺髓样癌的典型组织学特征不符。	A	根据患者年龄、甲状腺结节的形状不规则、边界不清以及血流丰富的特点，结合降钙素水平异常升高（正常值一般在100pg/ml以下），最可能的诊断是甲状腺髓样癌。甲状腺髓样癌是一种来源于甲状腺C细胞的恶性肿瘤，可分泌降钙素，导致其血液水平升高。选项A描述的“癌呈团巢状，间质大量淀粉样沉积”与甲状腺髓样癌的病理特征相符，因此是最合适的选择。其他选项描述的病理特征与甲状腺髓样癌不符。	A	根据提供的信息，患者50岁男性，体检发现甲状腺右叶结节，形状不规则，降钙素500 pg/ml（正常范围通常为0-100 pg/ml），这提示可能存在甲状腺C细胞肿瘤，如甲状腺髓质癌。降钙素水平升高与甲状腺髓质癌密切相关。B超检查结果也显示结节不规则、边界不清，且血流丰富，这些都是恶性肿瘤的征象。 选项A描述的癌细胞呈团巢状，间质大量淀粉样沉积，符合甲状腺髓质癌的特点。甲状腺髓质癌是一种较少见的甲状腺恶性肿瘤，其特点是癌细胞呈团巢状排列，间质中可有淀粉样物质沉积。 选项B描述的癌细胞呈巢状结构，间质大量淋巴细胞，更符合甲状腺滤泡状癌的特点，其间质中可能含有较多淋巴细胞。 选项C描述的癌细胞呈滤泡状，间质大量纤维素，可能指的甲状腺腺癌，尤其是滤泡状腺癌，其间质中可能含有较多纤维素。 选项D描述的癌细胞呈沟状，这种描述在甲状腺癌中不常见。 选项E描述的癌细胞呈线索样，大量钙化，这种描述可能与甲…	E	答案：E 解释：根据题目描述，患者的甲状腺右叶结节，形状不规则，降钙素升高，B超检查结果提示结节形欠规则，界不清，血流丰富。这些特征提示可能是甲状腺癌。根据选项描述，E选项“癌呈线索样，大量钙化”最符合题目描述的特征。因此，正确答案是E。	D	答案：D 解析：根据题目描述，患者为50岁男性，体检发现甲状腺右叶结节，形状不规则，降钙素水平升高（500 pg/ml），B超检查提示结节形态不规则，边界不清，血流丰富。这些特征提示可能是甲状腺髓样癌（medullary thyroid carcinoma, MTC）。甲状腺髓样癌是一种神经内分泌肿瘤，其特征是产生降钙素，并且组织学上癌细胞呈沟状排列。选项A、B、C和E描述的组织学特征与甲状腺髓样癌不符，因此选项D是最合适的选择。	D	答案：D.癌细胞呈沟状。 解析： 患者中年男性，体检发现甲状腺右叶存在形状不规则的结节，且降钙素水平显著升高。B超检查结果显示结节形状不规则，边界不清晰，且血流丰富，考虑诊断为甲状腺髓样癌。甲状腺髓样癌是来源于滤泡旁降钙素分泌细胞（C细胞）的恶性肿瘤，镜下特点为瘤组织结构多样，瘤细胞圆形或多角形、梭形，核圆或卵圆形，核仁不明显；瘤细胞间常有淀粉样物质沉着，间质内常有大量淀粉样物质沉着，可出现钙化，瘤组织常侵犯周围组织和器官，如侵犯淋巴管，可发现瘤栓。其中，**癌细胞质内出现空泡呈沟状**，是髓样癌的特征性病理改变。 选项A癌呈团巢状，间质大量淀粉样沉积是甲状腺髓样癌的病理表现之一，但缺乏特征性，故不选。 选项B癌呈巢状结构，间质大量淋巴细胞是桥本甲状腺炎的病理特征，故排除。 选项C癌呈滤泡状，间质大量纤维素是滤泡状癌的病理特点，故不选。 选项E癌呈线索样，大量钙化并非某种特定疾病的特征性…	A	患者为50岁男性，甲状腺右叶结节形状不规则，降钙素水平显著升高（500 pg/ml），超声提示结节形态欠规则，界不清，血流丰富。这些特征提示甲状腺髓样癌（Medullary Thyroid Carcinoma, MTC）的可能性较大。甲状腺髓样癌常伴有降钙素水平升高，组织学上可见癌细胞呈团巢状，并且间质中常有淀粉样物质沉积。因此，最合适的选项是A：癌呈团巢状，间质大量淀粉样沉积。
79	你是一名医生，我将给你一道医学考试中的选择题，请仔细阅读题目，然后在五个选项中选择最合适的一个，并解释原因	男，76岁。尿频、尿急、夜尿增多，排尿困难2个月，病变累及结构为 A.前列腺囊 B.前列腺外周区 C.前列腺纤维肌性基质 D.前列腺中央区 E.前列腺移行区	E	E	前列腺移行区：根据患者的症状，尿频、尿急、夜尿增多以及排尿困难，这些都是良性前列腺增生（BPH）的典型症状。在前列腺的解剖结构中，良性前列腺增生最常见于前列腺的移行区（也称为前列腺过渡区），这个区域是前列腺增生最常见的地方。因此，结合患者的年龄和临床表现，最合适的答案是E，即前列腺移行区。其他选项如前列腺囊、前列腺外周区、前列腺纤维肌性基质和前列腺中央区不是BPH的常见累及部位。	E	前列腺移行区 该患者的症状是典型的良性前列腺增生（BPH）的表现，包括尿频、尿急、夜尿增多和排尿困难。良性前列腺增生主要发生在前列腺的移行区，即位于尿道周围的部分。因此，根据病人的症状和疾病的常见病理学特点，最可能累及的结构是前列腺移行区。其他选项如前列腺囊、前列腺外周区、前列腺纤维肌性基质和前列腺中央区，虽然它们都是前列腺的组成部分，但与BPH的症状关联性不如前列腺移行区强。	B	老年男性患者（76岁）出现尿频、尿急、夜尿增多和排尿困难的症状，这是前列腺增生的典型症状。前列腺增生主要累及前列腺的外周区（也称为移行带），这是前列腺的一个特定区域，通常与年龄相关的增长有关。前列腺的其他区域，如中央区、纤维肌性基质和移行区，通常不与良性前列腺增生直接相关。因此，最合适的案是B.前列腺外周区。	E	答案：E 解释：根据题目描述的症状，包括尿频、尿急、夜尿增多和排尿困难，这些都是前列腺增生的典型症状。前列腺增生通常影响前列腺的移行区，这是前列腺的外周区域，负责控制尿液的流出。因此，正确答案是E。	E	答案：E 解析：根据题目描述，患者为76岁男性，出现尿频、尿急、夜尿增多和排尿困难的症状，这些症状通常与前列腺增生有关。前列腺增生主要发生在前列腺的移行区，因此选项E“前列腺移行区”是正确的答案。其他选项如前列腺囊、外周区、纤维肌性基质和中央区虽然也是前列腺的一部分，但它们不是前列腺增生的主要发生区域。	E	答案：E.前列腺移行区。 解析： 老年男性患者，出现尿频、尿急、夜尿增多，排尿困难，是前列腺增生症的典型临床表现，故考虑诊断为前列腺增生症。前列腺增生主要发生在**前列腺内层即移行区**，在膀胱颈至精阜一段后尿道的腺体间质中，腺体间质有轻度增生组织，结构以增生的结缔组织和平滑肌为主，并有增大的腺囊、增生腺管上皮呈乳头状向囊腔内突出，形成间质腺样组织的混合性结节。 选项A前列腺囊是男性生殖系统的附属腺，位于膀胱和尿生殖膈之间，包绕尿道根部，贴近直肠，由前列腺组织和肌组织构成，其出现病变时多表现为前列腺囊的囊肿，且发生率较低，故不选。 选项B前列腺外周区是前列腺癌的好发部位，发生前列腺增生者少见，故排除。 选项C前列腺纤维肌性基质由平滑肌纤维及结缔组织构成，内有丰富的血管及神经网，前列腺增生时，平滑肌纤维及结缔组织增生，但并非前列腺增生主要累及部位，故不选。 选项D前列腺中央区被前列腺增生累…	E	患者为76岁男性，症状包括尿频、尿急、夜尿增多和排尿困难，这些症状提示良性前列腺增生（BPH）的可能性。BPH主要发生在前列腺的移行区（E），因为随着年龄的增长，移行区的腺体组织增生导致尿道受压，从而引起下尿路症状。因此，病变累及的结构最可能是前列腺移行区。
80	你是一名医生，我将给你一道医学考试中的选择题，请仔细阅读题目，然后在五个选项中选择最合适的一个，并解释原因	某地区对500 名沙门菌感染患者的感染情况进行调查，情况如下表所示，最能反映该地区沙门菌时长平均情况的是 500名沙门氏菌感染者潜伏期分布 潜伏期(h) 频数 0~ 75 12~ 184 24~ 120 36~ 69 48~ 36 60~ 15 ≥72 1 合计 500 A.平均数 B.几何平均数 C.中位数 D. P75 E.标准差	C	C	中位数 在这个问题中，我们需要选择一个能够最能反映该地区沙门菌潜伏期平均情况的统计量。由于沙门菌潜伏期的分布可能受到异常值的影响（比如只有1人的潜伏期大于72小时），使用平均数（A选项）可能会受到这些极端值的影响，导致平均潜伏期被高估。 几何平均数（B选项）通常用于计算比率或呈指数增长的数据，而潜伏期并不符合这样的分布。 P75（D选项）是上四分位数，表示75%的个案的潜伏期小于或等于这个值，但它不能全面反映整体的平均情况。 标准差（E选项）描述数据的离散程度，而不是数据的中心位置。 中位数（C选项）作为数据的中间值，不受极端值的影响，因此它能够更好地反映该地区大多数人的沙门菌潜伏期的平均水平。因此，中位数是最合适的选择。	C	本题考查的是集中趋势指标的适用范围。中位数是将所有观察值从小到大排列后位于中间位置的数值，不受两端极大或极小值的影响，适用于描述偏态分布资料、分布不明确或有不确定数据的集中趋势。根据表格可知，潜伏期呈偏态分布，故选择C。	C	中位数 在这道题目中，我们需要了解沙门菌感染患者的潜伏期分布情况。潜伏期指的是从感染到出现症状的时间，对于这种时间间隔的数据，最能反映其“平均”情况的是中位数。中位数是将数据从小到大排序后位于中间位置的数值，它能够代表数据集的中心位置，对于分布不规则的数据尤其有用。 平均数（A）是所有数据的总和除以数据个数，对于分布不均的数据，尤其是存在极端值时，平均数可能无法准确反映数据集的中心趋势。 几何平均数（B）通常用于计算增长率或者当数据存在乘法关系时，如化学反应中物质的浓度变化。 P75（D）指的是数据集的第75百分位数，即有75%的数据点低于这个值，50%的数据点等于或低于这个值。P75可以用来描述分布的离散程度，但它不是衡量平均值的标准。 标准差（E）是衡量数据集离散程度的一种指标，它表示数据的波动大小，但不代表平均值。 因此，对于潜伏期这种时间间隔的数据集，中位数是最能反映平均情况的统…	C	答案：C.中位数 解释：本题考查了统计学的基本概念，特别是描述数据分布的指标。正确答案是中位数，因为中位数是数据分布的中间值，能够最好地反映数据的集中趋势。 在给出的数据中，中位数是24小时，因为数据分布是对称的，中位数是数据的中间值。 其他选项都是不正确的，因为： A. 平均数（平均数）是所有数据值的平均值，但它可能受到极端值的影响，不一定能准确反映数据的集中趋势。 B. 几何平均数是所有数据值的几何平均值，但它通常用于描述比例或百分比数据，而不是时间数据。 D. P75（第75百分位数）是数据的上四分位数，但它不能准确反映数据的集中趋势。 E. 标准差是数据的离散度指标，但它不能准确反映数据的集中趋势。 因此，正确答案是C.中位数。	C	答案：C 解析：根据题目所给的表格，我们可以看到潜伏期的分布情况。平均数（A）可能会受到极端值的影响，而在这个分布中，潜伏期≥72小时的只有1例，这可能会对平均数产生较大影响。几何平均数（B）通常用于比率数据，这里不适用。P75（D）是四分位数，表示75%的数据小于这个值，但并不能反映整个数据集的中心趋势。标准差（E）可以反映数据的离散程度，但不是中心趋势的度量。中位数（C）是将数据集分为两个相等部分的值，其中一半的数据小于或等于中位数，另一半的数据大于或等于中位数。在这个分布中，中位数能够更好地反映大多数沙门菌感染者的潜伏期情况，因为它不受极端值的影响。	C	答案：C.中位数 解析： 本题中给出了500名沙门氏菌感染者的潜伏期分布情况。我们需要找到一个指标来最能反映该地区沙门菌感染的平均时长情况。 A. 平均数用于描述一组数据的“平均水平”，但它容易受到极端值的影响，特别是在数据分布不均或存在极端值时。考虑到本题中的数据分布可能不是对称的，平均数可能不是一个好的代表。 B. 几何平均数主要用于计算平均增长率，不适用于本题的情况。 C. **中位数**是将一组数据从小到大排序后，位于中间位置的数。它不受极端值的影响，更能真实反映大多数数据的中心趋势。对于本题这种偏态分布的数据，中位数是一个很好的代表。 D. P75表示有75%的数据小于或等于这个值，它更多地反映了数据的上界情况，而不是平均情况。 E. 标准差主要用于描述数据的离散程度，而不是平均情况。 综上所述，考虑到数据的分布特点，中位数是最能反映该地区沙门菌感染时长平均情况的指标。因此，选…	C	答案详情中位数。 中位数是指一组数据中间的数值，能够很好地反映数据的集中趋势，尤其是在数据分布不对称或者存在极端值的情况下。对于本题中的潜伏期数据，虽然我们没有具体的每个患者的潜伏期数据，但从频数分布可以推测，数据分布可能是不对称的，因此中位数可以更好地反映沙门菌潜伏期的平均情况。
81	你是一名医生，我将给你一道医学考试中的选择题，请仔细阅读题目，然后在五个选项中选择最合适的一个，并解释原因	一老人因为牙不好，经常以大米粥、稀饭等为主食，也经常食用肉类、蛋类，但经常出现便秘，考虑老年人便秘的原因为 A.蔬菜进食过少 B.海鲜进食过少 C.肉类进食过少 D.豆制品进食过多 E.以面食为主食	A	A	蔬菜进食过少：蔬菜中含有大量的膳食纤维，有助于肠道蠕动，促进排便。老年人如果蔬菜进食过少，容易导致膳食纤维摄入不足，从而引起便秘。在此案例中，老人主要以大米粥、稀饭等精细主食为主，且虽然食用肉类、蛋类，但这些食物中的膳食纤维较少，不足以预防便秘。因此，最合适的选择是A选项，蔬菜进食过少。其他选项与便秘的关系不如蔬菜进食量小直接相关。	A	便秘的原因可能与饮食习惯有关，如食物中缺乏纤维素和水分，以及运动量减少等因素。大米粥和稀饭等主食虽然易于消化，但纤维素含量较低。如果老年人在饮食中经常食用肉类和蛋类，而蔬菜摄入不足，就可能导致纤维素摄入不足，从而引发便秘。因此，选项A“蔬菜进食过少”是最合适的选择。	A	蔬菜进食过少： 老年人的便秘可能与多种因素有关，包括饮食不足、活动减少、身体疾病等。在这个病例中，尽管老人食用了大米粥、稀饭等主食以及肉类、蛋类等，但经常出现便秘。通常，大米粥和稀饭提供的是较少的膳食纤维，而肉类和蛋类虽然含有蛋白质，但通常纤维含量较低。饮食中缺乏足够的膳食纤维是导致便秘的一个常见原因。 蔬菜和水果含有丰富的膳食纤维，有助于促进肠道的蠕动，增加大便体积，从而预防和治疗便秘。因此，如果老人蔬菜进食过少，可能会导致膳食纤维摄入不足，进而引起或加重便秘症状。进食海鲜、肉类或多食用豆制品可能不是导致便秘的主要原因，因为这些食物的纤维含量通常不如蔬菜水果高。此外，以面食为主食通常不会直接导致便秘，除非面食中缺乏足够的膳食纤维或者与高脂肪、高蛋白质食物的搭配不当。因此，选项A最有可能解释老人的便秘症状。	E	答案：E 解释：老年人便秘的原因有很多，但最主要的原因是他们的饮食结构不合理，尤其是以面食为主食。面食中含有较多的碳水化合物和纤维，但这些纤维大多是难以消化的，容易在肠道中积聚，导致便秘。因此，老年人应该多吃一些水果、蔬菜和全谷物，以改善肠道功能和促进便秘的缓解。	A	答案：A 解析：老年人便秘的原因可能有很多，但根据题目描述，老人的主食主要是大米粥和稀饭，同时也会食用肉类和蛋类。然而，题目中并没有提到老人摄入了足够的蔬菜。蔬菜富含膳食纤维，有助于促进肠道蠕动，预防便秘。因此，选项A“蔬菜进食过少”是导致老年人便秘的最可能原因。其他选项如海鲜、肉类、豆制品的摄入量以及主食的种类（面食）与便秘的直接关系不大。	A	答案：A 解析： 老年男性患者，因牙不好，以大米粥、稀饭等为主食，也经常食用肉类、蛋类，但经常出现便秘。考虑患者牙不好，食用蔬菜量可能不足，且蔬菜富含膳食纤维，膳食纤维有很强的吸水性，可增加粪便的体积，刺激肠道蠕动，加快粪便排出，减少有害物质在肠道的停留和吸收，预防便秘。因此，考虑患者便秘原因为**蔬菜进食过少**。 选项B海鲜进食过少通常不会引起便秘，海鲜与便秘之间无直接关联，故不选。 选项C肉类进食过少通常会引起腹泻而非便秘，且该患者经常食用肉类，故排除。 选项D豆制品进食过多通常也不会引起便秘，且豆制品中富含的膳食纤维反而有助于预防便秘，故不考虑。 选项E以面食为主食同样不会引起便秘，且该患者主食以大米粥、稀饭等为主，故不符合。	A	老年人便秘的常见原因之一是膳食纤维摄入不足。蔬菜是膳食纤维的重要来源之一，纤维有助于增加粪便体积和促进肠道蠕动，从而预防便秘。因此，蔬菜进食过少可能导致便秘，而题目中提到老人经常以大米粥、稀饭为主食，且没有提到足够的蔬菜摄入，这可能是便秘的原因。选项A“蔬菜进食过少”是最合适的答案。
82	你是一名医生，我将给你一道医学考试中的选择题，请仔细阅读题目，然后在五个选项中选择最合适的一个，并解释原因	国家选择一定范围地区的艾滋病流行情况进行调查，运用针对该地区总人群艾滋病流行情况、高危人群进行统一的方式和方法的调查方法，该统计方法属于 A.被动监测 B.死因监测 C.症状监测 D.哨点监测 E.行为学监测	D	D	哨点监测是指在一定的时间和空间范围内，选择有代表性的地区或人群作为监测点（哨点），采用统一的方法和标准，连续或定期地收集、分析、传递疫情信息的方法。在这种情境下，针对特定地区总人群和高危人群的艾滋病流行情况进行统一方式的调查，符合哨点监测的定义和特点。其他选项如被动监测、死因监测、症状监测、行为学监测与题目描述的调查方法不符。	D	根据题目描述，这种调查方法是选择特定区域进行艾滋病流行情况的调查，这符合哨点监测的定义。哨点监测是一种主动监测方式，通过设立特定的监测点（哨点），对目标疾病或健康问题进行持续、系统的观察和数据收集。它通常用于监测传染病或其他公共卫生问题在特定人群或区域内的发生和发展趋势。因此，最合适的选项是D.哨点监测。	D	哨点监测（Sentinel Surveillance）是一种用于疾病监测的统计方法，它选择一定范围内的代表性地区进行定期监测，以评估和了解特定疾病（如艾滋病）的流行情况。这种方法通常涉及在特定的人群中设立哨点（如医疗诊所、实验室等），对这些哨点进行定期的数据收集，从而推断整个地区或更大范围内疾病的情况。哨点监测的优势在于可以快速、经济地收集数据，并且能够提供关于疾病分布、发展趋势和控制措施效果的及时信息。因此，对于国家选择一定范围地区的艾滋病流行情况进行调查，运用针对该地区总人群艾滋病流行情况、高危人群进行统一的方式和方法的调查方法，哨点监测是最合适的统计方法。	D	答案：D 解释：哨点监测是指在某一地区或人群中选择一些典型的、代表性的个体或单位，通过对他们的调查、监测等方式，来了解该地区或人群的某些特征或情况。这种方法适用于艾滋病流行情况的调查，因为它可以快速、有效地获取有关高危人群的信息，从而有助于制定针对性预防和控制艾滋病的策略。	D	答案：D.哨点监测 解析：哨点监测是一种在特定地区、特定人群中进行的艾滋病流行情况调查方法。它通过选择一定数量的哨点，对这些哨点的艾滋病感染情况进行定期的监测和分析，从而了解整个地区或人群的艾滋病流行趋势。这种方法具有针对性强、覆盖面广、数据准确等优点，适用于对艾滋病流行情况进行宏观了解和评估。而其他选项，如被动监测、死因监测、症状监测和行为学监测，虽然也与艾滋病的监测有关，但它们的方法和目的与哨点监测有所不同。	D	答案：D. 哨点监测 解析： 国家选择一定范围地区的艾滋病流行情况进行调查，运用针对该地区总人群艾滋病流行情况、高危人群进行统一的方式和方法的调查方法，这种统计方法称为**哨点监测**。哨点监测是公共卫生领域常用的一种监测方法，主要用于追踪和评估特定疾病或健康状况在特定人群中的分布和流行趋势。在此情境下，通过对特定地区艾滋病流行情况和高危人群的持续监测，可以更有效地了解艾滋病的传播动态，为防控策略的制定提供重要依据。 选项A被动监测通常是指公共卫生机构通过常规报告系统收集疾病数据，而不进行主动的数据收集，这种方法依赖于医疗机构或其他报告单位的自发报告，与此题描述的调查方法不符，故不选。 选项B死因监测主要关注死亡原因，特别是与特定疾病或条件相关的死亡，与题干描述不符，故排除。 选项C症状监测侧重于追踪和报告特定症状的出现，以便及时发现和应对可能的公共卫生事件，不符合题意。 选项E行为学监…	D	哨点监测是一种主动监测方法，通常用于特定地区或人群中，通过设立固定的监测点，对某种疾病或健康事件进行持续、系统的收集、分析和解释数据。在题目中，国家选择一定范围地区的艾滋病流行情况进行调查，并且对总人群和高危人群进行统一的调查方法，这符合哨点监测的特点。因此，最合适的答案是D.哨点监测。
83	你是一名医生，我将给你一道医学考试中的选择题，请仔细阅读题目，然后在五个选项中选择最合适的一个，并解释原因	某男,52岁。BMI值为32 kg/m²,腰围90 cm,下列适合该男子的运动方式是 A.举重 B.游泳 C.跳绳 D.拔河 E.长跑	B	B	游泳： 根据题干中提供的信息，该男性患者的BMI值为32 kg/m²，属于肥胖范围（BMI ≥ 28 kg/m²为中国成年人肥胖标准）。腰围90 cm显然是个笔误，因为对于成年男性来说，这个数值过小，应该是90 cm错误地输入了，而应该是90 cm以上的数值。不过，即便按照90 cm来考虑，以下是对各个选项的分析： A. 举重：对于肥胖患者来说，举重可能会对关节造成过大的压力，尤其是膝盖和脊椎。 B. 游泳：游泳是一项全身运动，能有效锻炼身体各部位的肌肉，而且对关节的冲击小，适合肥胖人群。 C. 跳绳：跳绳对膝盖的冲击较大，对于BMI值过高的肥胖者来说可能不适宜。 D. 拔河：拔河需要较强的肌肉力量和爆发力，对肥胖者来说，可能会对关节和肌肉造成损伤。 E. 长跑：长跑对膝盖和髋关节的冲击较大，对肥胖者来说可能不适宜。 综上所述，游泳是最适合该男性的运动方式，因为游泳既能进行全身锻炼，又能…	B	根据题目描述，该男子的BMI值为32 kg/m²，属于肥胖范围（BMI≥30 kg/m²为肥胖）。肥胖患者在选择运动方式时，应避免对关节造成过大压力的运动，以减少运动损伤的风险。选项A举重和选项C跳绳都属于高强度、高冲击力的运动，对关节的压力较大，不适合肥胖患者。选项D拔河虽然是一种团队协作的运动，但对于个人而言，也需要较大的力量和耐力，且容易导致肌肉拉伤等运动损伤。选项E长跑虽然是一种有氧运动，但对膝盖等关节的压力较大，同样不适合肥胖患者。而选项B游泳则是一种低冲击力的全身性运动，可以在水中减轻身体重量对关节的压力，同时还能有效提高心肺功能和燃烧脂肪，因此最适合该男子。	B	该男子有肥胖的问题（BMI值为32 kg/m²，通常认为BMI在25-29.9为超重，30以上为肥胖），且腰围90 cm可能指示有较高的腹部肥胖风险。在选择合适的运动方式时，应考虑避免对关节和体重过重的额外压力。举重、跳绳和拔河可能对关节造成较大压力，且跳绳和拔河不太适合体重过重的人。长跑也可能对膝盖和脚踝产生较大压力。相比之下，游泳是一种全身运动，对关节友好，不会对体重过重的人造成额外的负担，并且有助于心血管健康和体重管理。因此，游泳是这个男子的最佳运动选择。	B	答案：B 解释：该男子的BMI值为32 kg/m²，属于肥胖，腰围90 cm，属于中度肥胖。肥胖和中度肥胖的人适合进行水上运动，如游泳，因为水的密度可以帮助减轻身体的重量，使运动更容易进行。此外，游泳可以提高心率和加强全身肌肉，帮助减轻体重和改善健康。其他选项，如举重、跳绳、拔河和长跑，可能会对肥胖和中度肥胖的人造成过度的身体负担，增加受伤的风险。	B	答案：B 解析：根据题目描述，该男子的BMI值为32 kg/m²，属于肥胖。腰围90 cm，也超过了正常范围。对于肥胖患者，选择运动方式时需要考虑对关节的保护，避免过度冲击和压力。举重（A）和跳绳（C）会对关节产生较大压力，不适合肥胖患者。拔河（D）是一种竞技性较强的运动，不适合作为减肥的运动方式。长跑（E）虽然是一种有效的减肥运动，但对肥胖患者的膝关节冲击较大，可能加重关节损伤。而游泳（B）是一种全身性的运动，对关节的冲击较小，同时能够锻炼心肺功能，适合肥胖患者进行减肥锻炼。因此，最适合该男子的运动方式是游泳。	B	答案：B.游泳 解析： 中年男性患者，身体质量指数（BMI）32 kg/m²，提示肥胖，腰围90 cm。对于肥胖患者，适合低强度的有氧运动，如**游泳**，可以避免身体过重造成的关节损害，同时水的抵抗也能帮助消耗脂肪。 选项A举重，选项C跳绳，选项D拔河，均属于高强度运动，容易造成关节损害，不适合肥胖患者，故可一并排除。 选项E长跑虽属于有氧运动，但肥胖患者长跑对下肢关节负荷过重，容易造成关节损害，故不选。	B	这名52岁的男性的BMI值为32 kg/m²，属于肥胖范围。肥胖患者在选择运动方式时，应避免对关节造成过大负担的高冲击运动。游泳是一种低冲击的有氧运动，不仅能有效燃烧卡路里，还能减轻关节的压力，是肥胖患者的理想运动选择。因此，游泳是最适合该男子的运动方式。
84	你是一名医生，我将给你一道医学考试中的选择题，请仔细阅读题目，然后在五个选项中选择最合适的一个，并解释原因	夏天建筑工人于工地干活时突然头晕、头痛，大量出汗后无汗，皮肤干热，体温超过40℃，伴意识障碍，请问该男子可能患什么疾病 A.休克 B.感冒 C.热射病 D.热衰竭 E.中暑	C	C	热射病：根据症状描述，患者出现了高热（体温超过40℃）、皮肤干热、大量出汗后无汗、意识障碍，这些症状符合热射病（也称为中暑）的表现。热射病是中暑的一种严重类型，通常发生在高温和高湿环境下，人体无法有效散热导致的严重体温调节失衡。休克通常伴有血压下降和末梢循环衰竭；感冒则不会有如此高的体温；热衰竭通常体温不会这么高，且伴有脱水症状如大量出汗和虚弱；中暑是一般性描述，但根据症状的严重程度，热射病是更准确的诊断。	C	根据题干描述，该男子在夏天建筑工地上工作时出现头晕、头痛、大量出汗后无汗、皮肤干热、体温超过40℃以及意识障碍等症状，符合热射病的临床表现。热射病是中暑的一种严重类型，主要表现为高热和中枢神经系统症状，如不及时救治可危及生命。而其他选项如休克、感冒、热衰竭和中暑（一般指热痉挛或热衰竭）的症状与题干描述不符。因此，最合适的诊断是热射病。	C	患者在夏天于工地上干活时出现头晕、头痛，大量出汗后无汗，皮肤干热，体温超过40℃，伴意识障碍，这些症状均符合热射病的临床表现。热射病是中暑的一种严重形式，通常由于暴露在高温环境中导致核心体温急剧升高，超过正常范围，从而引起一系列的病理生理变化，包括中枢神经系统功能障碍。热衰竭（D）和中暑（E）是中暑的较轻形式，通常核心体温没有达到热射病的水平，症状也没有那么严重。休克（A）和感冒（B）与高温环境无关，不是患者症状的合适解释。因此，最合适的案是C，热射病。	E	答案：E中暑 解释：根据题目描述，工人出现头晕、头痛、大量出汗后无汗、皮肤干热、体温超过40℃、伴意识障碍，这些症状与中暑的典型表现相符。中暑是由于长时间暴露在高温环境中，导致身体无法适应环境温度，引起的一种热力平衡失调的疾病。因此，正确答案是E中暑。	C	答案：C 解析：根据题目描述，建筑工人在高温环境下工作时出现头晕、头痛、大量出汗后无汗、皮肤干热、体温超过40℃以及意识障碍等症状，这些都是热射病的典型表现。热射病是一种严重的中暑类型，通常发生在高温环境下，由于体温调节功能障碍导致体温急剧升高，可能伴有多器官功能衰竭。选项A的休克可能伴随其他症状，但不是主要表现；选项B的感冒通常不会导致体温超过40℃；选项D的热衰竭是中暑的一种，但症状较轻，通常不会导致意识障碍；选项E的中暑是一个总称，而热射病是中暑中的一种严重类型。因此，根据症状描述，最可能的诊断是热射病。	C	答案：C. 热射病 解析： 患者夏天于户外工作时突发头晕、头痛，大量出汗后反而无汗，出现皮肤干热、体温超过40℃以及意识障碍。这些症状与**热射病**高度一致。热射病是一种致命性急症，以高温和意识障碍为特征。起病前往往有头痛、眩晕和乏力。早期受影响的器官依次为脑、肝、肾和心脏。根据发病时患者所处的状态和发病机制，临床上分为两种类型：劳力性和非劳力性（或典型性）热射病。劳力性主要是在高温环境下内源性产热过多，多发生于健康年轻人，如部队官兵、运动员、消防员、建筑工人等。 选项A休克是一个紧急和危重的临床状况，主要表现为血压下降、尿量减少、脉搏细速、肢端湿冷等，与该患者症状不符，故不选。 选项B感冒通常表现为喉咙痛、流鼻涕、咳嗽等症状，与该患者症状差异明显，故排除。 选项D热衰竭多见于老年人、儿童和慢性病患者，主要表现为疲乏、无力、眩晕、恶心、呕吐、头痛等，可有脱水征，如心动过速、直立性低血压…	C	该男子的症状符合热射病的典型表现。热射病是一种严重的热相关疾病，常发生在高温环境下，尤其是体力劳动者。其特点包括：高热（体温超过40℃）、意识障碍（如意识模糊、昏迷等）、皮肤干热（初期可能大量出汗，后期无汗），这些都与题目中描述的症状一致。因此，最合适的答案是C.热射病。
85	你是一名医生，我将给你一道医学考试中的选择题，请仔细阅读题目，然后在五个选项中选择最合适的一个，并解释原因	男，25岁。割草伤及脚背，草药治疗10天无效。查体:T 38.0℃,P 72 次/分,R 24 次/分,足部红肿，脚背皮下组织有捻发感。于医院治疗，病理示弥漫性中性粒细胞浸润，该病变可能是 A.纤维素性炎 B.浆液性炎 C.脓肿 D.坏疽 E.蜂窝织炎	E	E	蜂窝织炎：根据病史，患者有外伤史，且经过草药治疗10天无效，出现局部红肿和皮下组织捻发感，这些都是蜂窝织炎的典型临床表现。弥漫性中性粒细胞浸润也支持了这一诊断，因为蜂窝织炎是一种弥漫性化脓性感染，通常由细菌引起，特别是溶血性链球菌，中性粒细胞会浸润到受感染的组织中。而其他选项如纤维素性炎、浆液性炎、脓肿和坏疽与该病例的临床表现和病理结果不符。	E	根据题目描述，患者脚背受伤后出现红肿，皮下组织有捻发音，且病理显示弥漫性中性粒细胞浸润。这些特征符合蜂窝织炎的临床表现。蜂窝织炎是一种由细菌感染引起的皮肤和皮下组织的弥漫性炎症，常见症状包括局部红肿、疼痛、发热等。而其他选项如纤维素性炎、浆液性炎、脓肿和坏疽与题目的描述不符。	E	患者XXX是一名25岁的男性，他在割草时受伤，脚背出现红肿，并且有捻发感，这通常表示皮下组织有化脓性感染。病理结果显示弥漫性中性粒细胞浸润，这表明存在化脓性感染。蜂窝织炎是一种皮下组织的化脓性感染，特点是中性粒细胞大量浸润。其他选项如纤维素性炎、浆液性炎和坏疽虽然也是炎症，但不符合患者当前的症状和病理表现。脓肿是蜂窝织炎进一步发展的结果，可能会形成脓腔，但根据题目描述，病变尚未形成明显的脓腔，因此最合适的案是E.蜂窝织炎。	E	答案：E 解释：根据题目描述，病人割草伤后，经过草药治疗10天无效，体温升高，足部红肿，皮下组织有捻发感，这些症状和体征提示可能存在感染。病理示弥漫性中性粒细胞浸润，这是细菌性感染的典型表现。因此，最合适的答案是蜂窝织炎（E）。蜂窝织炎是一种细菌性感染，通常由葡萄球菌或链球菌等细菌引起，表现为皮肤和皮下组织的红肿、热痛、捻发感等症状。	E	答案：E 解析：根据题目描述，患者脚背受伤后经过草药治疗无效，体温升高，足部红肿，脚背皮下组织有捻发感，病理检查显示弥漫性中性粒细胞浸润。这些症状和体征符合急性化脓性炎症的特点，而蜂窝织炎是一种急性化脓性炎症，其特点是病变组织呈蜂窝状，有大量中性粒细胞浸润。因此，该病变最可能是蜂窝织炎。选项A的纤维素性炎通常发生在黏膜或浆膜，选项B的浆液性炎以浆液渗出为主，选项C的脓肿是局限性化脓性炎症，形成充满脓液的腔，选项D的坏疽是组织坏死后变黑，与题目描述不符。	E	答案：E.蜂窝织炎 解析： 患者青年男性，脚背部外伤史，草药治疗无效，查体显示体温升高，呼吸加快，足部红肿，脚背皮下组织有捻发感，为产气性皮下蜂窝织炎的典型体征，于医院治疗，病理示弥漫性中性粒细胞浸润，结合患者病史、临床表现和病理检查，考虑诊断为**蜂窝织炎**。蜂窝织炎主要由溶血性链球菌引起，常发生于四肢、面部等部位，表现为红、肿、热、痛等症状，病变不易局限，扩散迅速，与正常组织无明显界限。 选项A纤维素性炎是以纤维蛋白原渗出为主的炎症，继而形成纤维蛋白，即纤维素，易发生于黏膜，浆膜和肺组织，与该患者症状不符，故不选。 选项B浆液性炎是以浆液渗出为特征的炎症，渗出的液体主要来自血浆，也可由浆膜的间皮细胞分泌，常见于渗出性结核性胸膜炎，风湿性关节炎等，与本题患者症状不符，故排除。 选项C脓肿指器官或组织内的局限性化脓性炎症，其主要特征是组织发生溶解坏死，形成充满脓液的腔，即脓腔，与本题不…	E	患者的症状和病理检查结果符合蜂窝织炎的特征。蜂窝织炎是一种皮肤和皮下组织的急性弥漫性化脓性炎症，常由细菌感染引起。患者表现为局部红肿、热、痛和功能障碍，可能伴有全身症状如发热。查体时发现的捻发感是由于皮下组织的感染和炎症引起的。病理检查显示弥漫性中性粒细胞浸润，进一步支持蜂窝织炎的诊断。其他选项如纤维素性炎、浆液性炎、脓肿和坏疽的表现和病理特征与此病例不符。
86	你是一名医生，我将给你一道医学考试中的选择题，请仔细阅读题目，然后在五个选项中选择最合适的一个，并解释原因	小儿出生以来母乳喂养，未添加辅食，血象中央淡染区扩大，面色苍白。婴儿体内最可能缺乏的氨基酸类型是 A.色氨酸 B.甘氨酸 C.组氨酸 D.赖氨酸 E.异亮氨酸	B	D	赖氨酸：婴儿由于母乳中赖氨酸含量较低，如果未及时添加辅食，可能导致赖氨酸摄入不足。赖氨酸是人体必需的氨基酸，对于血红蛋白的合成具有重要作用。血象中央淡染区扩大和面色苍白可能是因为贫血，而赖氨酸缺乏会影响血红蛋白的合成，从而导致贫血。因此，根据婴儿的喂养史和临床表现，最可能缺乏的氨基酸是赖氨酸。	B	根据题干描述，该婴儿血象中央淡染区扩大，面色苍白，这些症状表明该婴儿可能患有缺铁性贫血。而甘氨酸是合成血红蛋白的重要原料之一，如果体内缺乏甘氨酸，就可能导致血红蛋白合成不足，从而引发贫血。因此，该婴儿体内最可能缺乏的氨基酸类型是甘氨酸。	E	异亮氨酸是婴儿生长发育中必需的氨基酸之一，它对于促进组织生长、修复和维持正常的血红蛋白水平至关重要。在母乳喂养的婴儿中，如果未及时添加辅食，可能会导致异亮氨酸摄入不足。异亮氨酸缺乏可能导致蛋白质代谢障碍，影响血红蛋白的合成，进而出现贫血症状，如面色苍白和血象中央淡染区扩大。因此，该婴儿体内最可能缺乏的氨基酸类型是异亮氨酸。	A	答案：A 解释：色氨酸是维生素B12的前体，维生素B12是红细胞生成所必需的。色氨酸缺乏会导致红细胞生成减少，中央淡染区扩大，面色苍白。	C	答案：C 解析：组氨酸是一种必需氨基酸，对于婴儿来说，由于其生长发育的需要，对组氨酸的需求量较大。血象中央淡染区扩大，面色苍白是贫血的典型表现，而贫血可能是由于缺乏某些必需氨基酸导致的。在选项中，组氨酸是婴儿体内最可能缺乏的氨基酸类型。其他选项中的氨基酸，如色氨酸、甘氨酸、赖氨酸和异亮氨酸，虽然也是必需氨基酸，但它们与贫血的直接关系不如组氨酸明显。	D	答案：**D.赖氨酸**。 解析： 患儿出生以来母乳喂养，未添加辅食，面色苍白，血象提示中央淡染区扩大，考虑诊断为营养性缺铁性贫血。缺铁性贫血是由于体内铁缺乏导致血红蛋白合成减少而引起的一种小细胞低色素性贫血，主要发生在6个月至2岁的婴幼儿。赖氨酸是人体必需的氨基酸之一，具有重要的生理功能，能够促进人体发育、增强免疫功能，并有提高中枢神经组织功能的作用。由于赖氨酸为碱性必需氨基酸，由于谷物食品中的赖氨酸含量甚低，且在加工过程中易被破坏而缺乏，故称为第一限制性氨基酸。母乳中的赖氨酸含量也较低，对于纯母乳喂养的婴儿，若不及时添加辅食，极容易造成赖氨酸的缺乏，进而影响体内包括血红蛋白在内的多种蛋白质的合成，从而引发缺铁性贫血。故该患儿体内最可能缺乏的氨基酸是**赖氨酸**。 选项A色氨酸是植物体内生长素生物合成重要的前体物质，其结构与IAA相似，在高等植物中普遍存在，对于婴儿的生长发育虽然重要…	D	婴儿在母乳喂养的情况下，通常会缺乏某些必需氨基酸，特别是赖氨酸。赖氨酸是人体必需氨基酸之一，在母乳中含量可能不足，特别是在没有添加辅食的情况下。面色苍白和血象中央淡染区扩大提示可能存在贫血，而赖氨酸缺乏可能导致这种情况，因为赖氨酸对于血红蛋白的合成和红细胞的正常功能是必需的。因此，婴儿体内最可能缺乏的氨基酸类型是赖氨酸。
87	你是一名医生，我将给你一道医学考试中的选择题，请仔细阅读题目，然后在五个选项中选择最合适的一个，并解释原因	某化工厂工人，在一次事故中出现恶心、呕吐、震颤等急诊住院，查体：皮肤黏膜呈樱桃红色，呼出气中有苦杏仁味，疑为急性职业中毒，最可能是 A.一氧化碳 B.硫化氢 C.砷化氢 D.苯胺 E.氰化物	E	E	急性职业中毒，患者皮肤黏膜呈樱桃红色，呼出气中有苦杏仁味，这是氰化物中毒的典型临床表现。氰化物中毒时，氰离子会与细胞色素C氧化酶中的铁离子结合，阻断细胞色素C氧化酶的活性，从而阻碍细胞呼吸链的正常运行，导致细胞内窒息。樱桃红色是由于氰化物导致血红蛋白与氧气结合而无法释放到组织，造成皮肤和黏膜呈现出特有的樱桃红色。而苦杏仁味是氰化物的特征性气味。其他选项中毒的表现与该病例不符。	E	根据题目描述的症状和体征，可以初步判断该患者可能患有氰化物中毒。皮肤黏膜呈樱桃红色是氰化物中毒的典型表现，呼出气中有苦杏仁味也是氰化物中毒的特点。其他选项如一氧化碳、硫化氢、砷化氢和苯胺中毒的症状与题目描述不符。因此，最可能的诊断是氰化物中毒。	E	氰化物中毒。 解释原因：皮肤黏膜呈樱桃红色是典型的氰化物中毒的体征，因为氰化物可以抑制细胞色素氧化酶，阻止电子传递链的运作，从而导致细胞内无法产生足够的氧气，导致组织缺氧而呈现樱桃红色。此外，氰化物中毒时呼出气中通常会有苦杏仁味，这也是氰化物中毒的典型症状。一氧化碳中毒通常会导致皮肤黏膜出现蜡黄色，硫化氢中毒会导致嗅觉和味觉丧失，砷化氢中毒和苯胺中毒则没有这些典型的体征。因此，最可能的诊断是氰化物中毒。	E	答案：E 解释：根据题目描述，工人出现恶心、呕吐、震颤等急诊症状，皮肤黏膜呈樱桃红色，呼出气中有苦杏仁味，这些症状与氰化物中毒的典型表现相符。氰化物中毒会导致细胞呼吸受损，出现樱桃红色的皮肤黏膜，苦杏仁味的气味是氰化物中毒的特征性体征。因此，选项E是最合适的答案。	E	答案：E 解析：根据题目描述，患者出现了恶心、呕吐、震颤等症状，并且皮肤黏膜呈樱桃红色，呼出气中有苦杏仁味。这些症状和体征提示患者可能发生了氰化物中毒。氰化物中毒时，由于细胞色素氧化酶的活性受到抑制，导致组织细胞不能利用氧，从而引起组织缺氧，皮肤黏膜出现樱桃红色。此外，氰化物中毒的患者呼出的气体中可能带有苦杏仁味。因此，根据题目描述，最可能的诊断是氰化物中毒。	E	答案：E.氰化物 解析： 患者化工厂工人，在一次事故后出现恶心、呕吐、震颤，查体见**皮肤黏膜呈樱桃红色**，**呼出气中有苦杏仁味**，根据患者症状，体征，病史，疑诊为**急性氰化物中毒**。氰化物为无色气体或液体，有苦杏仁味，易挥发，可溶于水，毒性强烈，以中枢神经系统和心血管系统损害为主，亦累及呼吸、消化和泌尿系统，中毒者呼出气中常有苦杏仁味，皮肤粘膜呈鲜红色，临床表现分为前驱期、呼吸困难期、惊厥期和麻痹期。 选项A一氧化碳中毒常表现为口唇黏膜呈樱桃红色，但无呼出气苦杏仁味，故不选。 选项B硫化氢是具有刺激性和窒息性的无色气体，低浓度接触仅有呼吸道及眼的局部刺激作用，高浓度时全身作用较明显，表现为中枢神经系统症状和窒息症状，但无皮肤黏膜樱桃红色及呼出气苦杏仁味，故排除。 选项C砷化氢为无色气体，有蒜臭味，中毒主要表现为不同程度的溶血，并出现各种临床表现，重度中毒者症状严重，出现烦躁、…	E	工人出现的症状和体征提示可能是氰化物中毒。氰化物中毒的特征性表现包括恶心、呕吐、震颤、樱桃红色的皮肤黏膜以及呼出气中有苦杏仁味。氰化物会干扰细胞的氧利用，导致组织缺氧，因此会出现这些症状。其他选项如一氧化碳中毒通常会有头痛、头晕、意识模糊等表现，硫化氢中毒会有臭鸡蛋味，砷化氢中毒和苯胺中毒的症状和体征与题干描述不符。
88	你是一名医生，我将给你一道医学考试中的选择题，请仔细阅读题目，然后在五个选项中选择最合适的一个，并解释原因	男，45岁。因阑尾穿孔于某医院接受手术治疗，术后医师发现腹腔内有纱布遗留，依法进行上报。根据《医疗事故处理规定》，需要向患者进行报告的主体是 A.科室负责人 B.医院院长 C.医院办公室 D.卫生行政部门 E.医院服务监督部门	A	B	根据《医疗事故处理规定》，在发生医疗事故或者疑似医疗事故的情况下，首先应当向医院的负责人，即医院院长报告。院长是医院的最高行政负责人，对于医疗事故的处理负有直接的责任。因此，在这种情况下，向医院院长报告是正确的做法。其他选项虽然也可能涉及到报告的环节，但最初的、直接的责任主体是医院院长。	A	根据《医疗事故处理条例》第十三条的规定，医务人员在医疗活动中发生或者发现医疗事故、可能引起医疗事故的医疗过失行为或者发生医疗事故争议的，应当立即向所在科室负责人报告，科室负责人应当及时向本医疗机构负责医疗服务质量监控的部门或者专（兼）职人员报告；负责医疗服务质量监控的部门或者专（兼）职人员接到报告后，应当立即进行调查、核实，将有关情况如实向本医疗机构的负责人报告，并向患者通报、解释。因此，需要向患者进行报告的主体是科室负责人。	A	根据《医疗事故处理条例》等相关规定，对于医疗事故或者可能导致医疗事故的情况，应当及时向患者或者其家属进行报告。在您提供的选项中，科室负责人是直接负责该患者的医疗工作的负责人，因此最合适的报告主体是科室负责人。科室负责人应当及时向患者或者其家属报告，并按照程序上报医院管理层和相关卫生行政部门。此外，科室负责人也有责任确保医疗安全，及时采取措施防止医疗事故的进一步发生。因此，案是A。	A	答案：A 解释：根据《医疗事故处理规定》，医疗机构应当及时向患者及其家属说明情况，并说明原因、处理措施和责任人。因此，科室负责人是需要向患者进行报告的主体。	B	答案：B.医院院长 解析：根据《医疗事故处理规定》，医疗事故的处理需要遵循一定的程序和规定。在这种情况下，由于发生了医疗事故，即术后医师发现腹腔内有纱布遗留，需要向患者进行报告的主体是医院院长。医院院长作为医院的负责人，有责任向患者通报事故情况，并采取相应的措施来处理事故。其他选项如科室负责人、医院办公室、卫生行政部门和医院服务监督部门虽然在医疗事故处理过程中可能承担一定的职责，但根据规定，向患者报告的主体是医院院长。	A	答案：**A.科室负责人**。 解析： 中年男性患者，阑尾穿孔术后医师发现腹腔内有纱布遗留，依法进行上报，此时需要向患者进行报告。《医疗事故处理条例》第十三条规定：医务人员在医疗活动中发生或者发现医疗事故、可能引起医疗事故的医疗过失行为或者发生医疗事故争议的，应当立即向所在**科室负责人**报告，科室负责人应当及时向本医疗机构负责医疗服务质量监控的部门或者专（兼）职人员报告；负责医疗服务质量监控的部门或者专（兼）职人员接到报告后，应当立即进行调查、核实，将有关情况如实向本医疗机构的负责人报告，并向患者通报、解释。因此，需要向患者进行报告的主体是科室负责人。 综上所述，正确答案是：A.科室负责人。	A	根据《医疗事故处理条例》的相关规定，医疗机构在发现医疗事故或者可能构成医疗事故的事件后，应当及时报告，并由相关责任科室负责告知患者或其家属。因此，在这个情境下，负责向患者进行报告的主体是科室负责人。
89	你是一名医生，我将给你一道医学考试中的选择题，请仔细阅读题目，然后在五个选项中选择最合适的一个，并解释原因	女，50岁。腹痛、停止排气排便，腹股沟韧带下可触及一半圆形肿块，触之疼痛，该肿块内侧组织结构为 A.髂耻弓 B.股静脉 C.子宫圆韧带 D.腹股沟韧带 E.腔隙韧带	E	B	股静脉 //解释：根据病史描述，患者腹痛、停止排气排便，以及腹股沟韧带下可触及的半圆形肿块，并且触之疼痛，这些症状提示可能是股疝。股疝是指腹腔内容物通过股环经股管向卵圆窝突出形成的疝。在给出的选项中，股静脉（股三角内的主要结构之一）位于腹股沟韧带的下方，与症状描述相符。其他选项如髂耻弓、子宫圆韧带、腹股沟韧带和腔隙韧带与描述的症状不符。因此，正确答案为B，股静脉。	A	根据题干描述，患者出现了腹痛、停止排气排便的症状，并且在腹股沟韧带下可以触及一个半圆形的肿块，触之疼痛。这种情况可能是由于腹股沟疝引起的。腹股沟疝是指腹腔内的器官（如小肠）通过腹股沟区的缺陷突出形成的肿块。在腹股沟区，髂耻弓是位于腹股沟韧带内侧的重要解剖结构，它是由髂骨和耻骨联合形成的弓形结构，为腹股沟管的内口。因此，当腹股沟疝发生时，肿块内侧的组织结构最有可能是髂耻弓。其他选项如股静脉、子宫圆韧带、腹股沟韧带和腔隙韧带与题干描述的情况不符。	C	XXX：女，50岁。腹痛、停止排气排便，腹股沟韧带下可触及一半圆形肿块，触之疼痛。这些症状和体征符合卵巢囊肿扭转的诊断。在女性，腹股沟韧带下方可触及的半圆形肿块，且触之疼痛，通常是指的子宫圆韧带。子宫圆韧带是从子宫角部延伸至腹股沟管的结构，其主要功能是维持子宫的位置和方向。如果卵巢囊肿附着在子宫圆韧带上，当体位改变时，卵巢囊肿可能会发生扭转，导致疼痛、腹胀和停止排气排便等症状。 A.髂耻弓 - 髂耻弓是位于髂骨和耻骨之间的软骨结构，与卵巢囊肿无关。 B.股静脉 - 股静脉位于大腿内部，与卵巢囊肿扭转无关。 D.腹股沟韧带 - 腹股沟韧带是位于腹股沟区的韧带，是连接腹直肌鞘和股直肌鞘的纤维带，与卵巢囊肿扭转不直接相关。 E.腔隙韧带 - 腔隙韧带是输卵管与卵巢相连的韧带，与卵巢囊肿扭转无直接关系。	C	答案：C.子宫圆韧带 解释：根据题目描述，患者有腹痛、停止排气排便的症状，并且在腹股沟韧带下可触及一半圆形肿块，触之疼痛。这些症状和体征提示可能是卵巢囊肿或卵巢炎症。子宫圆韧带是连接子宫和骨盆壁的韧带，如果卵巢炎症或囊肿影响了子宫圆韧带，可能会导致腹股沟区域的疼痛和肿块。因此，选项C.子宫圆韧带是最合适的答案。	D	答案：D 解析：根据题目描述，患者为50岁女性，出现腹痛、停止排气排便，腹股沟韧带下可触及一半圆形肿块，触之疼痛。这些症状提示可能是腹股沟疝。腹股沟疝是最常见的疝气类型，发生在腹股沟区域，腹股沟韧带是腹股沟疝的解剖标志之一。因此，该肿块内侧组织结构为腹股沟韧带，答案为D。其他选项中，髂耻弓、股静脉、子宫圆韧带和腔隙韧带均与腹股沟疝的解剖结构无关。	C	答案：C，子宫圆韧带 解析： 中年女性患者，腹痛、停止排气排便，提示肠梗阻，腹股沟韧带下方触及一半圆形肿块，有触痛，结合患者病史、临床表现及查体，应考虑为股疝。股疝的疝囊通过股环、经股管向卵圆窝突出的疝。疝块往往不大，常在腹股沟韧带下方卵圆窝处表现为一半球形的突起。由于囊外有丰富的脂肪组织，平卧而回纳疝内容物后，疝块有时不能完全消失。由于疝囊颈狭小，当咳嗽增加腹压时，局部可见膨隆。该患者腹股沟韧带下可触及一半圆形肿块，为股疝的典型表现。股疝容易嵌顿，一旦嵌顿又可迅速发展为绞窄性疝。股疝的内侧为**子宫圆韧带**，外侧为股静脉。 选项A髂耻弓是判断股疝和腹股沟疝的重要标志，在腹股沟韧带中点上方2cm处，与腹股沟韧带平行，而非股疝内侧组织结构，故不选。 选项B股静脉位于股疝的外侧，与题意不符。 选项D腹股沟韧带是腹外斜肌腱膜在髂前上棘至耻骨结节间向后上方反折增厚的部分，并非股疝内侧的组织结构…	B	该患者的症状和体征提示股疝的可能性较大，股疝是腹腔内容物通过股管突出至股管外形成的疝。在股疝中，疝囊内侧的解剖结构是股静脉。因此，答案是B.股静脉。
90	你是一名医生，我将给你一道医学考试中的选择题，请仔细阅读题目，然后在五个选项中选择最合适的一个，并解释原因	班级中十多位孩子患手足口病，情况通报至卫生部门，应采取的措施是 A.停课 B.对此次疫情进行疫情调查 C.对学校班级进行疫点消毒 D.对学校进行封锁 E.安排公安配合医院进行隔离	A	B	手足口病是一种常见的传染病，主要通过密切接触传播。当出现多个病例时，首先应该进行的是疫情调查。通过对疫情的调查，可以了解疫情的规模、传播途径和可能的感染源，为后续防控措施提供科学依据。停课、疫点消毒、学校封锁和隔离都是可能的防控措施，但在采取这些措施之前，必须先进行调查以指导正确的防控策略。因此，B选项是最合适的。	B	对于班级中十多位孩子患手足口病的情况，首先应该进行的是疫情调查。通过调查可以了解病情的传播范围、感染源以及可能的传播途径，以便采取相应的控制和预防措施。其他选项如停课、疫点消毒等都是在疫情调查后根据调查结果采取的具体措施。而对学校进行封锁或安排公安配合医院进行隔离通常是针对更严重的传染病或特殊情况下的措施，对于手足口病而言并非首选。因此，选项B“对此次疫情进行疫情调查”是最合适的选择。	C	对学校班级进行疫点消毒：手足口病是一种常见的传染病，主要通过接触感染者的呼吸道分泌物、唾液、疱疹液、粪便等途径传播。在学校班级中出现十多位孩子患手足口病的情况时，应该采取的措施包括疫点消毒，以减少疾病的传播风险。这涉及到对教室、玩具、门把手等可能被污染的表面进行彻底清洁和消毒。同时，还应该加强手卫生教育，指导孩子们和教职工如何正确洗手，以降低疾病的传播。停课、疫情调查、封锁学校和公安配合隔离等措施可能不是首选，除非情况非常严重，需要更严格的控制措施。	B	答案：B 解释：根据题目描述，班级中十多位孩子患手足口病，这意味着学校可能存在传染源。因此，首要措施是对此次疫情进行疫情调查，以确定病毒的来源、传播方式和范围。通过调查，可以确定是否需要采取其他措施，如停课、疫点消毒、封锁学校或安排公安配合医院进行隔离。因此，选项B是最合适的选择。	B	答案：B 解析：手足口病是一种常见的传染病，当班级中出现多例病例时，首先应该对此次疫情进行疫情调查，了解疫情的来源、传播途径和影响范围，以便采取有效的防控措施。停课、疫点消毒和封锁学校等措施可能会对学校的正常运行和学生的学习生活造成影响，因此需要根据疫情的严重程度和传播范围来决定是否采取。安排公安配合医院进行隔离则属于过度反应，不符合实际情况。因此，选项B是最合适的选择。	B	这是一道关于公共卫生管理和疾病控制的选择题，我们需要根据题干描述的场景，选出最合适的应对措施。 题干描述了一个班级中十多位孩子患手足口病的情境，并提到情况已经通报至卫生部门。手足口病是一种常见的传染病，主要通过接触传播，特别是在儿童聚集的场所如学校，传播风险较高。 现在我们来分析各个选项： A. 停课：虽然停课可以减少学生间的接触，从而降低传播风险，但这不是卫生部门首先应采取的措施，因为它涉及到教育教学的正常秩序。 B. 对此次疫情进行疫情调查：在疫情发生后，进行疫情调查是了解疫情规模、传播途径和可能源头的重要步骤，有助于制定针对性的防控措施。这是卫生部门应当优先考虑的行动。 C. 对学校班级进行疫点消毒：消毒是防控传染病的有效手段之一，但在没有明确疫情具体情况之前，单纯的消毒可能不是最有效的措施。它通常是在疫情调查之后，根据调查结果来实施的。 D. 对学校进行封锁：封锁学校可能会造成不…	B	在面对班级中多位孩子患手足口病的情况时，首先应对此次疫情进行疫情调查（选项B）。疫情调查有助于了解疾病的传播范围、传播途径和感染源，从而为后续的防控措施提供科学依据。虽然其他选项如停课、疫点消毒等可能也是需要考虑的措施，但进行疫情调查是应对疫情的首要步骤，以便制定合适的公共卫生应对策略。
91	你是一名医生，我将给你一道医学考试中的选择题，请仔细阅读题目，然后在五个选项中选择最合适的一个，并解释原因	男，45岁。因车祸导致脊髓胸段受损。2个月后，患者最有可能出现的排尿障碍是 A.尿频 B.多尿 C.尿失禁 D.膀胱颈痉挛 E.无张力膀胱	C	E	无张力膀胱：脊髓胸段受损可能导致脊髓圆锥损伤，影响膀胱的排尿反射。在损伤后的恢复期，最可能出现的排尿障碍是无张力膀胱，也就是膀胱瘫痪，患者无法自主排尿，需要通过留置导尿管等方法辅助排尿。尿频、多尿、尿失禁和膀胱颈痉挛虽然也可能与脊髓损伤相关，但不是此类损伤后最常见的排尿障碍。	C	尿失禁。解析：脊髓损伤会导致自主神经功能障碍，影响到排尿功能。脊髓胸段受损后，由于失去了大脑对脊髓排尿中枢的控制，可能会导致尿失禁，即无法控制排尿的情况。其他选项如尿频、多尿、膀胱颈痉挛和无张力膀胱与脊髓胸段受损的直接后果关系不大。	E	患者的脊髓胸段受损可能导致下运动神经元控制排尿的反射弧受损，从而出现无张力膀胱（也称为低张力膀胱或神经源性膀胱）。在这种情况下，患者可能会经历尿潴留或无法自主排尿，因为他们的膀胱肌肉失去正常收缩能力。尿失禁可能会因为膀胱过度膨胀而偶尔发生，但这并不是最常见的情况。尿频、多尿和膀胱颈痉挛通常与上尿路或下尿路功能障碍有关，但它们不是脊髓受损后最常见的排尿障碍。	E	答案：E 解释：脊髓胸段受损，可能导致脊髓损伤，影响脊髓控制膀胱的功能，导致无张力膀胱。尿频、多尿和尿失禁通常与膀胱功能障碍有关，但这些症状更可能与其他类型的膀胱问题有关，例如膀胱颈痉挛。因此，选项E是最合适的答案。	E	答案：E 解析：脊髓胸段受损后，由于神经传导受损，膀胱的自主神经功能受到影响，导致膀胱失去正常的收缩功能，形成无张力膀胱。这种情况下，患者无法自主控制排尿，尿液会持续不断地从膀胱流出，形成尿失禁。尿频、多尿和膀胱颈痉挛通常与膀胱感染、炎症或梗阻有关，而与脊髓损伤导致的排尿障碍不同。	E	答案：E.无张力膀胱。 解析： 中年男性患者，车祸外伤后导致脊髓胸段受损，由于脊髓中排尿过程受脊髓中低级排尿中枢控制，但脊髓排尿中枢又受脑桥排尿中枢控制，故脊髓胸段损伤后，低级排尿中枢失去脑桥排尿中枢控制，出现**排尿障碍**。脊髓排尿过程可简单概括为：副交感神经兴奋→膀胱逼尿肌收缩、尿道内括约肌舒张→排尿；交感神经兴奋→膀胱逼尿肌舒张，尿道内括约肌收缩→储尿。患者脊髓胸段受损后，副交感神经（低级中枢位于脊髓骶段）功能正常，而交感神经（低级中枢位于脊髓胸腰段）受损，膀胱逼尿肌持续处于收缩状态，尿道内括约肌持续舒张，出现尿潴留。2个月后，逼尿肌因长期过度拉伸而出现肌源性损伤，收缩力减弱甚至消失，形成**无张力膀胱**。 选项A尿频，选项B多尿，均多见于尿路感染，与脊髓损伤无关，故一并排除。 选项C尿失禁多见于脊髓休克期，脊髓休克期结束后，因交感神经受损，膀胱逼尿肌收缩力增强，尿道内括约肌舒…	E	脊髓胸段受损后，患者可能会出现神经源性膀胱的问题。由于损伤发生在胸段脊髓，可能导致膀胱的自主神经支配中断，导致无张力膀胱的发生。这种情况常常表现为膀胱失去正常的收缩能力，导致尿潴留和排尿困难。因此，2个月后患者最有可能出现的排尿障碍是无张力膀胱。
92	你是一名医生，我将给你一道医学考试中的选择题，请仔细阅读题目，然后在五个选项中选择最合适的一个，并解释原因	男，55岁。甲状腺癌颈部淋巴结清扫术后，出现左肩下垂，左上肢上举受限，术后可能损伤得神经 A.膈神经 B.迷走神经 C.副神经 D.枕小神经 E.耳大神经	C	C	副神经：副神经负责控制胸锁乳突肌和斜方肌的运动，而这些肌肉的损伤会导致肩部下垂和上肢上举受限的情况。在甲状腺手术，特别是进行颈部淋巴结清扫时，副神经可能会受到损伤。其他选项所提及的神经与该症状无直接关联。膈神经损伤会导致呼吸困难，迷走神经损伤可能导致心率变化和声带麻痹，枕小神经和耳大神经的损伤通常不会引起肩部和上肢的运动障碍。	C	根据患者的症状描述，出现左肩下垂，左上肢上举受限，可能是由于副神经受损导致的。副神经主要支配斜方肌和胸锁乳突肌，如果副神经受损，会导致斜方肌和胸锁乳突肌的功能障碍，从而引起肩部下垂和上肢上举受限的症状。其他选项如膈神经、迷走神经、枕小神经和耳大神经与患者的症状无关。	C	根据患者的症状描述，即左肩下垂和左上肢上举受限，这些症状与副神经损伤有关。副神经是颈神经根之一，起自颈髓第12节，主要支配胸锁乳突肌和斜方肌。在甲状腺癌的颈部淋巴结清扫手术中，如果手术操作不当，很可能会损伤到副神经，导致胸锁乳突肌和斜方肌功能障碍，进而引起肩部活动受限和上肢上举受限等症状。 膈神经主要支配膈肌，与呼吸运动有关，损伤后会影响呼吸功能，而不是肩部运动。迷走神经是颈神经根，但它的功能主要是与消化系统、心脏活动和腺体分泌有关，并不直接影响肩部运动。枕小神经和耳大神经主要分布于头面部，与肩部运动无关。因此，最有可能受损的神经是副神经。	B	答案：B.迷走神经 解释：迷走神经（Vagus nerve）是颈部淋巴结清扫术后可能损伤的神经之一，损伤迷走神经可能导致左肩下垂和左上肢上举受限等症状。	C	答案：C 解析：副神经是支配颈部和肩部肌肉的主要神经之一，它主要控制颈部的旋转和肩部的上举。当进行甲状腺癌颈部淋巴结清扫术时，如果手术过程中不慎损伤了副神经，就可能导致患者出现左肩下垂和左上肢上举受限的症状。膈神经主要控制膈肌的运动，迷走神经主要控制心脏和消化系统的神经功能，枕小神经和耳大神经主要与头部的感觉有关，与肩部的运动功能关系不大。因此，根据患者的症状，最可能损伤的神经是副神经。	C	答案：C. 副神经 解析： 中年男性患者，甲状腺癌颈部淋巴结清扫术后，出现左肩下垂，左上肢上举受限。这些症状提示患者可能存在特定神经的损伤。副神经为混合性神经，其内既有感觉神经纤维，又有运动神经纤维，分为脑池部、椎旁部及周围部。副神经周围部起自胸锁乳突肌和斜方肌的深面，行经枕三角至胸锁乳突肌后缘中点附近浅出，分支支配胸锁乳突肌和斜方肌，损伤后可出现向患侧转头无力，同侧胸锁乳突肌和斜方肌萎缩，同侧胸壁与肩胛骨内侧感觉缺失。若**副神经**在颈后三角区损伤，患者表现为同侧胸锁乳突肌及斜方肌瘫痪、萎缩，导致不能向患侧转头，同侧胸壁上部和同侧肩胛骨区感觉障碍。若同侧胸锁乳突肌和斜方肌萎缩，则出现同侧胸锁乳突肌和斜方肌平坦，胸壁和肩胛骨脊柱缘突出，呈“翼状肩”。因此，结合患者病史、临床表现，该患者可能损伤的神经是副神经。 选项A膈神经为混合性神经，其运动纤维支配膈肌，感觉纤维分布于胸膜、心包及膈下…	C	术后出现左肩下垂和左上肢上举受限，提示可能损伤了支配斜方肌的神经，即副神经（副神经支配斜方肌和胸锁乳突肌）。副神经损伤会导致斜方肌功能障碍，表现为肩胛骨下垂和上肢抬举受限。其他选项中的神经损伤不会直接导致这种特定的症状。
93	你是一名医生，我将给你一道医学考试中的选择题，请仔细阅读题目，然后在五个选项中选择最合适的一个，并解释原因	男，11岁。因发生车祸，临床诊断脑死亡。患者父母极其伤心，但接受器官捐献的观点，要求与受体者见面，并与之认为亲戚。器官捐献医师坚持拒绝其见面，患者父母遂放弃了捐献。本案例中体现的医学伦理是 A.供者的尊严与保护 B.患者健康利益至上 C.无偿与非商业化 D.知情同意 E.保密	E	A	供者的尊严与保护：在此案例中，患者父母虽然愿意进行器官捐献，但他们要求与受体者见面并建立类似亲戚的关系。这种要求可能会侵犯到供者的隐私和尊严。根据医学伦理，保护供者的尊严是非常重要的，即使是在器官捐献的过程中。医师坚持拒绝其见面是为了保护供者的隐私和尊严，确保器官捐献的过程符合伦理原则。其他选项虽然也是医学伦理中的重要原则，但在此案例中并不是主要的伦理考量点。	E	保密。在器官捐献的过程中，为了防止潜在的滥用和保护个人隐私，通常会遵循保密的原则，即不允许供者家属与受体者见面或透露彼此的身份信息。这种做法旨在避免可能的心理负担、情感纠葛或其他不可预见的问题。尽管患者的父母希望与受体者见面并建立联系，但器官捐献医师坚持保密原则，这是为了维护整个捐献过程的公正性和安全性。因此，本案例中最主要体现的医学伦理是保密。	A	供者的尊严与保护 在这个案例中，患者父母希望与器官的受体见面，并与之认为亲戚，但被器官捐献医师拒绝。这一情况体现了医学伦理中对于供者尊严的保护。供者的尊严与保护是指在器官捐献的过程中，应当尊重供者的隐私权和人格尊严，避免让供者或其家属感到被利用或商品化。器官捐献医师拒绝患者父母与受体见面，是为了保护供者的隐私和尊严，防止双方的关系变得复杂，从而确保捐献过程的纯洁性和非商业化。这种做法符合医学伦理中对供者尊严的保护原则。	A	答案：A 解释：本题考查的是医学伦理的应用题。题目中，患者父母要求见面与器官捐献者，认为捐献者是他们的亲戚，这是出于对捐献者的尊严和保护的考虑。因此，正确答案是A。其他选项不正确，因为本案例中并没有体现患者健康利益至上（B）、无偿与非商业化（C）、知情同意（D）和保密（E）。	E	答案：E.保密 解析：在本案例中，患者父母虽然同意了器官捐献，但要求与受体者见面并认为亲戚，这涉及到了供者和受体的隐私问题。器官捐献医师坚持拒绝其见面，是为了保护供者的隐私和尊严，同时也保护了受体的隐私。因此，本案例中体现的医学伦理是保密。	A	答案：A，供者的尊严与保护 解析： 本案例中，患者已经脑死亡，其父母虽然同意器官捐献，但提出了与受体者见面并认为亲戚的要求。然而，器官捐献医师坚持拒绝其见面的要求，患者父母因此放弃了捐献。这一行为体现了对**供者尊严与保护**的伦理原则。医师拒绝患者父母与受体见面的要求，可能是出于保护供者家庭隐私和避免给双方带来不必要的压力和纠纷的考虑。这种处理方式维护了供者及其家庭的尊严，避免了可能的伦理和法律问题。 选项B“患者健康利益至上”是指医务人员的诊治、护理行为应以保护患者的利益、促进患者健康、减轻患者痛苦为目的，然而本题中患者已经脑死亡，不存在健康利益，故排除。 选项C“无偿与非商业化”是指人体器官捐献应当坚持自愿、无偿的原则，禁止以任何形式买卖人体器官，不得给予或者接受任何经济补偿，然而本题中并未涉及经济补偿相关内容，故不选。 选项D“知情同意”是指患者有权知晓自己的病情，并可以对医务人…	E	在器官捐献过程中，涉及到供体和受体双方的隐私和信息保密问题。供者及其家属的隐私需要得到保护，避免因见面等行为可能引发的伦理和情感问题。因此，拒绝供体家属与受体见面是为了保护双方的隐私，体现了医学伦理中的保密原则。
94	你是一名医生，我将给你一道医学考试中的选择题，请仔细阅读题目，然后在五个选项中选择最合适的一个，并解释原因	女，6岁。头痛，呕吐，发热。入院2天后，嗜睡，昏迷，几日后死亡。尸检发现脑白质和灰白质交界处多发呈白色半透明针尖大小空泡状液化性坏死，脑脊膜血管充血、水肿。该疾病可能的诊断是 A.多发性脑血栓 B.多发性脑缺血 C.流行性乙型脑炎 D.流行性脑脊髓膜炎 E.脓毒血症	C	C	流行性乙型脑炎：根据病史（儿童，头痛、呕吐、发热），临床表现（昏迷，死亡），以及尸检结果（脑白质和灰白质交界处多发呈白色半透明针尖大小空泡状液化性坏死，脑脊膜血管充血、水肿），符合流行性乙型脑炎的病理改变特点。流行性乙型脑炎是由乙型脑炎病毒引起的急性传染病，主要侵犯中枢神经系统，特别是儿童和青少年易感，临床表现为高热、意识障碍、抽搐、颅内压增高，严重者可导致死亡。其他选项的临床表现和病理改变与该病例不符。	C	根据题干描述，患者是一名6岁女性，出现头痛、呕吐、发热等症状，随后病情加重，出现嗜睡、昏迷直至死亡。尸检发现脑白质和灰白质交界处多发呈白色半透明针尖大小空泡状液化性坏死，脑脊膜血管充血、水肿。这些症状和病理变化符合流行性乙型脑炎的临床表现和病理特征。因此，正确答案为C。	C	该患者表现为头痛、呕吐、发热，随后出现嗜睡和昏迷，最终死亡。尸检发现脑白质和灰白质交界处多发呈白色半透明针尖大小空泡状液化性坏死，脑脊膜血管充血、水肿。这些症状和尸检结果符合流行性乙型脑炎的特点。流行性乙型脑炎是由乙型脑炎病毒引起的急性病毒性脑炎，主要通过蚊虫叮咬传播，临床表现多样，包括发热、头痛、呕吐、意识障碍等，病理改变主要为脑实质的液化性坏死和血管炎。与其他选项相比，流行性乙型脑炎的诊断最为符合。 A. 多发性脑血栓 - 多发生在老年人，通常有高血压、动脉硬化等基础疾病，病理表现为脑组织的缺血性坏死，不会出现液化性坏死和血管炎。 B. 多发性脑缺血 - 同上，多发生在老年人，表现为脑组织的缺血性坏死，不具有液化性坏死的特点。 D. 流行性脑脊髓膜炎 - 是由脑膜炎双球菌引起的急性化脓性脑膜炎，表现为发热、头痛、呕吐、颈强直等脑膜刺激征，不会出现液化性坏死和脑白质的广泛病变。 E. …	C	答案：C 解释：根据题目描述，病人出现头痛、呕吐、发热，后来发展为嗜睡、昏迷，最终死亡。尸检发现脑白质和灰白质交界处多发呈白色半透明针尖大小空泡状液化性坏死，脑脊膜血管充血、水肿。这些症状和体征与流行性乙型脑炎（JE）非常相似。流行性乙型脑炎是一种由日本脑炎病毒引起的传染病，主要影响儿童和青少年，表现为发热、头痛、呕吐、嗜睡、昏迷等症状，病死率较高。因此，选项C是最合适的答案。	C	答案：C 解析：根据题目描述，患者为6岁女孩，出现头痛、呕吐、发热等症状，入院后出现嗜睡、昏迷，最终死亡。尸检发现脑白质和灰白质交界处有多发的白色半透明针尖大小空泡状液化性坏死，脑脊膜血管充血、水肿。这些症状和病理改变提示可能是流行性乙型脑炎（C）。流行性乙型脑炎是一种由乙型脑炎病毒引起的急性中枢神经系统传染病，主要表现为高热、头痛、呕吐、意识障碍等，严重时可导致死亡。而多发性脑血栓（A）、多发性脑缺血（B）、流行性脑脊髓膜炎（D）和脓毒血症（E）的临床表现和病理改变与本病例不符。	C	答案：C.流行性乙型脑炎 解析： 该患儿头痛，呕吐，发热，后出现嗜睡，昏迷，直至死亡，尸检发现**脑白质和灰白质交界处多发呈白色半透明针尖大小空泡状液化性坏死**，脑脊膜血管充血、水肿，结合患儿症状、体征，考虑诊断为**流行性乙型脑炎**。流行性乙型脑炎是由乙脑病毒引起的、由蚊虫传播的一种急性传染病，夏秋季高发，起病急，临床上以高热、意识障碍、抽搐、病理反射和脑膜刺激征为特征，重症患者常出现中枢性呼吸衰竭，病死率较高，尸检可发现脑实质有神经细胞变性、坏死，胶质细胞增生和血管周围炎细胞浸润，以大脑皮质、中脑、丘脑处最明显，且常出现软化灶。 选项A多发性脑血栓，选项B多发性脑缺血，均为脑血管疾病，多见于中老年，常伴有高血压、糖尿病、高脂血症等，起病较急，一般无意识障碍，与题干描述不符，故可一并排除。 选项D流行性脑脊髓膜炎是由脑膜炎双球菌引起的化脓性脑膜炎，临床表现为发热、头痛、呕吐、皮肤粘…	C	流行性乙型脑炎是由乙型脑炎病毒引起的急性中枢神经系统感染，常见于儿童。临床表现包括发热、头痛、呕吐、意识障碍（如嗜睡、昏迷）等，严重者可导致死亡。尸检发现的脑白质和灰白质交界处的液化性坏死和脑脊膜血管充血、水肿，符合流行性乙型脑炎的病理特点。其他选项的症状和病理特征与题干描述不符。
95	你是一名医生，我将给你一道医学考试中的选择题，请仔细阅读题目，然后在五个选项中选择最合适的一个，并解释原因	男，30岁。受凉后出现鼻痒、喷嚏、流涕、干咳，严重时出现呼吸困难，查体：呼气性呼吸困难，双肺广泛哮鸣音，与该患者症状有关的细胞因子是 A. IL-2 B. IL-4 C. IL-6 D. IL-8 E. IL-10	B	B	IL-4：根据病史和临床表现，患者可能患有支气管哮喘。在哮喘的发病机制中，Th2细胞因子（如IL-4）起着关键作用，它们促进IgE的产生，导致肥大细胞和嗜酸性粒细胞的活化，进而引起支气管收缩和炎症。因此，与该患者症状最相关的细胞因子是IL-4。其他选项IL-2、IL-6、IL-8和IL-10在哮喘的发病机制中也发挥作用，但与IL-4相比，IL-4与哮喘的Th2型免疫反应更为直接相关。	B	IL-4（白介素-4）是一种重要的细胞因子，在过敏反应和哮喘的发展中起着关键作用。它主要由活化的T辅助细胞2（Th2）亚型分泌，能够促进B细胞分化成浆细胞并产生IgE抗体，同时还可以诱导嗜酸性粒细胞和其他炎症细胞的募集和活化，从而导致过敏性炎症的发生。因此，与该患者的症状有关的细胞因子是IL-4。其他选项中，IL-2主要参与免疫细胞的增殖和激活，IL-6和IL-8主要参与炎症反应，IL-10则具有抑制免疫反应的作用。	B	根据患者的症状和体征，可以诊断为哮喘。哮喘是一种慢性炎症性气道疾病，其特点是气道高反应性、气道炎症和气道重塑。IL-4是一种与哮喘发病机制相关的细胞因子，它是由Th2细胞分泌的，能够促进B细胞产生IgE抗体，增加肥大细胞和嗜碱性粒细胞的数量，这些细胞释放的炎症介质如组胺和白三烯可以引起支气管平滑肌收缩、黏液分泌增加，从而导致哮喘症状。因此，IL-4与该患者的症状有关。其他选项的细胞因子与哮喘的关联不大： A. IL-2：主要由激活的T细胞产生，与细胞免疫反应有关。 C. IL-6：与炎症反应和急性期反应有关，但与哮喘的直接关系不如IL-4。 D. IL-8：是一种趋化因子，主要与中性粒细胞的趋化有关，与哮喘中的主要炎症细胞（如肥大细胞和嗜碱性粒细胞）关联较小。 E. IL-10：是一种抗炎细胞因子，可以抑制免疫系统的活性，与哮喘的发病机制无直接关联。	D	答案：D 解释：该患者的症状表明他可能患有哮喘或过敏性鼻炎，这是由IgE介导的免疫反应引起的。IL-8是一种白细胞介素，主要参与炎症反应和免疫反应的调节。它可以诱导中性粒细胞的迁移和活化，从而导致炎症和过敏反应。因此，IL-8与该患者的症状有关。	B	答案：B. IL-4 解析：患者的症状表现为鼻痒、喷嚏、流涕、干咳以及呼吸困难，这些症状与过敏反应有关。在过敏反应中，IL-4是一种重要的细胞因子，它参与调节免疫反应，特别是促进B细胞产生IgE抗体，这是过敏反应的关键因素。此外，IL-4还能促进Th2细胞的分化，进一步增强过敏反应。因此，与该患者症状有关的细胞因子是IL-4。 其他选项的细胞因子作用如下： A. IL-2 主要作用于T细胞的增殖和分化。 C. IL-6 是一种多效性细胞因子，参与炎症反应和免疫调节。 D. IL-8 是一种趋化因子，主要吸引中性粒细胞至炎症部位。 E. IL-10 是一种抗炎细胞因子，具有抑制免疫反应的作用。	B	答案：B. IL-4 解析： 患者青年男性，受凉后出现鼻痒、喷嚏、流涕、干咳，为哮喘的典型表现，查体显示呼气性呼吸困难，双肺广泛哮鸣音，根据其临床表现和体征，考虑诊断为**支气管哮喘**。支气管哮喘是由多种细胞和细胞组分参与的气道慢性炎症为特征的异质性疾病，这种慢性炎症与气道高反应性相关，通常出现广泛而多变的可逆性呼气气流受限，导致反复发作的喘息、气促、胸闷和（或）咳嗽等症状，强度随时间变化。支气管哮喘的发病机制中，辅助性T淋巴细胞（Th）2细胞分泌的细胞因子IL-4起了关键作用。IL-4能诱导B细胞抗体类别转换向IgE，IgE与嗜碱性粒细胞和肥大细胞表面高亲和力IgE Fc受体结合，促使这些细胞脱颗粒，释放白三烯、组胺等炎性介质，从而引起气道平滑肌痉挛、黏膜水肿、粘液分泌增加、气道重塑等病理生理改变，因此与该患者症状最相关的细胞因子是**IL-4**。 选项A：IL-2主要由活化的T细…	B	该患者的症状表现为呼吸道过敏反应，可能与哮喘有关。IL-4是与过敏反应相关的重要细胞因子，它在促进IgE抗体的产生、刺激肥大细胞和嗜酸性粒细胞的活化等方面起关键作用。IL-4在哮喘等过敏性疾病中起重要作用，因此与该患者的症状最为相关。
96	你是一名医生，我将给你一道医学考试中的选择题，请仔细阅读题目，然后在五个选项中选择最合适的一个，并解释原因	女，62岁。胸闷气短1个月，加重伴少尿3天。既往高血压、糖尿病肾病病史。血清钠138 mmol/L，钾7.8 mmol/L，心电图 T波高尖。导致心电图变化的机制是心室肌细胞的 A.0期Ca²⁺内流减慢 B.2期Ca²⁺内流加速 C.3期K⁺外流加速 D.4期K⁺外流减慢 E.0期Na⁺内流加速	C	C	3期K⁺外流加速：根据病史和检查结果，患者出现了高钾血症（血钾7.8 mmol/L），高钾血症对心脏的影响主要表现在心电图上，可导致T波高尖。高钾血症时，细胞外液的钾离子浓度增加，导致心肌细胞膜上的钾通道在3期（复极化期）时K⁺外流加速，使细胞内钾离子浓度相对降低，细胞膜电位更负，导致动作电位3期加速复极化，表现为心电图上的T波高尖。因此，C选项是正确答案。其他选项与高钾血症导致的心电图变化不符。	C	患者老年女性，有高血压和糖尿病肾病病史，现出现胸闷气短、少尿等症状，同时血清钠正常，血清钾升高至7.8mmol/L，心电图表现为T波高尖。根据这些临床表现和检查结果，考虑患者出现了高钾血症。高钾血症可引起心室肌细胞静息膜电位负值减少，导致动作电位时程缩短，其中最主要的影响是3期复极化过程加速，表现为心电图T波高尖。因此，导致心电图变化的机制是心室肌细胞的3期K⁺外流加速。	C	心电图上T波高尖通常与高钾血症有关，而高钾血症会导致K⁺外流加速。在心脏的电生理过程中，3期是K⁺外流阶段，当K⁺外流加速时，心室肌细胞的复极化过程加快，会导致T波高尖。这是因为K⁺外流是心室复极化的重要机制，K⁺外流加速会使得心室膜内正电荷减少，从而在T波期间出现更高的电位。 其他选项的分析： A. 0期Ca²⁺内流减慢：这是心室去极化的过程，与T波的形态没有直接关系。 B. 2期Ca²⁺内流加速：这是心室复极化的过程，但与T波高尖无直接关联。 D. 4期K⁺外流减慢：这是指心室在舒张期K⁺外流减慢，与T波形态无直接关系。 E. 0期Na⁺内流加速：这是心室去极化的过程，与T波的高尖性无直接关系。 综上所述，最合适的选项是C，3期K⁺外流加速。	C	答案：C.3期K⁺外流加速 解释：该题目描述了一位62岁女性患者，出现胸闷气短、少尿等症状，伴有高血压和糖尿病肾病病史。心电图显示T波高尖。T波高尖通常与心室肌细胞的电活动异常有关。在这个案例中，导致T波高尖的机制是心室肌细胞的3期K⁺外流加速。3期K⁺外流是心室肌细胞在复极期（3期）中，钾离子从细胞内流出到细胞外的过程。在这个案例中，患者的高血压和糖尿病肾病可能导致心室肌细胞的钾离子通道功能异常，进而加速了3期K⁺外流，从而导致T波高尖。因此，正确答案是C.3期K⁺外流加速。	C	答案：C 解析：心电图T波高尖通常与高钾血症有关。高钾血症会导致心肌细胞膜的静息电位降低，这使得心肌细胞在去极化时所需的阈值电位降低，从而使得动作电位的2期（平台期）缩短，复极化加速。因此，选项C“3期K⁺外流加速”是正确的。选项A“0期Ca²⁺内流减慢”和选项B“2期Ca²⁺内流加速”与高钾血症的心电图表现不符。选项D“4期K⁺外流减慢”描述的是低钾血症的心电图变化。选项E“0期Na⁺内流加速”与心肌细胞的去极化过程有关，但与高钾血症导致的心电图变化无关。	C	答案：C.3期K⁺外流加速。 患者老年女性，既往高血压、糖尿病肾病病史，为慢性肾衰竭的常见原因，胸闷气短1个月，加重伴少尿3天，为慢性肾衰竭的常见临床表现，血清钾7.8mmol/L，显著升高，心电图T波高尖，为高钾血症的典型心电图表现，结合患者病史、临床表现和实验室检查，该患者最可能的诊断为**慢性肾衰竭并发高钾血症**。 选项A：0期Ca²⁺内流减慢是引起窦房结4期自动去极化的离子机制之一，与题意不符。 选项B：2期Ca²⁺内流加速是强心苷类药物正性肌力作用的机制，与本题无关。 选项C：**3期K⁺外流加速**是高钾血症时引起心电图T波高尖的机制。血钾过高时，可使心肌细胞静息电位减小，而阈电位不变，两者间差距减小，从而使心肌细胞兴奋性增高，0期去极化速度加快，心肌收缩性增强。随之心肌细胞膜对钾的通透性增高，钾外流加速，3期复极加速，故心电图表现为T波高耸，符合题意。 选项D：4期K⁺外…	D	心电图上出现高尖T波是高钾血症的典型表现，这与心肌细胞复极化过程中钾离子外流的改变有关。高钾血症会导致心室肌细胞的4期K⁺外流减慢，使得细胞膜电位的复极化时间延长，从而导致T波的高尖变化。因此，选项D“4期K⁺外流减慢”是导致这种心电图变化的机制。
97	你是一名医生，我将给你一道医学考试中的选择题，请仔细阅读题目，然后在五个选项中选择最合适的一个，并解释原因	男婴，巩膜黄染，神志欠佳。跟该患儿表现相关的表现的抗体是 A. IgM B. IgE C. IgG D. IgD E. IgA	C	A	IgM：新生儿巩膜黄染和神志欠佳可能与新生儿溶血症有关，而与新生儿溶血症最相关的抗体是IgM。这是因为新生儿溶血症通常是由Rh血型不兼容引起的，母亲体内的IgM抗体可以通过胎盘进入胎儿循环，导致胎儿红细胞破坏，出现黄疸和贫血等症状。因此，选项A是最合适的答案。其他选项IgE、IgG、IgD和IgA与新生儿溶血症的关联性不如IgM强。	C	该男婴的症状表现为巩膜黄染和神志欠佳，这可能是新生儿溶血病（Hemolytic Disease of the Newborn, HDN）的表现，其中最常见的是ABO血型不合溶血病和Rh血型不合溶血病。在这些情况下，母体产生的IgG类抗体通过胎盘进入胎儿体内，与胎儿红细胞表面的抗原发生反应，导致胎儿红细胞破坏，释放出大量的胆红素，引起新生儿黄疸。因此，正确答案应该是C.IgG。	C	新生儿黄疸是一种常见的临床症状，其原因可能包括溶血性黄疸、肝细胞性黄疸和阻塞性黄疸。在新生儿中，最常见的黄疸类型是生理性黄疸，通常由新生儿体内的胆红素代谢特点引起，而不是由抗体介导的免疫反应所致。然而，如果黄疸是由于母婴血型不合导致的溶血性黄疸，那么相关的抗体通常是IgG类抗体。这是因为IgG抗体在母亲体内产生后，可以通过胎盘传递给胎儿，导致胎儿的红细胞被破坏，进而引起溶血和黄疸。IgM抗体则不能穿过胎盘，因此不会引起母婴血型不合性溶血性黄疸。其他类型的Ig（IgE、IgD、IgA）通常不与新生儿黄疸直接相关。因此，根据题目描述的症状，与患儿表现相关的抗体最可能是C. IgG。	C	答案：C 解释：该题目描述的是一个患有黄疸的婴儿，黄疸是由于胆红素在血液中的积累引起的，通常是由于新生儿的肝脏还没有完全发育，无法有效地清除胆红素。IgG是主要的抗体类型，用于中和病毒和细菌的感染。在这种情况下，IgG可能与黄疸有关，因为它可以与胆红素结合并影响其清除。因此，正确答案是C。	A	答案：A 解析：男婴出现巩膜黄染和神志欠佳的症状，这可能是新生儿黄疸的表现。新生儿黄疸通常与胆红素代谢紊乱有关，而IgM是新生儿黄疸中常见的一种抗体。IgM是免疫球蛋白中分子量最大的一种，主要在初次免疫应答中产生，新生儿的免疫系统尚未完全发育，因此IgM在新生儿黄疸中的作用尤为重要。其他选项如IgE、IgG、IgD和IgA虽然也是免疫球蛋白，但它们在新生儿黄疸中的作用不如IgM明显。	A	答案：A. IgM 解析： 患儿男婴，出现巩膜黄染和神志欠佳，考虑诊断为**新生儿溶血病**。新生儿溶血病是指由于母子血型不合，母亲体内产生与胎儿血型抗原不配的血型抗体，这种抗体通过胎盘进入到胎儿体内引起同族免疫性溶血，常见Rh血型系统和ABO血型系统的血型不合。其中，Rh血型不合溶血病多发生在第二胎及以后的胎儿，主要原因是当母亲第一胎妊娠前曾接受过Rh阳性的输血，或妊娠第一胎时胎儿为Rh阳性，免疫刺激作用使母亲产生了**免疫性抗Rh抗体(IgM)**，且未经过清除，再次妊娠时，如胎儿仍为Rh阳性，则母体内抗Rh免疫性抗体(IgM)可经胎盘进入胎儿体内，发生抗原抗体反应，引起溶血。 选项B：IgE是一种亲细胞性抗体，与变态反应，寄生虫病与皮肤过敏有关，因此与题意不符。 选项C：IgG是再次免疫应答产生的主要抗体，是唯一能通过胎盘的抗体，还可通过黏膜免疫发挥作用，在新生儿抗感染免疫中起重要…	A	男婴出现巩膜黄染和神志欠佳，这些症状提示可能存在新生儿感染或肝脏问题。IgM是初级免疫反应中最早出现的抗体类型，在新生儿感染中，IgM水平升高通常提示宫内感染或早期感染。因此，与该患儿表现相关的抗体是IgM。
98	你是一名医生，我将给你一道医学考试中的选择题，请仔细阅读题目，然后在五个选项中选择最合适的一个，并解释原因	某村卫生室反映，该村一些人工喂养的婴儿相继出现以发绀为表现的缺氧症状，经医疗机构诊断为高铁血红蛋白血症，发生的原因是 A.室内燃烧当地产的劣质煤 B.使用含双酚A的塑料奶瓶 C.饮用水中含过量的甲基汞 D.饮用的奶制品受有机氯农药污染 E.饮用水中硝酸盐过量	E	A	室内燃烧当地产的劣质煤：高铁血红蛋白血症是因为血红蛋白中的铁离子由二价铁（Fe²⁺）氧化为三价铁（Fe³⁺），导致血红蛋白丧失携带氧的能力。室内燃烧当地产的劣质煤可以释放大量一氧化碳和其他有毒气体，一氧化碳能迅速与血红蛋白结合形成羧基血红蛋白，而且还可以通过氧化作用使铁离子由二价铁氧化为三价铁，从而引起高铁血红蛋白血症。其他选项与高铁血红蛋白血症的病因关系不大。双酚A主要与内分泌干扰相关，甲基汞和有机氯农药污染主要引起神经毒性，硝酸盐过量可能导致亚硝酸盐血症，这些都与题目描述的高铁血红蛋白血症症状不符。	E	高铁血红蛋白血症的发生与硝酸盐摄入量过多有关。硝酸盐在体内还原成亚硝酸盐后，可使血红蛋白中的二价铁氧化成三价铁，形成高铁血红蛋白，失去携氧能力，导致组织缺氧。婴儿由于胃酸较少，硝酸盐在胃内更易被还原成亚硝酸盐，故较成人更易发生高铁血红蛋白血症。所以饮用水中硝酸盐过量（E对）可引起高铁血红蛋白血症。室内燃烧当地产的劣质煤（A错）可能产生一氧化碳，引起一氧化碳中毒。使用含双酚A的塑料奶瓶（B错）可能导致内分泌系统紊乱。饮用水中含过量的甲基汞（C错）可引起神经系统损害。饮用的奶制品受有机氯农药污染（D错）可能引起急性或慢性中毒，表现为恶心、呕吐、腹痛、腹泻、多汗、流涎等胆碱能兴奋症状。	A	高铁血红蛋白血症是一种由于血红蛋白中的铁从Fe2+转变为Fe3+，导致血红蛋白失去携氧能力，引起缺氧的状况。这种状况通常是由某些化学物质引起的，如苯胺、硝基苯等。A选项中提到的室内燃烧劣质煤可能会产生一氧化碳，一氧化碳是一种能够与血红蛋白结合的物质，从而导致高铁血红蛋白血症。B选项提到的双酚A（BPA）在塑料奶瓶中的使用可能会导致婴儿接触到这种化学物质，但它不是高铁血红蛋白血症的直接原因。C选项中的甲基汞是一种神经毒素，主要通过食用受污染的鱼类导致，与高铁血红蛋白血症无直接关联。D选项中的有机氯农药污染可能会导致农药中毒，但不是高铁血红蛋白血症的原因。E选项中的饮用水中硝酸盐过量可能会导致“李-克劳德病”（Levy-Bloom syndrome），这是一种由于硝酸盐引起的呼吸困难，但并不是高铁血红蛋白血症。因此，最有可能导致这种情况的原因是燃烧劣质煤释放的一氧化碳，选项A是正确案。	A	答案：A 解释：高铁血红蛋白血症是由于体内铁离子过量而导致的，通常是由于长期接触铁粉或铁制品，或者吸入铁粉或铁制品粉尘而引起的。室内燃烧劣质煤时会产生大量的铁粉和铁制品粉尘，这些粉尘可以被吸入肺部，导致铁离子过量，从而引起高铁血红蛋白血症。因此，选项A是最合适的答案。	E	答案：E 解析：高铁血红蛋白血症是一种由于血红蛋白中的铁离子被氧化成三价而导致的疾病，这种状态下的血红蛋白不能很好地携带氧气，导致组织缺氧。硝酸盐在体内可以被还原成亚硝酸盐，亚硝酸盐具有氧化作用，可以将血红蛋白中的二价铁离子氧化成三价，从而引起高铁血红蛋白血症。因此，饮用水中硝酸盐过量是导致该症状的原因。其他选项如室内燃烧劣质煤、使用含双酚A的塑料奶瓶、饮用水中含过量的甲基汞和饮用的奶制品受有机氯农药污染，虽然可能对健康有影响，但不是引起高铁血红蛋白血症的直接原因。	E	答案：E. 饮用水中硝酸盐过量。 解析： 高铁血红蛋白血症是由于血红蛋白分子的辅基血红素中的Fe²⁺被氧化成Fe³⁺，即正常的血红蛋白Hb被氧化成高铁血红蛋白MetHb，从而失去了与氧结合的功能。导致这一变化的原因有多种，其中包括**饮用水中硝酸盐过量**。硝酸盐在某些条件下可以在婴儿胃内转化成亚硝酸盐，进而形成高铁血红蛋白，导致婴儿出现缺氧症状。 选项A室内燃烧当地产的劣质煤可能会产生有毒有害气体，如硫化物、氮氧化物等，这些气体主要影响呼吸系统，而不是直接导致高铁血红蛋白血症，故不选。 选项B使用含双酚A的塑料奶瓶与高铁血红蛋白血症的发生没有直接关系，含双酚A的塑料奶瓶主要危害是与内分泌干扰和癌症风险有关，可排除。 选项C饮用水中含过量的甲基汞会导致汞中毒，主要表现为精神-神经异常、齿龈炎和震颤等，与高铁血红蛋白血症没有直接关系，故不考虑。 选项D饮用的奶制品受有机氯农药污染可能会导致…	E	高铁血红蛋白血症在婴儿中常与饮用水中硝酸盐过量有关。硝酸盐在体内转化为亚硝酸盐，后者可以氧化血红蛋白中的铁，使其变成高铁血红蛋白，从而导致血液携氧能力下降，出现缺氧症状如发绀。因此，选项E是最合适的答案。
99	你是一名医生，我将给你一道医学考试中的选择题，请仔细阅读题目，然后在五个选项中选择最合适的一个，并解释原因	患儿，7岁。2周前患“咽峡炎”，1天前发现颜面部水肿,查体:血压140/92 mmHg,尿蛋白(+ +),尿红细胞(++)，肾活检电镜下检查显示有驼峰样沉积物，最可能的诊断是 A.毛细血管内增生性肾小球肾炎 B.毛细血管外增生性肾小球肾炎 C.系膜增生性肾炎 D.膜性肾病 E.膜增生性肾病	A	A	毛细血管内增生性肾小球肾炎//解释：该患儿的临床表现包括颜面部水肿、高血压、尿蛋白和尿红细胞，这些症状提示急性肾小球肾炎。肾活检电镜下检查显示驼峰样沉积物，这是典型的毛细血管内增生性肾小球肾炎（即急性弥漫性增生性肾小球肾炎）的特征。这种类型的肾炎常见于链球菌感染后的肾小球肾炎，而患儿的咽峡炎病史也支持这一诊断。其他选项的临床表现和肾活检特征与该患儿的病情不符。	A	根据题目描述，该患儿在咽峡炎后出现颜面水肿和血压升高，尿检结果显示尿蛋白和尿红细胞阳性。这些临床表现符合急性链球菌感染后肾小球肾炎（AGN）的特点，而电镜下驼峰样沉积物也是典型的AGN病理改变。在AGN中，最常见的病理类型是毛细血管内增生性肾小球肾炎（A选项），因此A选项是最合适的答案。其他选项的病理类型与题目描述的临床表现和电镜结果不相符。	A	患儿有咽峡炎病史，之后出现高血压、蛋白尿和血尿，肾活检电镜下有驼峰样沉积物，这些症状和病理特征符合毛细血管内增生性肾小球肾炎（即急性肾小球肾炎）的诊断。毛细血管内增生性肾小球肾炎通常与链球菌感染有关，可以引起类似的临床表现和病理改变。其他选项的诊断不太符合上述临床和病理特征。	A	答案：A 解释：根据题目描述，患儿有“咽峡炎”史，1天前发现颜面部水肿，尿检显示尿蛋白和尿红细胞均有阳性，肾活检电镜下检查显示有驼峰样沉积物。这些症状和体征提示患儿可能患有急性肾小球肾炎，尤其是毛细血管内增生性肾小球肾炎（A）。这种类型的肾炎通常是由感染（如咽峡炎）引起的，表现为血压升高、尿蛋白和尿红细胞阳性，肾活检可见驼峰样沉积物。因此，选项A是最合适的答案。	A	答案：A 解析：根据题目描述，患儿7岁，2周前患“咽峡炎”，1天前出现颜面部水肿，血压升高，尿蛋白和尿红细胞阳性。肾活检电镜下检查显示有驼峰样沉积物。这些症状和检查结果提示可能是急性肾小球肾炎，也称为毛细血管内增生性肾小球肾炎。这种病通常与前驱的上呼吸道感染有关，如咽峡炎，并且常常表现为血尿、蛋白尿、高血压和水肿。电镜下观察到的驼峰样沉积物是毛细血管内增生性肾小球肾炎的典型特征。其他选项如毛细血管外增生性肾小球肾炎、系膜增生性肾炎、膜性肾病和膜增生性肾病通常不以驼峰样沉积物为特征，且临床表现和病理特征与本病例不符。	A	答案：A.毛细血管内增生性肾小球肾炎。 解析： 患儿7岁，2周前有前驱感染史，表现为急性肾炎综合征，即血尿、蛋白尿、水肿、高血压，电镜下检查显示有驼峰样沉积物，综合该患儿的病史、临床表现、辅助检查，考虑诊断为**急性肾小球肾炎**。急性肾小球肾炎，又称为急性肾炎，是以急性肾炎综合征为主要临床表现的一组原发性肾小球肾炎。其特点为急性起病，血尿、蛋白尿、水肿和高血压，可伴一过性氮质血症，具有自愈倾向。常见于链球菌感染后，其他细菌、病毒及寄生虫感染亦可引起。其病理类型为毛细血管内增生性肾小球肾炎。因此，该患儿最可能的诊断是**毛细血管内增生性肾小球肾炎**。 选项B毛细血管外增生性肾小球肾炎又称新月体性肾小球肾炎，电镜下可见肾小球内新月体形成，常表现为急进性肾炎综合征，即血尿、蛋白尿及进行性肾功能减退，与题干描述不符。 选项C系膜增生性肾炎多见于青少年，男性多于女性，常隐袭起病，电镜下可见系膜…	A	该患儿在咽峡炎后出现颜面部水肿、高血压、尿蛋白和尿红细胞阳性，结合肾活检电镜下有驼峰样沉积物，这些特征符合急性链球菌感染后肾小球肾炎的表现，而毛细血管内增生性肾小球肾炎是这种疾病的病理表现。因此，最可能的诊断是毛细血管内增生性肾小球肾炎。
100	你是一名医生，我将给你一道医学考试中的选择题，请仔细阅读题目，然后在五个选项中选择最合适的一个，并解释原因	患儿，母乳喂养，未添加辅食，面色发黄，MCV增高,MCH 增高,MCHC 正常,可能的原因是 A.维生素 B₁₂缺乏 B.维生素 A 缺乏 C.缺铁性贫血 D.维生素 C 缺乏 E.维生素 E 缺乏	A	A	维生素 B₁₂缺乏：患儿的症状和实验室检查结果提示可能是巨幼红细胞性贫血，这是一种由于维生素B₁₂或叶酸缺乏导致的贫血类型。MCV（平均红细胞体积）和MCH（平均红细胞血红蛋白含量）增高，而MCHC（平均红细胞血红蛋白浓度）正常，这与巨幼红细胞性贫血的特点相符。由于患儿是母乳喂养且未添加辅食，这可能导致维生素B₁₂的摄入不足，因为维生素B₁₂主要存在于动物性食品中。其他选项与该患儿的临床表现和实验室检查结果不符。	A	根据患儿的症状描述，“母乳喂养，未添加辅食，面色发黄，MCV增高,MCH增高,MCHC正常”，可以判断该患儿可能患有巨幼红细胞性贫血。而巨幼红细胞性贫血的主要原因是维生素B₁₂和叶酸的缺乏。因此，选项A“维生素B₁₂缺乏”是最合适的答案。其他选项如维生素A、C、E的缺乏与患儿的症状不符。	A	维生素 B₁₂缺乏：患儿面色发黄，提示可能有贫血存在。MCV（红细胞平均体积）增高和 MCH（红细胞平均血红蛋白含量）增高，而 MCHC（红细胞平均血红蛋白浓度）正常，这些特征符合巨幼细胞贫血。巨幼细胞贫血是由于维生素 B₁₂或叶酸缺乏导致的，而维生素 B₁₂缺乏是导致这种贫血的常见原因。此外，维生素 A、铁、C 和 E 缺乏通常不会导致 MCV 和 MCH 增高而 MCHC 正常的情况。因此，最合适的选项是维生素 B₁₂缺乏。	C	答案：C.缺铁性贫血 解释：根据题目描述，患儿面色发黄，MCV（平均红细胞体积）增高，MCH（平均红细胞血红蛋白量）增高，MCHC（平均红细胞血红蛋白浓度）正常。这一系列指标变化提示患儿可能患有缺铁性贫血。因为在缺铁性贫血中，红细胞体积增大（MCV增高），血红蛋白量增多（MCH增高），但血红蛋白浓度正常（MCHC正常）。因此，选项C.缺铁性贫血是最合适的答案。	A	答案：A 解析：根据题目描述，患儿母乳喂养，未添加辅食，面色发黄，MCV（平均红细胞体积）增高，MCH（平均红细胞血红蛋白量）增高，MCHC（平均红细胞血红蛋白浓度）正常。这些症状提示可能是巨幼红细胞性贫血。巨幼红细胞性贫血通常与维生素B₁₂或叶酸缺乏有关。维生素B₁₂缺乏会导致DNA合成障碍，红细胞的成熟受到影响，从而出现MCV和MCH增高的情况。维生素A、C和E缺乏通常不会导致这种类型的贫血。缺铁性贫血的特点是MCV、MCH和MCHC都降低，与题目描述不符。因此，最可能的原因是维生素B₁₂缺乏。	A	答案：A.维生素 B₁₂缺乏 解析： 患儿，母乳喂养，未添加辅食，提示存在营养性巨幼细胞贫血的可能。检查示MCV增高，MCH增高，MCHC正常，为大细胞性贫血的特征性表现，结合患者症状及实验室检查，考虑诊断为**营养性巨幼细胞贫血**。营养性巨幼细胞贫血是由于维生素B12或叶酸缺乏所致的一种大细胞性贫血，主要特点是贫血，神经精神症状，红细胞的胞体变大，骨髓中出现巨幼红细胞等造血特点。该患儿未添加辅食，单纯母乳喂养，而母乳中维生素B12含量极少，故考虑**维生素B12缺乏**可能性大。 选项B维生素A缺乏多引起夜盲症，皮肤粗糙角化等，与题干描述不符，故不选。 选项C缺铁性贫血为小细胞低色素性贫血，MCV、MCH、MCHC均降低，与题干描述不符，故排除。 选项D维生素C缺乏可引起坏血病，早期表现为易激惹、厌食、体重不增、面色苍白、倦怠无力，可伴低热、呕吐、腹泻等，易感染或伤口不易愈合等，与题…	A	患儿面色发黄且MCV（平均红细胞体积）增高，MCH（平均红细胞血红蛋白量）增高，MCHC（平均红细胞血红蛋白浓度）正常，这些特征提示巨幼红细胞性贫血。巨幼红细胞性贫血常见的原因是维生素B₁₂或叶酸缺乏。母乳喂养的婴儿如果母亲的维生素B₁₂摄入不足，婴儿也可能出现维生素B₁₂缺乏的情况。因此，最可能的原因是维生素B₁₂缺乏。
101	你是一名医生，我将给你一道医学考试中的选择题，请仔细阅读题目，然后在五个选项中选择最合适的一个，并解释原因	一烧伤患者，来门诊换药，质疑医生专业能力，说为什么不将两种药一起用，医生耐心解释其中一种药会使另一种药的药效减弱，不能一起用。该过程体现了医师用药过程中的原则是 A.严守法规 B.节约费用，公正分配 C.合理配伍，适时调整 D.合理用药，细致观察 E.对症下药，因人施治	C	C	合理配伍，适时调整：医生在用药时需要考虑到药物之间的相互作用，避免药物配伍不当导致药效降低或产生不良反应。本题中，医生解释其中一种药会使另一种药的药效减弱，不能一起用，正是体现了合理配伍的原则。同时，这也暗示了适时调整用药方案的重要性，以确保患者获得最佳治疗效果。其他选项虽然也是医师用药的原则，但与题目描述的情景不符。	C	根据题目描述，医生解释了一种药物会使得另一种药物的药效减弱，不能一起使用。这说明医生在用药过程中遵循了合理配伍的原则，即药物之间的相互作用需要考虑，避免药效减弱或产生不良反应。同时，适时调整也是必要的，因为患者的病情可能会发生变化，需要根据实际情况调整用药方案。因此，选项C“合理配伍，适时调整”最符合题意。	C	合理配伍，适时调整 这道题目考察的是医师用药过程中应遵循的原则。题目中医生向患者解释了不能将两种药一起使用的原因，是因为其中一种药会使另一种药的药效减弱，这说明医生在用药过程中考虑到了药物之间的相互作用，确保了药物的合理配伍。同时，医生耐心地向患者解释，也体现了医生根据患者的具体情况适时调整用药方案的原则。因此，选项C“合理配伍，适时调整”最符合题意。其他选项虽然也是医师应遵循的原则，但在题目描述的情境中并未体现。	C	答案：C.合理配伍，适时调整 解释：该题目描述了医生在用药过程中考虑到两种药物之间的相互作用，选择了不一起使用的药物，这体现了“合理配伍，适时调整”的原则。这个原则强调了医生在选择和使用药物时应考虑药物之间的相互作用，避免不良反应和减弱药效。	C	答案：C.合理配伍，适时调整 解析：在这个问题中，医生向患者解释了两种药物不能一起使用的原因，是因为其中一种药物会减弱另一种药物的药效。这体现了医师在用药过程中需要考虑药物之间的相互作用，确保药物的合理配伍，以避免药物相互作用导致的药效减弱或增强，甚至产生不良反应。因此，选项C“合理配伍，适时调整”是最合适的原则。其他选项虽然也是医师用药过程中需要考虑的因素，但在这个具体情境下，C选项更直接地反映了医生的行为和解释。	C	答案：C.合理配伍，适时调整 解析： 本题中，医生向患者解释两种药物不能同时使用的理由是其中一种药会使另一种药的药效减弱，这涉及到药物之间的相互作用和配伍问题。医生在用药过程中需要考虑到药物之间的相互作用，确保药物能够发挥最佳疗效，同时避免不必要的风险。因此，这一过程体现了医师用药时应遵循**合理配伍，适时调整**的原则。 选项A严守法规是指医师在用药过程中应严格遵守相关的法律法规和医疗规范，确保用药的合法性和安全性。本题未涉及法律法规相关内容，故不选。 选项B节约费用，公正分配是指医师在用药过程中应考虑到药物的经济性和患者的经济承受能力，合理选择药物，避免浪费和不必要的开支，同时确保药物资源的公正分配。本题中未涉及药物费用及分配问题，故排除。 选项D合理用药，细致观察是指医师应根据患者的具体病情和身体状况，合理选择药物，制定个性化的治疗方案，并在用药过程中密切观察患者的反应和病情变化，…	C	该过程体现了医师在用药时需要考虑药物之间的相互作用，避免不合理的药物配伍导致药效减弱或产生不良反应。因此，医生在解释为什么不能将两种药一起用时，强调的是合理配伍的原则，这属于用药过程中需要合理配伍、适时调整的原则。选项C“合理配伍，适时调整”最符合题意。
102	你是一名医生，我将给你一道医学考试中的选择题，请仔细阅读题目，然后在五个选项中选择最合适的一个，并解释原因	某医院进行了医院管理制度、接诊转诊过程心理咨询、健康体检等新型管理，保证了对医务人员的关心、关注、公平。上述措施 A.有利于医学科学的发展 B.有利于构建和谐的医患沟通 C.有利于患者诊疗和公平治疗 D.有利于医学保健科室的利用 E.有利于医院的整体效应	E	B	B选项“有利于构建和谐的医患沟通”是最合适的。因为题目提到的“医院管理制度、接诊转诊过程心理咨询、健康体检等新型管理”主要涉及到的是医院对医务人员与患者之间交流互动的优化。这些措施能够增强医患之间的理解和信任，从而有助于构建和谐的医患关系。其他选项虽然也可能在一定程度上有所裨益，但它们并不是这些措施直接针对和优化的主要目标。	B	上述措施主要关注的是医务人员的心理健康和工作效率，以及医院管理制度的优化，这些措施可以提高医务人员的工作满意度和积极性，从而更好地服务于患者，有利于构建和谐的医患沟通。其他选项虽然也是医院管理的目标，但不是本题的主要内容。	E	医院管理制度、接诊转诊过程心理咨询、健康体检等新型管理措施的实施，不仅能够提升医院的运营效率和服务质量，还能够增强医务人员的满意度和工作积极性。通过这些措施，医院能够更好地关心和关注医务人员，确保他们得到公平的待遇和发展机会。此外，这些措施还能够提升患者的就诊体验，促进医患之间的良好沟通，从而构建和谐的医患关系。最终，这些措施的实施有利于提升医院的整体效应，增强医院的竞争力和声誉。因此，选项E最合适。	E	答案：E 解释：本题考查考生对医院管理制度、接诊转诊过程心理咨询、健康体检等新型管理的理解。正确答案是E，医院的整体效应。因为这些新型管理措施不仅关心、关注、公平对待医务人员，还对患者进行了心理咨询和健康体检，保证了患者的诊疗和公平治疗，这些措施都有利于医院的整体效应。	B	答案：B 解析：题目中提到的医院管理制度、接诊转诊过程心理咨询、健康体检等新型管理，主要是针对医务人员的关心、关注和公平。这些措施有助于改善医务人员的工作环境和心理状态，从而提高他们的工作效率和服务质量。而医务人员的工作效率和服务质量直接影响到医患沟通的效果，因此，这些措施有利于构建和谐的医患沟通。其他选项虽然也与医院管理有关，但与题目中提到的措施关系不大。	E	答案：E.有利于医院的整体效应。 解析： 医院进行了包括医院管理制度、接诊转诊过程心理咨询、健康体检等多项新型管理，并强调了对医务人员的关心、关注与公平。这些措施主要着眼于提升医院内部的管理水平、工作效率和员工满意度，从而**提升医院的整体运营效果和服务质量**。 选项A有利于医学科学的发展通常指的是通过基础或临床研究，推动医学知识和技术的进步。题干中的措施主要关注于医院管理和服务流程的优化，并未直接涉及医学科学的研究与发展，故不选。 选项B有利于构建和谐的医患沟通主要侧重于改善医生与患者之间的交流与理解。虽然良好的医院管理可能间接促进医患关系的和谐，但题干中的措施更多是针对医院内部管理和员工关怀，并未直接针对医患沟通，故排除。 选项C有利于患者诊疗和公平治疗主要强调的是提升患者的诊疗效果和确保所有患者都能得到公平的治疗。题干中的措施虽然可能间接影响患者的诊疗体验，但其主要焦点并非直接针…	E	题目中提到的措施涉及医院管理制度、接诊转诊过程心理咨询、健康体检等新型管理，目的是为了保证对医务人员的关心、关注、公平。这些措施直接关系到医院的内部管理和运营效率，能够提升医院的整体效应。因此，最合适的答案是E，有利于医院的整体效应。
103	你是一名医生，我将给你一道医学考试中的选择题，请仔细阅读题目，然后在五个选项中选择最合适的一个，并解释原因	女，55岁。10年来因丈夫有外遇，致夫妻感情不佳，总想离婚，但又总舍不得孩子，又怕丢面子，来到心理咨询门诊，想问心理咨询师，离婚还是不离婚好?此时心理咨询师最应注意采用的原则是。 A.回避原则 B.中立原则 C.耐心原则 D.综合原则 E.灵活原则	B	B	中立原则：心理咨询师在咨询过程中应保持中立，不替患者做决定，不偏向任何一方，而是帮助患者自我探索和决策。在这个案例中，咨询师应避免给出“离或不离”的建议，而是帮助患者理解自己的感受，权衡利弊，以便患者自己做出最合适的选择。其他原则虽然也重要，但在这个情境中，中立原则最为关键。	B	心理咨询师在面对患者提出的问题时，应遵循中立原则。这是因为心理咨询师需要保持客观、公正的态度，不偏袒任何一方，以便更好地帮助患者分析问题、解决问题。在本题中，患者因丈夫有外遇而感到困扰，想要咨询是否应该离婚。在这种情况下，心理咨询师应保持中立，不偏向离婚或不离婚的任何一方，而是帮助患者理清思路，分析利弊，最终让患者自己做出决定。其他选项如回避原则、耐心原则、综合原则和灵活原则虽然在某些情况下可能适用，但在本题中不如中立原则更符合题意。	B	心理咨询师在进行咨询时应坚持中立原则。中立原则要求咨询师在咨询过程中，不将个人的价值观、偏好、情感等带入咨询中，不对咨询者的选择和决定进行道德评判，而是保持客观、公正的态度，帮助咨询者探索自己的内心需求和冲突，最终由咨询者自己做出决定。对于案例中的女性，心理咨询师的主要任务是帮助她理清自己的情感和需求，而不是替她做决定。因此，B选项中立原则是最合适的选择。其他选项如回避原则、耐心原则、综合原则和灵活原则也是心理咨询师可能采用的原则，但在本案例中，中立原则是最为关键的。	B	答案：B.中立原则 解释：在这种情况下，心理咨询师需要保持中立的立场，避免对客户的选择做出价值判断或推荐。中立原则意味着咨询师应该提供客观、公正的信息和支持，而不是倾向于某一具体的选择。这种中立的立场有助于客户做出更明智的决定，并且可以帮助咨询师避免可能的法律或伦理问题。	B	答案：B.中立原则 解析：在心理咨询中，中立原则是非常重要的，特别是在处理涉及个人价值观和情感决策的问题时。心理咨询师应避免对来访者的问题给出直接的建议或判断，而是应该帮助来访者探索自己的感受、想法和可能的后果，以便来访者能够基于自己的价值观和情况做出最适合自己的决定。在本例中，来访者面临的是一个复杂的个人问题，涉及到家庭、情感和孩子等多方面因素，心理咨询师应保持中立，通过倾听、提问和引导，帮助来访者自己权衡利弊，找到解决问题的最佳途径。	B	答案：B.中立原则。 解析： 患者中年女性，因家庭原因出现心理矛盾，故来心理咨询门诊求助。面对患者的矛盾心理，心理咨询师应当把握好自己的情感和价值取向，保持中立性态度，以避免将自身的价值观强加给患者，故心理咨询师最应注意采用的原则是**中立原则**。 选项A回避原则主要用于存在利益冲突或伦理冲突时，与题干描述不符，故不选。 选项C耐心原则，选项E灵活原则，均是进行心理咨询时需要的态度，但不是本题中最应注意的原则，故一并排除。 选项D综合原则是指治疗者在治疗中应采用综合的分析视角，综合考虑生物学、心理学、社会学等方面的因素，而不是指治疗者的态度，故不选。	B	答案详情中立原则。心理咨询师在处理此类问题时，应保持中立，不对来访者的决定施加个人的价值判断或偏见。中立原则有助于来访者在咨询过程中自主地探索和决定自己的选择，而不受咨询师的个人意见影响。
104	你是一名医生，我将给你一道医学考试中的选择题，请仔细阅读题目，然后在五个选项中选择最合适的一个，并解释原因	男，52岁。反复上腹部不适多年，经胃镜检查拟诊为胃溃疡，经抗溃疡药治疗好转不明显，后经医师询问，自诉压力大或心情紧张时加重，此时应给予的治疗是 A.电力休克治疗 B.心理疗法 C.予抗精神分裂症药物治疗 D.予镇静药物治疗 E.加大抗溃疡药物	B	B	心理疗法：根据病史描述，患者症状在压力大或心情紧张时加重，这表明心理因素可能对病情有较大影响。胃溃疡的心理因素已经被广泛认识，心理疗法可以帮助患者缓解压力和情绪紧张，从而有助于改善症状。其他选项如电力休克治疗、抗精神分裂症药物治疗和镇静药物治疗不适用于此种情况，而加大抗溃疡药物的使用应在综合考虑患者整体情况后决定，并非首选方案。	B	根据题干描述，患者反复上腹部不适多年，经过胃镜检查诊断为胃溃疡。尽管经过抗溃疡药物治疗，但好转不明显。患者还自述在压力大或心情紧张时症状会加重。这表明患者的情绪状态可能对他的胃溃疡有影响。因此，在这种情况下，给予心理疗法（选项B）是合适的，因为这可以帮助患者管理压力和情绪，从而可能减轻症状。其他选项如电力休克治疗、抗精神分裂症药物治疗和镇静药物治疗通常不用于治疗与压力有关的胃溃疡。加大抗溃疡药物剂量可能是另一个考虑因素，但考虑到患者已经使用了这些药物且效果不佳，首先尝试心理疗法似乎是更合理的步骤。	B	根据患者的临床表现和自诉压力大或心情紧张时症状加重，可以推断患者的上腹部不适与心理因素有关。心理因素，如压力和紧张，可以影响胃肠道功能，导致胃溃疡症状的加重。因此，治疗不仅要关注胃溃疡本身，还要考虑心理因素的干预。心理疗法，如认知行为疗法（CBT）或其他心理支持疗法，可以帮助患者管理压力，改善情绪状态，从而可能对胃溃疡症状有所帮助。 A.电力休克治疗通常用于治疗某些类型的癫痫，并不是治疗胃溃疡的常规方法。 C.予抗精神分裂症药物治疗通常用于治疗精神分裂症，而不是用于处理由心理因素引起的消化系统症状。 D.予镇静药物治疗可能对短暂缓解症状有效，但长期来看并不能解决根本的心理问题，因此不是首选治疗方法。 E.加大抗溃疡药物仅针对胃溃疡本身进行治疗，不考虑心理因素的影响，可能不能有效解决症状的加重问题。	B	答案：B 解释：本题考查的是医生的临床判断能力和对病人的心理治疗的理解。根据题目描述，患者的胃溃疡症状与压力大或心情紧张有关，这表明患者可能存在心理因素影响的胃溃疡。因此，给予的治疗应该是心理疗法，以帮助患者管理压力和改善心理状态，从而改善胃溃疡症状。其他选项不合适，因为电力休克治疗通常用于严重的心理疾病，抗精神分裂症药物治疗和镇静药物治疗可能会有副作用，并不直接解决胃溃疡问题，加大抗溃疡药物治疗可能会增加副作用和不良反应。	B	答案：B 解析：根据题目描述，患者有反复上腹部不适多年，经胃镜检查拟诊为胃溃疡，但经抗溃疡药治疗好转不明显。此外，患者自诉压力大或心情紧张时症状加重，这提示可能存在心理因素对胃溃疡的影响。因此，除了药物治疗外，心理疗法可能对患者的症状有改善作用。电力休克治疗（A）通常用于重度抑郁症或其他精神疾病，不适用于此情况。抗精神分裂症药物治疗（C）和加大抗溃疡药物（E）没有考虑到患者的心理因素。虽然镇静药物治疗（D）可能暂时缓解症状，但不是根本的解决方法。因此，最合适的治疗是心理疗法（B），以帮助患者处理压力和情绪问题，可能有助于改善胃溃疡的症状。	B	答案：B.心理疗法。 解析： 患者中年男性，长期上腹部不适，胃镜检查诊断为胃溃疡，抗溃疡药治疗好转不明显，压力大或心情紧张时加重，提示该患者可能与心理因素有关，应考虑给予**心理疗法**。心理疗法是运用心理学方法，通过语言或非语言因素，对患者进行训练、教育和治疗，用以减轻或消除身体症状，改善心理精神状态，适应家庭、社会和工作环境，对精神心理性疾病有较好的疗效。 选项A电休克治疗是一种通过电流刺激大脑，引起暂时性意识和记忆丧失，从而达到治疗精神疾病目的的一种方法，常用于精神类疾病的治疗，如精神分裂症、双相情感障碍、抑郁症等，与题干描述不符。 选项C予抗精神分裂症药物治疗主要用于精神分裂症的治疗，而题干中患者并未出现精神分裂症状，故排除。 选项D予镇静药物治疗虽然可以缓解患者的紧张情绪，但并不能解决根本的心理问题，故不选。 选项E加大抗溃疡药物并不能解决患者因心理因素导致的胃溃疡症状，且可能…	B	患者的症状在压力大或心情紧张时加重，提示心理因素可能在其病情中起重要作用。此时，心理疗法可以帮助患者更好地应对压力和情绪，可能改善其症状，因此选择心理疗法是最合适的。
105	你是一名医生，我将给你一道医学考试中的选择题，请仔细阅读题目，然后在五个选项中选择最合适的一个，并解释原因	某研究者采取随机单盲试验，对比甲药和乙药对轻中度原发性高血压患者的降压疗效，在此实验中，不知道试验分组情况的最可能 A.实验设计人员 B.统计分析人员 C.接受治疗的患者 D.实施治疗的医生 E.测量血压的护士	C	C	在单盲试验中，研究对象（本例中为接受治疗的患者）不知道自己接受的是哪种处理（甲药或乙药），这是为了防止患者的主观期望影响实验结果。选项A的实验设计人员通常知道分组情况以确保实验的科学性；选项B的统计分析人员也需要知道分组情况来进行正确的统计分析；选项D的实施治疗的医生如果不知道分组情况，则无法正确给予患者药物；选项E的测量血压的护士如果不知道分组，则有可能会无意中透露信息给患者，影响实验结果。因此，最不可能知道分组情况的是接受治疗的患者。	C	在随机单盲试验中，只有接受治疗的患者是不知道自己接受的是哪种治疗（甲药或乙药）的。其他相关人员，如实验设计人员、统计分析人员、实施治疗的医生和测量血压的护士，都需要知道治疗分组情况以进行相应的操作和记录。因此，最可能不知道试验分组情况的是接受治疗的患者。	C	在本实验中，不知道试验分组情况的最可能是接受治疗的患者。随机单盲试验是一种在患者不知道自己接受的是哪种治疗的情况下进行的试验。这种设计有助于减少患者的预期效应和可能的偏差，同时也可以验证治疗效果的准确性。因此，接受治疗的患者的盲化是实现这种设计的必要条件。 其他选项的解释： A. 实验设计人员：他们知道所有参与者的分组情况，因为是他们设计了试验并负责分配参与者。 B. 统计分析人员：他们通常也知道分组情况，以便进行适当的统计分析。 D. 实施治疗的医生：他们应该知道患者接受的是哪种治疗，以便正确地提供治疗。 E. 测量血压的护士：虽然他们的确切角色取决于试验的设计，但通常情况下，他们也可能知道分组情况，以便准确记录数据。	D	D.实施治疗的医生	C	答案：C 解析：在随机单盲试验中，只有实施治疗的医生和接受治疗的患者不知道分组情况，以避免主观因素对实验结果的影响。而实验设计人员、统计分析人员和测量血压的护士都是知情的，他们需要知道分组情况以便进行实验设计、统计分析和血压测量。因此，最可能不知道试验分组情况的是接受治疗的患者。	C	这是一道关于临床试验设计和实施的理解题，目的是判断在随机单盲试验中哪个角色最可能不知道试验的分组情况。 首先，我们分析题目中的关键信息： * 题目描述的是一项随机单盲试验。 * 试验目的是对比甲药和乙药对轻中度原发性高血压患者的降压疗效。 接下来，我们逐一分析每个选项： A. 实验设计人员：在临床试验中，实验设计人员通常负责规划整个试验过程，包括分组、药物分配等。因此，他们通常会知道试验的详细分组情况。 B. 统计分析人员：统计分析人员负责在试验结束后对数据进行处理和分析。虽然他们在分析时可能不知道具体患者的分组，但通常会接触到分组标签以便于正确分析数据。 C. 接受治疗的患者：在单盲试验中，患者是“盲”的，即他们不知道自己接受的是哪种治疗（甲药或乙药）。因此，患者不知道试验的分组情况。 D. 实施治疗的医生：医生在单盲试验中通常知道患者接受的是哪种治疗，以便正确实施和记录治疗过程。 E…	C	在单盲试验中，通常是指受试者（患者）不知道自己接受的是哪种治疗，以避免其主观因素影响试验结果。因此，在此实验中，不知道试验分组情况的最可能是接受治疗的患者（选项C）。实验设计人员、统计分析人员、实施治疗的医生和测量血压的护士可能会知道分组情况以确保试验的顺利进行和数据的准确收集。
106	你是一名医生，我将给你一道医学考试中的选择题，请仔细阅读题目，然后在五个选项中选择最合适的一个，并解释原因	男，30岁。乏力、咳嗽1个月余，伴低热、盗汗、痰中带血1周，X射线胸片示：右肺上叶尖段炎症，伴有空洞形成。最可能的诊断是 A.肺囊肿继发感染 B.浸润型肺结核 C.慢性肺脓肿 D.癌性空洞伴感染 E.金黄色葡萄球菌肺炎	B	B	浸润型肺结核：根据病史，患者有长期的咳嗽、低热、盗汗等症状，这些都是结核病的典型症状。痰中带血也支持了这一诊断。X射线胸片显示右肺上叶尖段炎症伴空洞形成，这是浸润型肺结核的典型影像学表现。肺囊肿继发感染、慢性肺脓肿、癌性空洞伴感染、金黄色葡萄球菌肺炎虽然也可能导致肺部炎症和空洞，但是根据病史和影像学表现，结核的可能性最大。	B	患者为30岁男性，出现乏力、咳嗽、低热、盗汗和痰中带血等症状，这些症状都是肺结核的典型表现。X射线胸片显示右肺上叶尖段炎症伴有空洞形成，也与肺结核的影像学表现相符。其他选项如肺囊肿继发感染、慢性肺脓肿、癌性空洞伴感染和金黄色葡萄球菌肺炎等，虽然也可能出现类似的临床表现和影像学改变，但根据患者的年龄、病程和症状特点，最可能的诊断还是浸润型肺结核。	B	患者XXX，男，30岁，表现为乏力、咳嗽一个月，并伴有低热、盗汗、痰中带血一周。X射线胸片显示右肺上叶尖段有炎症，并伴有空洞形成。这些症状和影像学表现均符合肺结核的典型特征。肺结核患者常见的症状包括咳嗽（尤其是慢性咳嗽）、痰中带血、体重减轻、发热和夜间出汗。影像学上，肺结核可表现为渗出性病变、空洞形成、纤维化等。虽然其他选项如肺囊肿继发感染、慢性肺脓肿、癌性空洞伴感染和金黄色葡萄球菌肺炎也可能导致类似的症状和影像学表现，但结合患者的年龄、症状和影像学特征，最可能的诊断是浸润型肺结核。	B	答案：B 解释：根据题目描述，患者有乏力、咳嗽、低热、盗汗、痰中带血等症状，这些都是肺结核的典型表现。X射线胸片显示右肺上叶尖段炎症，伴有空洞形成，这也支持肺结核的诊断。因此，最可能的诊断是浸润型肺结核。	B	答案：B 解析：根据病人的症状，包括乏力、咳嗽、低热、盗汗和痰中带血，这些症状与肺结核的典型表现相符。此外，X射线胸片显示右肺上叶尖段炎症伴有空洞形成，这是肺结核的常见影像学表现。浸润型肺结核是肺结核的一种类型，其特点是肺部出现浸润性病变，可能伴有空洞形成。因此，结合病人的症状和X射线胸片结果，最可能的诊断是浸润型肺结核。其他选项如肺囊肿继发感染、慢性肺脓肿、癌性空洞伴感染和金黄色葡萄球菌肺炎虽然也可能引起类似症状，但根据病人的临床表现和影像学特征，浸润型肺结核是最符合的诊断。	B	答案：B.浸润型肺结核。 解析： 青年男性患者，乏力、咳嗽1个月余，伴低热、盗汗，为结核毒血症状，痰中带血1周，X射线示右肺上叶尖段炎症，伴有空洞形成，根据患者症状，体征辅助检查，考虑诊断为**浸润型肺结核**。 选项A肺囊肿继发感染多有发热甚至高热，咳脓臭痰，X线影像表现为液气囊腔，与本例患者症状及X线表现不符，故不选。 选项C慢性肺脓肿有咳嗽，咳脓痰，反复发热及咯血，X线胸片表现为圆形透亮区及气液平面，与题干描述不符，故排除。 选项D癌性空洞伴感染多见于中老年，多有长期吸烟史，表现为刺激性干咳，痰中带血，胸痛和消瘦等，胸部X线或CT表现为孤立性结节或肿块，有分叶，边缘有毛刺等，该患者为青年，且无吸烟史，与题意不符。 选项E金黄色葡萄球菌肺炎起病多急骤，寒战、高热，胸痛，脓性痰，X线影像表现为坏死性肺炎，如肺脓肿，肺气囊肿和脓胸，与本例患者症状及X线表现不符，故不选。	B	患者的症状包括乏力、咳嗽、低热、盗汗和痰中带血，结合X射线胸片显示右肺上叶尖段炎症伴有空洞形成，这些特征非常典型地指向浸润型肺结核。肺结核常见于青壮年，表现为慢性病程，伴有全身症状如乏力、低热、盗汗，肺部症状如咳嗽、咳痰，甚至痰中带血。X射线片上，结核病变常见于肺上叶，尤其是尖后段，且常伴有空洞形成。因此，最可能的诊断是浸润型肺结核。
107	你是一名医生，我将给你一道医学考试中的选择题，请仔细阅读题目，然后在五个选项中选择最合适的一个，并解释原因	男，64岁。上腹痛5小时，既往胆囊多发结石。查体:T38.5℃,P 100 次/分,血压85/60 mmHg,上腹压痛，肌紧张，皮肤巩膜黄染。结石可能嵌顿的位置是 A.胆囊管 B.肝左管 C.胆总管 D.肝总管 E.肝右管	C	C	胆总管// 解析：根据患者的临床表现，包括上腹痛、发热、黄疸（皮肤巩膜黄染），以及血压偏低和腹膜刺激征（上腹压痛、肌紧张），提示可能是急性胆管炎，多由胆管结石引起。由于患者有既往胆囊多发结石的病史，结石可能从胆囊掉入并嵌顿在胆总管内，导致胆总管阻塞，引起黄疸和感染。因此，最可能的结石嵌顿位置是胆总管。其他选项如胆囊管、肝左管、肝总管和肝右管，虽然也可能发生结石，但结合临床表现，胆总管是最合理的答案。	C	根据病人的症状描述，患者出现上腹部疼痛、发热、脉搏加快以及低血压等表现，这些是典型的急性胆管炎的症状。同时，病人还有皮肤和巩膜黄染，这是由于胆道阻塞导致的胆红素水平升高引起的。在胆囊多发结石的情况下，结石最有可能嵌顿在胆总管（C），导致胆汁流出受阻，从而引起上述症状。其他选项如胆囊管（A）、肝左管（B）、肝总管（D）和肝右管（E）虽然也有可能发生结石嵌顿，但根据病人的临床表现，胆总管是最可能的嵌顿位置。	C	患者XXX，男，64岁，有胆囊多发结石病史，目前出现上腹痛和发热，伴有血压下降，提示可能存在炎症和休克。上腹压痛和肌紧张进一步支持急性胆道炎性病变。皮肤巩膜黄染是胆红素代谢异常的表现，提示可能存在胆道梗阻。结合患者的症状和体征，最可能的结石嵌顿位置是胆总管。胆总管的阻塞可以导致胆汁排出受阻，引起胆汁淤积，从而导致胆红素升高和黄疸。同时，胆总管梗阻可以引起急性胰腺炎和严重的感染，如急性化脓性胆管炎，这可以解释患者的发热和低血压。其他选项如胆囊管、肝左管、肝总管和肝右管，虽然也是可能发生结石嵌顿的位置，但通常不会单独引起上述的全面临床表现，尤其是黄疸。因此，最合适的案是C.胆总管。	C	答案：C	C	答案：C 解析：根据病人的症状和体征，上腹痛、发热、心率增快、血压下降、上腹压痛和肌紧张，以及皮肤巩膜黄染，这些症状提示可能存在胆道梗阻和感染。既往有胆囊多发结石的病史，结石可能嵌顿在胆总管，导致胆汁流出受阻，引起胆管炎和梗阻性黄疸。因此，选项C（胆总管）是最合适的答案。其他选项如胆囊管、肝左管、肝总管和肝右管虽然也可能发生结石嵌顿，但根据病人的症状和体征，胆总管嵌顿的可能性最大。	A	答案：A.胆囊管 解析： 患者老年男性，上腹痛5小时，既往胆囊多发结石，查体体温升高，心率增快，血压降低，出现休克征象，上腹压痛，肌紧张，腹膜刺激征阳性，皮肤巩膜黄染，根据患者症状及体征，考虑诊断为**急性梗阻性化脓性胆管炎**，该病发病基础是胆道梗阻及细菌感染。患者既往胆囊多发结石，故结石可能嵌顿的位置是**胆囊管**，胆囊管梗阻后，胆囊内细菌引起的感染可经胆囊粘膜损伤处进入胆囊壁，并随血液和淋巴液播散至全身，引起全身化脓性感染。 选项B肝左管，选项E肝右管，均是肝管的分支，肝管由来自肝叶的左、右肝管汇合而成，位于肝十二指肠韧带内，其下端与胆囊管汇合形成胆总管，由于肝管位置较深，且肝管管径较胆囊管大，胆囊内结石不易嵌顿于肝管，故可一并排除。 选项C胆总管由肝总管和胆囊管在肝十二指肠韧带内汇合而成，向下与胰管相会合，全长约7～9cm，直径0.6～0.8cm，胆总管管径较胆囊管大，胆囊内结…	C	患者的症状包括上腹痛、发热、黄疸和低血压，这些症状提示急性胆管炎或胆总管结石。胆总管结石可以导致胆汁淤积，引起胆管感染和阻塞，从而导致黄疸、发热和腹痛等症状。低血压可能是由于严重感染导致的败血症表现。因此，最可能的结石嵌顿位置是胆总管。
108	你是一名医生，我将给你一道医学考试中的选择题，请仔细阅读题目，然后在五个选项中选择最合适的一个，并解释原因	有115名孕妇，70名孕妇服用催产素，另外65名不服用催产素，对比他们所生胎儿的畸形率，这种调查叫做 A.实验对照 B.临床试验 C.对照组实验 D.队列试验 E.病例对照研究	D	D	队列试验：在这个问题中，孕妇被分为两组，一组服用催产素，另一组不服用，然后观察两组的胎儿畸形率。这种类型的调查研究的是两组人在某个暴露因素（在这个例子中是催产素的服用）下的结果差异，这符合队列试验的定义。队列试验是一种前瞻性研究，它跟随一组人群一段时间，以比较暴露于某个因素的人群与未暴露于该因素的人群的结果。其他选项不合适的原因如下： A. 实验对照：过于笼统，不具体说明研究类型。 B. 临床试验：虽然涉及药物（催产素），但这里的研究设计不是随机分配的治疗试验。 C. 对照组实验：与A相似，不够具体，且通常指在实验研究中设置的对照组。 E. 病例对照研究：这是回顾性研究，通常用于比较已经发生特定结果的个体（病例）与没有发生该结果的个体（对照），与题目描述不符。	D	队列试验 解析：队列试验是一种前瞻性研究，研究者将研究对象分为暴露组和非暴露组，追踪观察两组的结局差异。本题中，孕妇被分为服用催产素组和不服用催产素组，然后观察并比较两组所生胎儿的畸形率，符合队列试验的特点。	C	在这个调查中，有115名孕妇被分为两组：一组70名孕妇服用催产素，另一组65名孕妇不服用催产素。这种设计旨在通过比较两组之间胎儿畸形率的不同来评估催产素对胎儿畸形率的影响。在这种研究中，服用催产素的孕妇组是实验组，而未服用的孕妇组是对照组。实验组和对照组之间唯一的不同是是否服用了催产素，其他条件保持一致。这种研究设计被称为对照组实验，因为它涉及一个实验组和一个对照组，两者在其他方面尽可能相似，以便能够比较催产素对胎儿畸形率的影响。	D	答案：D.队列试验 解释：本题考查的是医学研究设计的基本概念。队列试验（Cohort Study）是指在研究开始时，选择一组人（队列）作为研究对象，然后随观察时间的推移，跟踪观察他们的健康状态或疾病发生情况。这种设计通常用于研究某种暴露或风险因素与疾病发生之间的关系。 在题目中，115名孕妇中有70名服用催产素，另外65名不服用催产素，这两组人是研究的队列。研究人员通过跟踪观察这两组孕妇所生胎儿的畸形率，来比较催产素使用与胎儿畸形率之间的关系。这正是队列试验的典型应用。	C	答案：C.对照组实验 解析：在这个问题中，我们有两组孕妇，一组服用催产素，另一组不服用催产素。这种设计是为了比较两组之间胎儿畸形率的差异。对照组实验（Controlled Experiment）是一种实验设计，其中实验组接受某种处理（在这个例子中是催产素），而对照组不接受这种处理。通过比较两组的结果，可以评估处理的效果。因此，这种调查被称为对照组实验。	E	答案：E.病例对照研究。 解析： 本题主要考察流行病学中对各种实验设计类型的理解。病例对照研究亦称回顾性研究，是比较患某病者与未患某病的对照者暴露于某可能危险因素的百分比差异，分析这些因素是否与该病存在联系。是分析流行病学方法中最基本的、最重要的研究类型之一。本题中，通过对比服用催产素与不服用催产素的孕妇所生胎儿的畸形率，来探讨催产素与胎儿畸形之间是否存在关联，这种调查方式即为**病例对照研究**。 选项A实验对照，选项C对照组实验，均是指实验中设置的已知结果的组别，用来与实验组进行对比，从而验证实验组的准确性，是实验设计的基本原则之一，不是一种独立的研究方法，故可一并排除。 选项B临床试验是指在医院或其他医疗照顾环境下进行的试验。临床试验中通常将受试者分为几个组别，分别接受不同的干预措施，用来评估药物或治疗方法的效果，本题中未体现分组及干预措施，故不选。 选项D队列研究是将一个范围明确…	E	答案详情病例对照研究是一种观察性研究，比较有特定结果（如疾病）和无特定结果的两组个体，分析导致该结果的因素。题目中通过比较服用催产素和不服用催产素两组孕妇的胎儿畸形率，符合病例对照研究的定义。
109	你是一名医生，我将给你一道医学考试中的选择题，请仔细阅读题目，然后在五个选项中选择最合适的一个，并解释原因	男,45 岁。发作性呼吸困难5年,再发3天，伴咳嗽、咳白色泡沫痰，无咯血、发热，有甲状腺功能亢进症病史1年。查体:BP 135/90 mmHg,呼气延长，双肺可闻及哮鸣音。发生呼吸困难最可能的机制是 A.大支气管狭窄 B.大支气管梗阻 C.小支气管狭窄 D.呼吸面积减少 E.肺泡张力增高	C	C	小支气管狭窄：根据病史和临床表现，患者发作性呼吸困难，伴咳嗽、咳白色泡沫痰，且查体有呼气延长和双肺哮鸣音，这些表现符合支气管哮喘的临床特点。支气管哮喘主要是由于小支气管的平滑肌痉挛导致狭窄，从而引起气流受限，导致呼气困难。其他选项如大支气管狭窄或梗阻，呼吸面积减少，肺泡张力增高，虽然在某些疾病中可能出现，但与患者的临床表现不符。特别是患者有甲状腺功能亢进症病史，甲亢可增加患者对哮喘的易感性，进一步支持了小支气管狭窄的可能性。	C	根据患者的表现，发作性呼吸困难、呼气延长和双肺可闻及哮鸣音，这些都是典型哮喘的表现。而哮喘的发生机制主要是由于小气道的炎症和痉挛导致的小支气管狭窄。其他选项均不符合哮喘的发病机制。	C	患者表现为发作性呼吸困难，伴有咳嗽和白色泡沫痰，呼气延长，双肺可闻及哮鸣音。这些症状和体征符合支气管哮喘或慢性阻塞性肺疾病（COPD）的典型表现，这两种疾病均可以导致小支气管狭窄。大支气管狭窄和梗阻通常会导致更剧烈的呼吸困难，且较少伴有哮鸣音。呼吸面积减少通常与肺容量减少相关，而肺泡张力增高则较少直接导致呼吸困难。因此，小支气管狭窄是导致患者呼吸困难的最可能机制。甲状腺功能亢进症可能加重气道炎症或降低患者的呼吸储备，但不是直接导致呼吸困难的主要机制。	E	答案：E 解释：根据题目描述，患者有发作性呼吸困难、咳白色泡沫痰、呼气延长和哮鸣音，这些症状和体征提示患者可能患有慢性阻塞性肺疾病（COPD）。COPD的一个特征是肺泡张力增高，这是由于肺部气流受限导致的。因此，发生呼吸困难最可能的机制是肺泡张力增高。	C	答案：C 解析：根据患者的病史和症状，发作性呼吸困难、咳嗽、咳白色泡沫痰，以及查体发现的呼气延长和双肺哮鸣音，这些症状和体征都指向了小支气管狭窄。小支气管狭窄会导致气道阻塞，使得空气在呼气时难以排出，从而引起呼吸困难。而大支气管狭窄或梗阻（选项A和B）通常会引起更为严重的呼吸困难和体征，且不会表现为发作性。呼吸面积减少（选项D）和肺泡张力增高（选项E）通常与肺部疾病如肺纤维化或肺气肿有关，与患者的病史和症状不符。因此，最可能的机制是小支气管狭窄。	C	答案：C.小支气管狭窄 解析： 患者中年男性，有发作性呼吸困难病史，查体见呼气延长，双肺可闻及哮鸣音，根据其临床表现和体征，考虑诊断为**支气管哮喘**。支气管哮喘是由多种细胞和细胞组分参与的气道慢性炎症为特征的异质性疾病，这种慢性炎症与气道高反应性相关，通常出现广泛而多变的可逆性呼气气流受限，导致反复发作的喘息、气促、胸闷和（或）咳嗽等症状，强度随时间变化。支气管哮喘出现呼气性呼吸困难主要是因为气道慢性炎症导致**小气道痉挛、狭窄**，气流受限所致。 选项A大支气管狭窄，选项B大支气管梗阻，均属于大气道病变，大气道病变主要影响通气功能，多表现为吸气性呼吸困难，吸气相延长，吸气性喘鸣等，与题意不符。 选项D呼吸面积减少，选项E肺泡张力增高，均多见于急性呼吸窘迫综合征，是由于肺泡毛细血管膜损伤和血管通透性增加导致的急性非心源性肺水肿，与本题无关。 综上所述，正确答案是：C.小支气管狭窄。	C	答案详情小支气管狭窄。 解析：患者表现为发作性呼吸困难，伴有咳嗽和咳白色泡沫痰，查体时可闻及哮鸣音，这些症状和体征提示可能存在哮喘或慢性阻塞性肺疾病（COPD）等小气道疾病。小支气管狭窄会导致气流受限，尤其是在呼气时表现为呼气延长和哮鸣音。结合患者有甲状腺功能亢进的病史，甲亢可加重呼吸系统的症状，但不直接导致大支气管狭窄或梗阻，因此最可能的机制是小支气管狭窄。
110	你是一名医生，我将给你一道医学考试中的选择题，请仔细阅读题目，然后在五个选项中选择最合适的一个，并解释原因	2017年，某市卫生局开创评选“先进科室”活动，共评选出30个“先进科室”，在这个良好环境下，各医院均争做“先进科室”，在这个案例中体现的心理促进因素是 A.舆论氛围，制造环境 B.案例分析，以理服人 C.技术过关，实力至上 D.以典为先，以形感人 E.知识教育，以德育人	D	A	舆论氛围，制造环境// 这个案例中，各医院争做“先进科室”的行为是在某市卫生局评选“先进科室”活动的直接影响下产生的。这种活动创造了积极的舆论氛围，并通过评选活动制造了一种竞争环境。这种环境促使各个医院为了获得认可和荣誉而竞相提高自己的医疗服务质量和科室管理水平。因此，A选项“舆论氛围，制造环境”是最符合题目要求的答案。其他选项虽然也是促进因素，但在这个特定的案例中，不是最直接或最恰当的描述。	D	本题主要考查心理促进因素的相关知识点。根据题目描述，各医院均争做“先进科室”，说明他们是以“先进科室”为榜样，以典型为先导，以形象感染人，从而形成良好的竞争氛围，推动医疗服务质量的提升。因此，D项“以典为先，以形感人”最符合题意。其他选项与题目描述的情境不相符。	A	该案例中体现的心理促进因素是“舆论氛围，制造环境”。评选“先进科室”活动创造了一个积极的氛围，鼓励各医院竞争和提高。这种竞争和表彰不仅能够提升科室的荣誉感和成就感，还能够带动其他科室的学习和效仿，从而在整体上提升医院的医疗服务水平和服务质量。舆论氛围和制造环境强调了社会赞誉和榜样的力量，对医护人员的工作积极性有直接的激励作用。	A	答案：A 解释：本题考查的是心理促进因素的应用。题目中描述了某市卫生局开创评选“先进科室”活动，各医院争做“先进科室”，这体现了舆论氛围的作用，制造了一个良好的环境，促进了医院之间的竞争和进步。因此，正确答案是A。	A	答案：A.舆论氛围，制造环境 解析：在这个案例中，卫生局通过评选“先进科室”活动，创造了一个积极的舆论氛围，鼓励各医院的科室争做先进。这种舆论氛围对医院和科室产生了正面的心理促进作用，激发了他们的积极性和竞争意识。因此，选项A“舆论氛围，制造环境”是体现的心理促进因素。其他选项如B、C、D和E虽然也可能对科室产生一定的影响，但在这个案例中，并没有明确提到它们是主要的心理促进因素。	D	答案：**D.以典为先，以形感人**。 解析： 本题中，某市卫生局开创评选“先进科室”活动，共评选出30个“先进科室”，在这个良好环境下，各医院均争做“先进科室”，通过树立“先进科室”这一正面典型，促使其他医院科室争相模仿学习，这种利用典型人物和事迹来影响和改变他人的态度和行为的方法，在心理学中称为**以典为先，以形感人**。 选项A舆论氛围，制造环境是指通过大众传播媒介形成一定的舆论环境来影响人们的态度，题干中未提及通过媒体传播来形成舆论环境，故不选。 选项B案例分析，以理服人是指通过摆事实、讲道理的方式使人信服，题干中未涉及摆事实、讲道理，可排除。 选项C技术过关，实力至上强调的是技术实力和专业技能的重要性，与题干中通过评选活动促进各医院科室争优的情况不符，故不考虑。 选项E知识教育，以德育人是指通过传授知识和培养品德来影响人，题干中未提及知识教育和品德培养，故不符合题意。	D	在这个案例中，各医院争做“先进科室”的动机来源于被评选为“先进科室”的榜样作用，这体现了以典型示范来激励和引导他人行为的心理促进因素。因此，最合适的答案是D.以典为先，以形感人。通过树立先进典型，激励其他科室向其学习，形成良好的竞争氛围。
111	你是一名医生，我将给你一道医学考试中的选择题，请仔细阅读题目，然后在五个选项中选择最合适的一个，并解释原因	某高校心理健康教育中心欲对抑郁高危学生进行定量评估，选用 A.神经心理学检测 B.艾森克人格问卷(EPQ) C.90项症状自评量表(Scl-90) D.抑郁自评量表(SDS) E.焦虑自评量表(SAS)	D	D	抑郁自评量表(SDS)更适用于对抑郁症状的定量评估。SDS是根据抑郁症状编制的自评量表，能够较好地反映被试者最近一周的抑郁状态，是评估抑郁症状严重程度的专业工具。对于抑郁高危学生的评估，使用SDS能够直接、快速地了解学生的抑郁状况，从而为后续的心理干预提供依据。其他选项如神经心理学检测、艾森克人格问卷(EPQ)、90项症状自评量表(Scl-90)和焦虑自评量表(SAS)虽然也有一定的应用价值，但它们要么不够针对性（如A、B、C选项），要么评估的内容与抑郁症状不吻合（如E选项，更适用于评估焦虑症状）。	D	该题目要求对抑郁高危学生进行定量评估，因此需要选择一个与抑郁症密切相关的量表。A项“神经心理学检测”主要用于评估大脑功能和认知能力，不适用于抑郁症的评估；B项“艾森克人格问卷(EPQ)”主要用于测量人格特质，虽然可以间接反映抑郁倾向，但不够直接；C项“90项症状自评量表(Scl-90)”是一个综合性的心理症状评估工具，虽然包含抑郁症状的评估，但过于广泛；D项“抑郁自评量表(SDS)”是专门用于评估抑郁症状的工具，符合题目要求；E项“焦虑自评量表(SAS)”主要用于评估焦虑症状，不适用于抑郁症的评估。因此，最合适的选项是D。	D	抑郁自评量表(SDS)： 在选择用于评估抑郁高危学生的方法时，最直接和相关的工具应该是专门针对抑郁症状的量表。抑郁自评量表(SDS)是一种简便的、自我报告式的量表，用于评估个体抑郁症状的严重程度。它包括20个项目，每个项目都有不同的得分，根据症状出现的频率和严重性来评分。SDS不仅可以用于临床评估，还可以用于研究和其他评估目的。 相比之下，其他选项的适用性如下： A.神经心理学检测 - 通常用于评估神经系统功能，而不是心理健康状况。 B.艾森克人格问卷(EPQ) - 用于评估人格特质，如内外向、神经质等，并不专门针对抑郁症状。 C.90项症状自评量表(Scl-90) - 是一个较全面的心理健康量表，可以用来评估多种心理症状，包括抑郁，但因其涉及的项目较多，可能不如SDS针对性强。 E.焦虑自评量表(SAS) - 主要用于评估焦虑症状，而不是抑郁症状。 因此，考虑到评估抑郁高危学生的需要，…	D	答案：D 解释：抑郁自评量表(SDS)是一种用于评估抑郁症状的自我报告量表，适合用于对抑郁高危学生进行定量评估。其他选项虽然也可以用于心理健康评估，但与抑郁高危学生的评估关系不大。神经心理学检测(A)主要用于评估认知功能和神经系统的功能。艾森克人格问卷(EPQ)(B)主要用于评估个体的性格特征。90项症状自评量表(SCL-90)(C)是一个广泛的精神健康评估工具，但它涵盖了多种症状，包括抑郁，但不是专门用于评估抑郁症状。焦虑自评量表(SAS)(E)主要用于评估焦虑症状。	D	答案：D.抑郁自评量表(SDS) 解析：抑郁自评量表(SDS)是一种专门用于评估个体抑郁状态的量表，它能够对个体的抑郁情绪、生理症状、心理障碍等方面进行评估，从而帮助医生或心理咨询师了解个体的抑郁程度。在对抑郁高危学生进行定量评估时，使用SDS可以更准确地识别出可能存在抑郁问题的学生，从而及时进行干预和治疗。 其他选项的适用性分析： A. 神经心理学检测主要用于评估个体的神经心理功能，如认知、记忆、注意力等，与抑郁评估关系不大。 B. 艾森克人格问卷(EPQ)主要用于评估个体的人格特质，如外向性、神经质等，虽然神经质与抑郁有一定关联，但EPQ并不能直接评估抑郁状态。 C. 90项症状自评量表(Scl-90)是一种综合性的心理评估量表，涵盖了多种心理症状，但不如SDS专门针对抑郁进行评估。 E. 焦虑自评量表(SAS)主要用于评估个体的焦虑状态，虽然焦虑与抑郁有一定关联，但SAS并不能直接…	D	答案：D.抑郁自评量表(SDS) 解析： 本题中，高校心理健康教育中心需要对抑郁高危学生进行定量评估。我们逐一分析选项： 选项A神经心理学测验可用于脑器质性损害的辅助诊断和脑与行为关系的研究，主要包括一些个别能力测验，如感知运动测验、记忆测验、联想思维测验等，并不专注于抑郁的评估，故不选。 选项B艾森克人格问卷(EPQ)是英国心理学家艾森克编制的测定人格维度的量表，用于测量内外向(E)、神经质(N)、精神质(P)三个维度，与抑郁评估不直接相关，故排除。 选项C症状自评量表(SCL-90)又名90项症状清单，该量表共有90个项目，包含有较广泛的精神病症状学内容，从感觉、情感、思维、意识、行为直至生活习惯、人际关系、饮食睡眠等，均有涉及，并采用10个因子群症状群症状群分别反映10个方面的心理症状情况，并非专注于抑郁评估，故不选。 选项D**抑郁自评量表(SDS)**是含有20个项目，分为4级…	D	抑郁自评量表(SDS)是专门用于评估抑郁症状的工具，适合用于筛查和评估抑郁高危个体的抑郁程度。相比之下，其他选项如神经心理学检测、艾森克人格问卷、90项症状自评量表和焦虑自评量表要么不专门针对抑郁症状，要么针对的是其他心理健康问题，因此抑郁自评量表(SDS)是最合适的选择。
112	你是一名医生，我将给你一道医学考试中的选择题，请仔细阅读题目，然后在五个选项中选择最合适的一个，并解释原因	某医生对某地区1160 名群众进行糖尿病患者筛查，共发现140名糖尿病患者，对这些人进行空腹血糖检测，以空腹血糖≥6.1 为阳性。结果：患者：阳性:124,阴性:16;非患者:阳性324,阴性:696,问阳性检测率是多少 A.27/85 B.87/89 C.31/112 D.31/35 E.58/85	C	C	阳性检测率是指所有检测中阳性结果的比例，计算方式是(总的阳性数)/(总的检测数)。根据题目，总的阳性数为患者中阳性的人数加上非患者中阳性的人数，即124+324=448。总的检测数为所有被检测的人数，即患者和非患者的总数，即140+1020=1160。所以阳性检测率为448/1160。简化这个分数，我们可以得到约为0.385，而在给出的选项中，只有C选项的分数31/112接近这个比例。因此，正确答案是C。其他选项要么是计算错误，要么与题目无关。	D	阳性检测率是指所有被检测的人群中阳性结果的比例。根据题目给出的数据，总共的阳性检测结果是患者阳性的124人加上非患者阳性的324人，即448人。总检测人数是患者人数（140人）加上非患者人数（1020人），即1160人。所以，阳性检测率是448/1160=0.3862，约等于31/80。因此，最接近的选项是D，即31/35。	B	阳性检测率最接近87/89。虽然这不是一个精确的比率，但它是我们所能从题目数据中推导出的最接近的选项。	B	答案：B.87/89 解释：阳性检测率=（真阳性/（真阳性+假阳性））=124/（124+324）=87/89	C	答案：C 解析：阳性检测率是指在所有接受检测的人群中，检测结果为阳性的比例。根据题目，共有1160名群众接受筛查，其中糖尿病患者140名，非糖尿病患者1020名。在糖尿病患者中，阳性结果有124例，阴性结果有16例；在非糖尿病患者中，阳性结果有324例，阴性结果有696例。 阳性检测率的计算公式为：（糖尿病患者中的阳性结果 + 非糖尿病患者中的阳性结果） / （糖尿病患者中的阳性结果 + 阴性结果 + 非糖尿病患者中的阳性结果 + 阴性结果） 将题目中的数据代入公式，得到： 阳性检测率 = (124 + 324) / (124 + 16 + 324 + 696) = 448 / 1160 = 31 / 112 因此，阳性检测率是31/112，选项C是正确答案。	D	这是一道关于医学统计中阳性检测率计算的选择题。我们需要根据题目中给出的数据，计算出阳性检测率，并从选项中选出正确答案。 首先，我们来梳理题目中的关键信息： * 总人数：1160人 * 糖尿病患者（患者组）：140人 * 非糖尿病患者（非患者组）：1160 - 140 = 1020人 * 空腹血糖检测阳性标准：≥6.1 * 患者组中阳性人数：124人，阴性人数：16人 * 非患者组中阳性人数：324人，阴性人数：696人 接下来，我们计算阳性检测率。阳性检测率是指在所有接受检测的人群中，检测结果为阳性的人数所占的比例。计算公式为： 阳性检测率 = （患者组中阳性人数 + 非患者组中阳性人数）/ 总人数 代入题目中的数据，我们得到： 阳性检测率 = （124 + 324）/ 1160 = 448 / 1160 = 0.3862（保留四位小数） 然后，我们将计算出的阳性检测率与选项进行对比，寻…	A	答案详情阳性检测率是指在所有被检测为阳性的人中，实际为患者的比例。根据题目，阳性检测的人数总共是阳性患者（124）加上阳性非患者（324），即124 + 324 = 448。实际为患者且检测为阳性的人数是124。因此，阳性检测率为124/448，化简后为31/112。选择A。
113	你是一名医生，我将给你一道医学考试中的选择题，请仔细阅读题目，然后在五个选项中选择最合适的一个，并解释原因	男，67岁，吸烟。家属发现患者呼之不应半小时急送医院。有 COPD 病史30 余年。查体:BP150/50 mmHg,浅昏迷状,球结膜水肿。双肺可闻及干湿啰音，A2<P2，下肢水肿。为明确诊断首选的检查是 A.动脉血气分析 B.胸部 X 射线片 C.心脏超声 D.动态心电图 E.肺功能	A	A	动脉血气分析：该患者有COPD病史，现出现浅昏迷状，球结膜水肿，这些症状提示可能有严重的呼吸功能不全和二氧化碳潴留，动脉血气分析可以评估氧合和二氧化碳排出情况，是明确诊断的首选检查。其他选项虽然对患者的诊断也有帮助，但对于急性病情的评估不如动脉血气分析来得快速和直接。	A	根据病人的症状和既往病史，病人很可能发生了呼吸衰竭，需要立即进行动脉血气分析来判断病人的氧合状态和酸碱平衡情况。	A	患者为老年男性，有长期吸烟史和COPD病史，现在表现为浅昏迷、球结膜水肿、双肺干湿啰音、A2<P2（提示肺动脉压力增高）和下肢水肿。这些症状和体征可能与呼吸衰竭、低氧血症、肺动脉高压和心力衰竭有关。因此，为了明确诊断，最合适的检查是动脉血气分析，因为它可以帮助确定患者是否存在低氧血症和（或）二氧化碳潴留，这是呼吸衰竭的直接证据。其他选项如胸部X光片、心脏超声和动态心电图虽然也重要，但它们不能直接提供关于患者呼吸功能的详细信息，而肺功能检查通常在患者意识清楚时进行，现在患者处于昏迷状态，因此可能不适宜进行。	A	答案：A 解释：本题考查的是临床诊断的方法选择。患者有长期吸烟史，COPD 病史，出现呼之不应、浅昏迷状、球结膜水肿、下肢水肿等症状，提示可能出现了右心衰竭。因此，首选的检查是动脉血气分析，以评估患者的血氧水平和二氧化碳水平，进而判断是否存在呼吸衰竭。	A	答案：A 解析：根据患者的临床表现，包括浅昏迷状态、球结膜水肿、双肺干湿啰音、A2<P2和下肢水肿，这些症状提示可能存在心力衰竭和肺功能不全。动脉血气分析是评估肺功能不全和心力衰竭患者氧合状态的重要检查，可以提供关于患者呼吸和代谢状态的重要信息。因此，动脉血气分析是首选的检查方法。胸部X射线片、心脏超声、动态心电图和肺功能检查虽然也有助于诊断，但在这种情况下，动脉血气分析能更快地提供关键信息，帮助医生评估患者的病情并制定治疗方案。	A	答案：A，动脉血气分析 解析： 老年男性患者，有长期COPD病史和吸烟史，这些都是慢性阻塞性肺疾病（COPD）的高危因素。患者浅昏迷，球结膜水肿，双肺可闻及干湿啰音，A2<P2（主动脉瓣第二心音小于肺动脉瓣第二心音），下肢水肿，这些都是肺性脑病和肺动脉高压的体征。考虑到患者有COPD病史，目前的症状和体征强烈提示可能发生了**慢性呼吸衰竭并发肺性脑病**。在这种情况下，**动脉血气分析**是首选的检查方法，因为它能直接反映血液的酸碱平衡和气体交换情况，对诊断呼吸衰竭和判断其严重程度具有重要意义。 选项B胸部X射线片虽然对COPD和肺部其他疾病的诊断有帮助，但不能直接反映血液的酸碱和气体交换状况，因此在紧急情况下不是首选检查，故不选。 选项C心脏超声主要用于评估心脏结构和功能，对诊断呼吸衰竭的直接帮助有限，故排除。 选项D动态心电图主要用于诊断心律失常和心肌缺血，与呼吸衰竭的直接诊断关系不…	A	患者是一位有长期慢性阻塞性肺疾病（COPD）病史的老年男性，当前处于浅昏迷状态，并伴有呼吸系统症状（双肺干湿啰音）和心血管系统症状（下肢水肿，A2<P2，提示可能有肺动脉高压）。在这种情况下，首要任务是评估患者的氧合状态和酸碱平衡，以便及时采取措施改善呼吸功能。因此，动脉血气分析（A）是首选的检查方法，它可以迅速提供患者的氧合、二氧化碳水平和酸碱状态的信息，有助于判断是否存在呼吸衰竭或二氧化碳潴留等紧急情况。其他检查如胸部X射线、心脏超声等可以作为后续诊断的辅助工具。
114	你是一名医生，我将给你一道医学考试中的选择题，请仔细阅读题目，然后在五个选项中选择最合适的一个，并解释原因	男，60岁。突发性右侧肢体瘫痪，1天后，排黑粪2次。有高血压和糖尿病史5年。黑粪的原因很可能是 A.胃溃疡 B.食管癌 C.胃癌 D.胃底静脉曲张破裂出血 E.急性胃黏膜病变	E	D	胃底静脉曲张破裂出血：患者有高血压和糖尿病史，这两种疾病都是胃底静脉曲张的危险因素。胃底静脉曲张通常与门脉高压相关，而这又可能与肝脏疾病有关，虽然题目中没有提到患者是否有肝脏疾病，但是高血压和糖尿病可导致心血管疾病，间接增加门脉高压的风险。患者突发性右侧肢体瘫痪提示可能有脑卒中，而脑卒中后的应激反应可能导致胃肠道黏膜病变，加剧胃底静脉曲张破裂的风险。黑粪是上消化道出血的典型症状，胃底静脉曲张破裂出血是导致这种情况的常见原因。因此，综合考虑患者的病史和临床表现，胃底静脉曲张破裂出血是最可能的诊断。其他选项虽然也可能导致上消化道出血，但与患者的病史和症状不符。	E	根据患者的病史和临床表现，突发性右侧肢体瘫痪，1天后出现排黑粪2次，有高血压和糖尿病史5年。这些症状和体征最符合急性胃黏膜病变的表现。急性胃黏膜病变是指胃黏膜突然发生炎症、糜烂、出血等病变，常见于应激状态、严重感染、药物刺激等因素引起的急性胃炎。患者突发性右侧肢体瘫痪可能是由于脑血管意外引起的，而排黑粪则是由于胃黏膜出血导致的。因此，选项E“急性胃黏膜病变”是最合适的答案。其他选项如胃溃疡、食管癌、胃癌、胃底静脉曲张破裂出血等虽然也可以引起黑粪，但与患者的临床表现和病史不完全相符。	E	患者XXX，男，60岁，有高血压和糖尿病史，突发性右侧肢体瘫痪可能与脑血管疾病有关，排黑粪2次可能表明消化道出血。胃溃疡、食管癌和胃癌虽然可以导致消化道出血，但在该患者的情况下，考虑到他的年龄和慢性疾病史，急性胃黏膜病变（急性胃炎）是一个更常见的触发因素。急性胃黏膜病变在应激状态下，如脑血管事件后，可以迅速导致胃出血。胃底静脉曲张破裂出血通常与肝硬化有关，而患者没有提及肝硬化病史，因此不是最合适的选项。因此，最合适的案是E，急性胃黏膜病变。	E	答案：E 解释：本题考查的是临床分析和推理能力。根据题目描述，患者突发性右侧肢体瘫痪，1天后出现黑粪，考虑到患者有高血压和糖尿病史，可能是急性胃黏膜病变导致的黑粪。因为糖尿病患者容易出现胃黏膜病变，高血压可能导致胃黏膜血管破裂出血。因此，选项E是最合适的答案。其他选项不太可能是黑粪的原因，因为胃溃疡和食管癌通常不会导致突发性黑粪，胃底静脉曲张破裂出血可能导致黑粪，但不如急性胃黏膜病变更直接。	D	答案：D 解析：患者为60岁男性，有高血压和糖尿病史5年，突发性右侧肢体瘫痪，1天后排黑粪2次。黑粪是上消化道出血的特征性表现，因为血液在消化道内停留时间较长，经过消化液的作用后变黑。考虑到患者有高血压和糖尿病史，这些疾病可能导致血管病变，增加胃底静脉曲张的风险。胃底静脉曲张破裂出血是肝硬化门静脉高压的严重并发症，常见于有慢性肝病的患者。因此，选项D“胃底静脉曲张破裂出血”是黑粪的最可能原因。其他选项如胃溃疡、食管癌、胃癌和急性胃黏膜病变也可能导致上消化道出血，但与患者的病史和临床表现关联性较小。	E	答案：E急性胃黏膜病变 解析： 患者老年男性，突发性右侧肢体瘫痪，既往有高血压和糖尿病史，考虑脑卒中可能。脑卒中时机体处于应激状态，交感神经兴奋，肾上腺髓质分泌儿茶酚胺增多，胃黏膜下血管收缩，导致胃黏膜缺血缺氧加重，可发生表浅的、大小不等的糜烂或溃疡灶，即发生Cushing溃疡，又称**急性胃黏膜病变**，常导致上消化道出血，表现为黑粪。 选项A胃溃疡多表现为餐后痛，且其发病一般需要数周或数月形成，不会因1天的脑卒中就突然形成，故不选。 选项B食管癌早期症状多不明显，有时可能仅表现为吞咽粗硬食物时有不同程度的不适感，到中晚期才可能出现进行性吞咽困难，与题干描述不符。 选项C胃癌早期多无症状，进展期胃癌最早出现的症状是上腹痛，常同时伴有纳差、厌食、体重减轻，腹痛可急可缓，与脑卒中无明显关联，故排除。 选项D胃底静脉曲张破裂出血多见于肝硬化门静脉高压的患者，该患者无肝病史，且脑卒中不会直接导…	E	患者突发右侧肢体瘫痪，提示可能有脑血管意外，如脑卒中。这种情况下，患者可能会接受抗凝或抗血小板治疗以预防进一步的血栓形成。这些药物可能导致急性胃黏膜病变，引起上消化道出血，从而出现黑粪。因此，急性胃黏膜病变是更可能的原因。其他选项如胃溃疡、食管癌、胃癌或胃底静脉曲张破裂出血等，虽然也可以导致黑粪，但没有明显的诱因或证据支持这些诊断。
115	你是一名医生，我将给你一道医学考试中的选择题，请仔细阅读题目，然后在五个选项中选择最合适的一个，并解释原因	女，28岁。外阴瘙痒1 周，无发热。妇科检查：外阴可见豆腐渣样分泌物。引起该病的病原体特点不包括 A.可在沙氏培养基中生长 B.为单细胞微生物 C.可引起深层组织器官损伤 D.为机会致病菌 E.为革兰氏染色阴性菌	E	C	根据病史和临床表现，患者很可能患有外阴阴道假丝酵母菌病，其病原体为白色念珠菌，属于真菌。选项A正确，因为念珠菌可以在沙氏培养基上生长；选项B正确，念珠菌是单细胞微生物；选项D正确，念珠菌通常作为机会致病菌在机体免疫力下降时引发感染；选项E正确，念珠菌在革兰氏染色中呈阴性。而选项C不正确，因为念珠菌感染通常局限于表面或浅层组织，很少引起深层组织器官损伤。所以C选项是描述念珠菌特点中不正确的一个。	E	根据题目描述，患者可能患有外阴阴道念珠菌病，其典型症状是外阴瘙痒和豆腐渣样分泌物。病原体为白色念珠菌，是一种真菌，属于单细胞微生物，可以在沙氏培养基中生长，为机会致病菌，可引起深层组织器官损伤。革兰氏染色是一种细菌分类方法，而白色念珠菌是一种真菌，不属于革兰氏染色分类。因此，选项E“为革兰氏染色阴性菌”不是该病原体的特点。	A	该患者的外阴瘙痒和豆腐渣样分泌物提示可能患有阴道炎，尤其是念珠菌性阴道炎，这是一种常见的阴道感染。念珠菌（例如 Candida albicans）是一种单细胞微生物（真菌），通常在阴道生态系统中作为共生菌存在，但在某些情况下可以成为机会致病菌，引起阴道炎。念珠菌为革兰氏染色阴性的真菌，可以在沙氏培养基（沙保氏培养基）中生长，这是一种专门为真菌培养设计的营养基质。然而，念珠菌通常不会引起深层组织器官损伤，而是主要在黏膜表面引起炎症反应。因此，选项A“可在沙氏培养基中生长”描述的是念珠菌的培养条件，而不是其病原体的特点。正确的病原体特点不包括可在沙氏培养基中生长。	C	答案：C 解释：根据题目描述，患者出现外阴瘙痒和豆腐渣样分泌物，这通常是念珠菌感染的典型症状。念珠菌是一种真菌，属于酵母菌类。因此，正确答案是C。其他选项不正确：A，念珠菌可以在沙氏培养基中生长；B，念珠菌是一种单细胞微生物；D，念珠菌是一种机会致病菌，通常在免疫功能受损的情况下引起感染；E，念珠菌可以通过革兰染色呈现，但不是革兰氏染色阴性菌。	E	答案：E 解析：根据题目描述，患者外阴瘙痒1周，妇科检查发现外阴有豆腐渣样分泌物，这些症状提示可能是念珠菌性阴道炎。念珠菌是一种真菌，属于单细胞微生物，可以在沙氏培养基中生长，并且是机会致病菌，可以引起深层组织器官损伤。然而，念珠菌是革兰氏染色阳性菌，而不是革兰氏染色阴性菌。因此，选项E是不正确的。	E	这是一道关于外阴阴道念珠菌病（也称外阴阴道假丝酵母菌病）的病原体特点的选择题。我们需要先理解患者的症状和可能的病原体，再逐个分析选项，找出不符合该病原体特点的描述。 理解背景信息：青年女性患者，外阴瘙痒，伴有豆腐渣样分泌物，这是外阴阴道念珠菌病的典型表现。该病主要由假丝酵母菌（也称念珠菌）引起。 理解问题核心：我们需要找出哪个选项不是假丝酵母菌的特点。 分析选项： - A. 可在沙氏培养基中生长：假丝酵母菌可以在沙氏培养基中生长，这是其生物学特性之一。 - B. 为单细胞微生物：假丝酵母菌是单细胞真菌，这个描述是准确的。 - C. 可引起深层组织器官损伤：虽然假丝酵母菌主要感染皮肤和黏膜，但在严重情况下，也可能引起深层组织或器官的念珠菌病，这个描述是正确的。 - D. 为机会致病菌：假丝酵母菌是一种机会致病菌，通常不致病，但在某些条件下（如免疫力下降）可能引发感染，这个描述也是准确的。 …	E	该患者的症状和体征提示可能是由念珠菌感染引起的外阴阴道假丝酵母菌病。念珠菌是一种真菌，属于单细胞微生物，通常作为机会致病菌存在于人体内。念珠菌可在沙氏培养基中生长，但它并不是革兰氏染色阴性菌，因为念珠菌属于真菌，革兰氏染色不适用于真菌分类。因此，E选项“为革兰氏染色阴性菌”不符合念珠菌的特点。
116	你是一名医生，我将给你一道医学考试中的选择题，请仔细阅读题目，然后在五个选项中选择最合适的一个，并解释原因	患者最近经常生闷气、抑郁、焦虑，有自杀倾向，患者母亲带患者入院检查，确诊为抑郁症。劝说入院治疗，患者拒绝，下列哪项措施正确 A.强制入院 B.自愿住院 C.再次检查 D.重复诊断 E.暂不处理	B	B	自愿住院：根据医学伦理和患者权利，患者有权决定自己的医疗处理，除非患者有危害自身或他人的危险，否则不能强制入院。抑郁症患者应当得到尊重和理解，自愿住院可以更好地配合治疗，有助于病情恢复。如果患者拒绝入院，应通过沟通和教育，帮助患者及家属了解病情和治疗的必要性，鼓励患者自愿接受治疗。强制入院可能会加剧患者的抵触情绪，对治疗产生负面影响。再次检查和重复诊断在没有新的临床指征的情况下不是首选方案，而暂不处理可能会延误治疗时机，增加患者自伤或自杀的风险。	B	自愿住院：根据患者的病情和自主权原则，应尊重患者的选择。患者拒绝入院治疗时，可以尝试与患者进行沟通，了解其拒绝的原因，并提供心理支持和必要的咨询，以帮助患者更好地理解病情和治疗的重要性。同时，可以建议患者定期门诊随访，以便及时监测病情变化并调整治疗方案。	B/C	B. 自愿住院：对于抑郁症患者，特别是有自杀倾向的患者，应首先尊重患者的意愿，尝试说服患者自愿入院治疗。如果患者愿意接受治疗，自愿住院是一个合理的选项。 C. 再次检查：如果患者拒绝入院，医生应再次与患者沟通，了解拒绝入院的具体原因。可能是因为对医院环境的不适应、对治疗的担忧或其他个人问题。通过再次检查，医生可以更好地理解患者的心理状态，并寻找解决拒绝入院治疗的方法。 解释： A. 强制入院：这种做法在大多数国家和地区是不被允许的，除非患者有自伤或伤害他人的危险行为，并且通过自愿住院无法解决问题。因此，这不是一个合适的选项。 D. 重复诊断：如果患者已经确诊为抑郁症，重复诊断可能不会提供新的信息，且会增加患者的负担。除非怀疑诊断错误或有新的症状出现，否则重复诊断不是必要的。 E. 暂不处理：在这种情况下，暂不处理不是一个合适的选项。患者有自杀倾向，需要立即采取措施以保护患者的安全。 综上…	A	答案：A 解释：根据题目描述，患者有自杀倾向，这是一种严重的心理健康危机，需要紧急干预。强制入院（A）是正确的选择，因为它可以确保患者的安全和得到必要的治疗。其他选项不正确，因为： * 自愿入院（B）不可能，因为患者已经拒绝入院治疗。 * 再次检查（C）可能有助于确认诊断，但它不会解决患者当前的危机。 * 重复诊断（D）也不会解决患者当前的危机。 * 暂不处理（E）是不恰当的，因为它可能会让患者的状况恶化。 这个问题需要运用医学伦理和法律原则，特别是患者的自主权和安全的权利。医生有责任确保患者的安全和得到必要的治疗，尤其是在有自杀倾向的情况下。因此，强制入院是最合适的选择。	B	答案：B.自愿住院 解析：抑郁症患者有自杀倾向时，需要及时进行心理干预和治疗。然而，强制入院可能会加剧患者的抵触情绪，不利于治疗。自愿住院可以让患者感到被尊重和理解，更愿意接受治疗。同时，医生和患者家属应该耐心沟通，了解患者的想法和需求，帮助患者认识到治疗的重要性。如果患者仍然拒绝入院，可以考虑寻求专业心理咨询师的帮助，进行心理疏导和药物治疗。	A	答案：A.强制入院 解析： 患者青年女性，因经常生闷气、抑郁、焦虑，有自杀倾向就诊，诊断为抑郁症。抑郁症又称抑郁障碍，以显著而持久的心境低落为主要特征，临床表现从闷闷不乐到悲痛欲绝，可有消极自杀企图或行为。本题中患者有自杀倾向，情况危急，应尽快采取干预。劝说入院治疗被拒绝后，应采取**强制入院**措施，防止患者自杀。 选项B自愿住院在此情况下不适用，因为患者已明确拒绝入院，且其有自杀倾向，不能任由其决定，否则可能造成严重后果，故不选。 选项C再次检查，选项D重复诊断，均对解决患者当前的自杀倾向无直接帮助，且可能耽误救治时间，增加患者自杀风险，故一并排除。 选项E暂不处理显然是不合理的，因为患者已有自杀倾向，需要立即进行干预，与题意不符。	A	对于有自杀倾向且已经确诊为抑郁症的患者，出于对患者生命安全的考虑，强制入院是正确的措施。这是为了防止患者在拒绝治疗的情况下可能采取自杀行为，确保其在安全的环境中接受必要的治疗和监护。自愿住院（B）在患者拒绝的情况下不可行再次检查（C）和重复诊断（D）在已确诊情况下没有必要暂不处理（E）则忽视了患者的生命危险。
117	你是一名医生，我将给你一道医学考试中的选择题，请仔细阅读题目，然后在五个选项中选择最合适的一个，并解释原因	为提升某山区产妇住院分娩率，某县建立产妇住院分娩绿色通道，该措施属于 A.调整卫生服务方向 B.加强社区行动 C.创造支持环境 D.发展个人健康技能 E.制定促进健康的公共政策	C	C	创造支持环境：建立产妇住院分娩绿色通道是为了提供一个有利于产妇选择住院分娩的环境，这样的措施可以降低分娩过程中的风险，保障母婴安全。这个措施并非调整卫生服务方向（A），也不是加强社区行动（B），因为它主要是针对医院和产妇之间的直接服务关系。同时，它不是发展个人健康技能（D），也不是制定促进健康的公共政策（E），虽然这些方面也可能与提高住院分娩率有关，但直接建立绿色通道更侧重于创造一个有利于改变行为的支持环境。	C	建立产妇住院分娩绿色通道是通过改善医疗服务环境和流程，降低产妇住院分娩的障碍，提高其可及性和便利性，因此属于创造支持环境的范畴。	C	创造支持环境：建设产妇住院分娩绿色通道旨在为山区产妇提供更为便捷和高效的分娩服务，这种措施旨在创造一个支持性的环境，使得产妇能够更顺利地接受医疗干预和护理，从而提高住院分娩率。这种做法不仅提高了医疗服务的可及性，也为产妇提供了更为安全和支持的分娩环境。这符合创造支持环境的原则，即通过改善环境来鼓励和促进健康行为。	C	答案：C 解释：该题目要求考生理解“创造支持环境”这一概念及其在卫生服务中的应用。正确答案“创造支持环境”是指通过政策、程序或环境改变等方式，促进人们采取健康行为或改变健康习惯。 在这个问题中，县建立产妇住院分娩绿色通道的措施是为了创造支持环境，鼓励产妇选择住院分娩。 其他选项不正确，因为： A. “调整卫生服务方向”是指改变卫生服务的重点或方式，但它不是创造支持环境的直接方法。 B. “加强社区行动”是指社区参与和社区服务，但它不是直接与创造支持环境相关的。 D. “发展个人健康技能”是指个人行为和知识的改变，但它不是创造支持环境的直接方法。 E. “制定促进健康的公共政策”是指制定政策来促进健康，但它不是直接与创造支持环境相关的。	C	答案：C 解析：建立产妇住院分娩绿色通道是一种创造支持环境的措施，旨在为产妇提供更加便利和安全的分娩条件，从而提高产妇住院分娩率。这种措施通过改善医疗服务的可及性和质量，为产妇创造了一个更加支持和友好的环境，有助于提高她们的健康水平和生活质量。	E	答案：E. 制定促进健康的公共政策 解析： 为了提升山区产妇住院分娩率，某县建立了产妇住院分娩绿色通道。这一举措是一个由政府主导的行动，旨在通过政策手段来提高公共卫生水平。它直接针对的是公共卫生问题，并通过政府行为来推动解决方案。这明显是一个**公共政策**的实例，旨在促进和保障特定人群（本例中是产妇）的健康。 选项A调整卫生服务方向通常是指改变或优化现有的卫生服务内容和方式，虽然建立绿色通道可能涉及到服务方向的某种调整，但这并非该措施的主要性质或目的，故不选。 选项B加强社区行动通常指的是通过社区组织和成员的共同努力来改善社区健康状况。本题中的措施是由县政府主导的，而不是社区层面的行动，故排除。 选项C创造支持环境可能涉及到提供有利于健康行为或生活方式的环境条件，但本题中的措施更侧重于政策层面的改变，而非仅仅是环境支持，故不符合。 选项D发展个人健康技能主要是指提升个人在健康管理和疾病…	C	该措施属于创造支持环境。建立产妇住院分娩绿色通道是通过改善和优化医疗服务环境，提供便利和支持，使得产妇更容易获得住院分娩的机会。这种措施是为了支持和鼓励产妇选择住院分娩，从而提升住院分娩率，符合创造支持环境的特征。
118	你是一名医生，我将给你一道医学考试中的选择题，请仔细阅读题目，然后在五个选项中选择最合适的一个，并解释原因	2~7 岁儿童年龄X 与平均体重 Y(kg)的关系可表示为Y =7+2X，则以下正确的是 A.0岁儿童的平均体重为7kg B.11岁儿童平均体重为29 kg C.5岁儿童平均体重为17kg D.6岁与5岁相差7kg E.11岁与7岁相差8kg	C	C	根据给定的公式 Y = 7 + 2X，其中 X 代表年龄，Y 代表平均体重。 A. 0岁儿童的平均体重为 7kg：不正确，因为当 X=0 时，Y = 7 + 2*0 = 7kg，这是 1 岁儿童的平均体重，而不是 0 岁。 B. 11岁儿童平均体重为 29kg：不正确，因为当 X=11 时，Y = 7 + 2*11 = 29kg，这是超过题目中给出的年龄范围（2~7岁）。 C. 5岁儿童平均体重为 17kg：正确，因为当 X=5 时，Y = 7 + 2*5 = 17kg。 D. 6岁与5岁相差7kg：不正确，因为当 X=6 时，Y = 7 + 2*6 = 19kg，而 5 岁时 Y = 17kg，两者相差 2kg。 E. 11岁与7岁相差8kg：不正确，因为此选项同样涉及超出题目年龄范围的情况。 因此，选项 C 是正确的。	C	根据题目中给出的关系式Y = 7 + 2X，我们可以计算不同年龄（X）对应的平均体重（Y）。其中： A. 当X=0时，Y=7+2*0=7kg，所以0岁儿童的平均体重为7kg，A选项正确。 B. 当X=11时，Y=7+2*11=29kg，所以11岁儿童的平均体重为29kg，B选项正确。 C. 当X=5时，Y=7+2*5=17kg，所以5岁儿童的平均体重为17kg，C选项正确。 D. 6岁儿童的平均体重为Y=7+2*6=19kg，而5岁儿童的平均体重为17kg，两者相差2kg，而不是7kg，所以D选项错误。 E. 11岁儿童的平均体重为29kg，而7岁儿童的平均体重为Y=7+2*7=21kg，两者相差8kg，所以E选项正确。 综上所述，正确的选项是C。	C	根据题目中给出的方程 Y = 7 + 2X，我们可以计算不同年龄的儿童的平均体重。 A. 0岁儿童的平均体重为7kg： 将 X = 0 代入方程，得到 Y = 7 + 2*0 = 7kg，所以 A 是正确的。 B. 11岁儿童平均体重为29 kg： 将 X = 11 代入方程，得到 Y = 7 + 2*11 = 7 + 22 = 29kg，所以 B 是正确的。 C. 5岁儿童平均体重为17kg： 将 X = 5 代入方程，得到 Y = 7 + 2*5 = 7 + 10 = 17kg，所以 C 是正确的。 D. 6岁与5岁相差7kg： 将 X = 6 代入方程得到 Y = 7 + 2*6 = 7 + 12 = 19kg，将 X = 5 代入方程得到 Y = 7 + 2*5 = 7 + 10 = 17kg，两者相差 19 - 17 = 2kg，所以 D 是错误的。 E. 11岁与7岁相差8k…	C	答案：C 解释：根据题目中的公式Y = 7 + 2X，代入X = 5，得出Y = 7 + 2*5 = 17，表示5岁儿童的平均体重为17kg。	C	答案：C 解析：根据题目给出的公式Y = 7 + 2X，其中Y代表平均体重，X代表儿童的年龄。我们可以将X的值代入公式来计算对应的平均体重。 A选项：将X=0代入公式，得到Y = 7 + 2*0 = 7kg。这个选项是正确的，但题目要求选择正确的一个，所以不能选择A。 B选项：将X=11代入公式，得到Y = 7 + 2*11 = 29kg。这个选项是错误的，因为题目限定了2~7岁的儿童，而11岁超出了这个范围。 C选项：将X=5代入公式，得到Y = 7 + 2*5 = 17kg。这个选项是正确的，并且符合题目要求。 D选项：将X=6和X=5分别代入公式，得到Y1 = 7 + 2*6 = 19kg和Y2 = 7 + 2*5 = 17kg。两者相差2kg，而不是7kg，所以这个选项是错误的。 E选项：将X=11和X=7分别代入公式，得到Y1 = 7 + 2*11 = 29kg和Y2 = 7 …	A	这是一道基于数学公式进行解析和计算的选择题。我们需要基于给定的公式Y = 7 + 2X，其中Y代表平均体重，X代表儿童年龄，来判断各个选项的正确性。 我们来逐一分析每个选项： A选项：0岁儿童的平均体重为7kg。将X=0代入公式Y = 7 + 2X，得到Y = 7 + 2*0 = 7kg。这与选项A的描述相符，因此A选项是正确的。 B选项：11岁儿童平均体重为29kg。将X=11代入公式，得到Y = 7 + 2*11 = 29kg。虽然计算结果与选项B相符，但题目中明确指出公式适用于2~7岁儿童，所以11岁不在此公式的适用范围内，因此B选项是错误的。 C选项：5岁儿童平均体重为17kg。将X=5代入公式，得到Y = 7 + 2*5 = 17kg。这与选项C的描述相符，但需要注意的是，这并不能证明C选项是本题答案，因为我们还需要检查其他选项。 D选项：6岁与5岁相差7kg。通过计算可知，6…	C	根据给定的公式 Y = 7 + 2X，当 X = 5 时，Y = 7 + 2*5 = 17kg，因此 5 岁儿童的平均体重为 17kg。
119	你是一名医生，我将给你一道医学考试中的选择题，请仔细阅读题目，然后在五个选项中选择最合适的一个，并解释原因	女，39岁。既往患过病毒性肝炎，因车祸脾破裂，术中见脾肿大为正常的2倍，肝稍大，表面不平，可见多个结节，结节镜检：此结节肝细胞核浆比例大于正常，可见双核，核仁明显，并见灶状凝固性坏死，假小叶间隔内见淋巴细胞浸润。该患者肝病变是 A.肝硬化 B.肝包虫病 C.肝硬化合并肝癌 D.肝血吸虫病 E.肝硬化、肝细胞结节状再生	E	C	根据病史和术中的病理表现，患者有病毒性肝炎的既往史，加上肝脏表面不平，多个结节，以及结节镜检显示的肝细胞核浆比例增大、双核、核仁明显等特征，提示可能是肝硬化合并肝癌。肝硬化通常会有肝细胞结节状再生，但这里的描述还包括了灶状凝固性坏死和淋巴细胞浸润，这些特征更支持恶性病变，即肝癌的存在。因此，最合适的答案是C.肝硬化合并肝癌。其他选项要么与病理表现不符，要么不能解释所有的病理发现。	C	根据题目描述，患者有病毒性肝炎史，手术中发现肝脏稍大且表面不平，可见多个结节。结节的镜下特征包括肝细胞核浆比例大于正常，可见双核，核仁明显，并见灶状凝固性坏死，这些均为肝细胞癌的典型病理表现。同时，假小叶间隔内见淋巴细胞浸润，提示存在炎症反应，与慢性肝病如肝硬化相符。因此，综合考虑，最可能的诊断是肝硬化合并肝癌。	E	患者女性，39岁，既往有病毒性肝炎病史，车祸后脾破裂手术发现脾肿大和肝脏表面不平，有多个结节。结节镜检显示肝细胞核浆比例大于正常，可见双核，核仁明显，并有灶状凝固性坏死，假小叶间隔内见淋巴细胞浸润。这些症状和体征符合肝硬化的特点，包括结节状再生和肝细胞损伤。虽然描述中有“双核”和“灶状凝固性坏死”，这可能让人联想到肝癌，但缺乏肝癌的其他典型特征，如不规则的细胞边界、非典型的细胞核等。因此，更倾向于诊断为肝硬化伴有肝细胞结节状再生，而不是合并肝癌。肝包虫病、肝血吸虫病和肝硬化合并肝癌的描述与患者的症状和体征不符。	C	答案：C.肝硬化合并肝癌 解释：根据题目描述，患者有肝脏疾病的病史，车祸导致脾破裂，术中见脾肿大为正常的2倍，肝稍大，表面不平，可见多个结节。结节镜检显示结节肝细胞核浆比例大于正常，可见双核，核仁明显，并见灶状凝固性坏死，假小叶间隔内见淋巴细胞浸润。这些特征提示肝癌的可能。肝硬化合并肝癌是最合适的答案，因为肝硬化是肝癌的常见前驱状态，患者的肝脏疾病史和肝脏的异常变化支持这一诊断。	E	答案：E 解析：根据题目描述，患者有病毒性肝炎的既往史，术中发现肝脏肿大，表面不平，有多个结节。结节的镜检结果显示肝细胞核浆比例大于正常，可见双核，核仁明显，这些特征提示肝细胞的活跃再生。同时，灶状凝固性坏死和假小叶间隔内淋巴细胞浸润是肝硬化的典型表现。因此，结合患者的临床表现和病理特征，最可能的诊断是肝硬化伴有肝细胞结节状再生，即选项E。其他选项如肝包虫病、肝硬化合并肝癌、肝血吸虫病等，根据题目描述的病理特征，均不符合。	E	答案：E.肝硬化、肝细胞结节状再生 解析： 患者中年女性，既往患过病毒性肝炎，因车祸脾破裂，术中见脾肿大，肝稍大，表面不平，可见多个结节，考虑患者既往存在病毒性肝炎，现出现脾大、肝脏表面不平，有结节，为肝硬化的典型临床表现。结节镜检见肝细胞核浆比例大于正常，可见双核，核仁明显，并见灶状凝固性坏死，假小叶间隔内见淋巴细胞浸润，符合**肝硬化**的典型病理改变，同时肝细胞结节状再生也是肝硬化的病理特征之一，因此该患者最可能的诊断为**肝硬化、肝细胞结节状再生**。 选项A肝硬化，选项C肝硬化合并肝癌，均只描述了肝硬化，未提及肝细胞结节状再生，可一并排除。 选项B肝包虫病是棘球绦虫的蚴所致的一种寄生虫病，初期症状不明显，可于偶然中发现上腹包块开始引起注意。发展至一定阶段时，可出现上腹部不适、食欲减退、恶心、呕吐和黄疸等症状，与题干描述不符，故排除。 选项D肝血吸虫病是日本血吸虫寄生于门静脉系统…	E	患者的病理检查显示肝细胞核浆比例大于正常，可见双核，核仁明显，并见灶状凝固性坏死，假小叶间隔内见淋巴细胞浸润。这些特征符合肝硬化的表现，同时存在肝细胞结节状再生。选项E“肝硬化、肝细胞结节状再生”最能准确描述该患者的肝病变。选项A虽然也涉及肝硬化，但没有提到结节状再生。选项C涉及肝癌，但题目中没有明确提示癌变特征。选项B和D与题目描述不符。
120	你是一名医生，我将给你一道医学考试中的选择题，请仔细阅读题目，然后在五个选项中选择最合适的一个，并解释原因	男，20岁。发热、颈部淋巴结肿大伴疼痛1月余就诊于我院，体检发现双侧颈部及腹股沟淋巴结肿大，B超显示左侧淋巴结肿大，最大3cm，淋巴活检提示淋巴结边缘融合，破坏，免疫提示 CD 20 阳性，淋巴结的组织类型是 A.滤泡淋巴结 B.间变性大细胞淋巴瘤 C.套细胞淋巴瘤 D.弥漫性大 B淋巴细胞瘤 E.霍奇金淋巴瘤	D	D	弥漫性大 B淋巴细胞瘤：根据病史描述，患者有发热、颈部淋巴结肿大伴疼痛，且双侧颈部及腹股沟淋巴结肿大。B超显示左侧淋巴结肿大，且最大达到3cm，这些表现提示可能为恶性淋巴瘤。淋巴活检提示淋巴结边缘融合、破坏，这是非霍奇金淋巴瘤的特点。免疫组化提示CD20阳性，这是B细胞淋巴瘤的典型标志。综合病史、检查和免疫组化结果，最可能的诊断是弥漫性大B细胞淋巴瘤，这是一种常见的非霍奇金淋巴瘤类型。其他选项中，滤泡淋巴结、间变性大细胞淋巴瘤、套细胞淋巴瘤和霍奇金淋巴瘤在此情况下均不太符合。	D	根据病史和体检结果，患者有发热、颈部淋巴结肿大伴疼痛等症状，且B超显示左侧淋巴结肿大，最大3cm，淋巴活检提示淋巴结边缘融合，破坏，免疫提示CD20阳性。这些特征符合弥漫性大B淋巴细胞瘤（DLBCL）的表现。DLBCL是最常见的非霍奇金淋巴瘤亚型，通常表现为迅速增大的淋巴结，且CD20是一种B细胞表面标志物，其阳性表达支持B细胞来源的淋巴瘤诊断。因此，最合适的选项是D.弥漫性大B淋巴细胞瘤。	D	根据患者的临床表现（发热、淋巴结肿大）和实验室检查结果（淋巴结边缘融合，破坏，免疫表型为CD20阳性），最符合的诊断是弥漫性大B细胞淋巴瘤（Diffuse Large B-cell Lymphoma, DLBCL）。DLBCL是一种常见的非霍奇金淋巴瘤（Non-Hodgkin lymphoma, NHL），具有淋巴结大块浸润的特点，CD20是B细胞淋巴瘤的常见标记物。 选项A（滤泡淋巴瘤）通常表现为淋巴结的滤泡结构变化，而不是大块的破坏性浸润。选项B（间变性大细胞淋巴瘤）的组织学特点是大量间变性大细胞，与题干描述不符。选项C（套细胞淋巴瘤）通常与免疫球蛋白重链可变区基因的 rearrangement 和某些特定的遗传学异常相关，与题干描述不符。选项E（霍奇金淋巴瘤）虽然也可能表现为淋巴结肿大，但通常有特定的临床表现和组织学特征，如Reed-Sternberg细胞等，与题干描述不符。因此，…	D	答案：D 解释：根据题目描述，患者的淋巴结活检提示CD20阳性，这是弥漫性大B淋巴细胞瘤的特征性标志。淋巴结的组织类型是弥漫性大B淋巴细胞瘤。	D	答案：D.弥漫性大 B淋巴细胞瘤 解析：根据题目描述，患者为20岁男性，出现发热、颈部淋巴结肿大伴疼痛的症状，并且体检发现双侧颈部及腹股沟淋巴结肿大。B超显示左侧淋巴结肿大，最大3cm，淋巴活检提示淋巴结边缘融合，破坏。免疫组化提示CD20阳性。CD20是一种B细胞表面抗原，通常在B细胞淋巴瘤中表达。 A选项滤泡淋巴结是正常淋巴结的一种形态，不是淋巴瘤的类型。 B选项间变性大细胞淋巴瘤通常不表达CD20。 C选项套细胞淋巴瘤是一种B细胞淋巴瘤，但通常不表现为淋巴结边缘融合和破坏。 D选项弥漫性大B细胞淋巴瘤是一种常见的B细胞淋巴瘤，其特征是快速生长的B细胞，通常表达CD20，并且可以表现为淋巴结的快速肿大和破坏。 E选项霍奇金淋巴瘤是一种特殊的淋巴瘤，通常不表达CD20，且其组织学特征与题目描述不符。 因此，根据题目描述和免疫组化结果，最可能的诊断是弥漫性大B细胞淋巴瘤。	D	答案：**D.弥漫性大B淋巴细胞瘤**。 解析： 青年男性患者，发热、颈部淋巴结肿大伴疼痛1月余，体检发现双侧颈部及腹股沟淋巴结肿大，B超显示左侧淋巴结肿大，淋巴活检提示淋巴结边缘融合、破坏，免疫提示CD20阳性，根据患者症状，体征，辅助检查结果，诊断考虑为**弥漫性大B淋巴细胞瘤**。弥漫性大B细胞淋巴瘤是最常见的成人非霍奇金淋巴瘤，属于临床上最常见的中高度恶性、侵袭性淋巴瘤，占所有非霍奇金淋巴瘤的30%～40%，其免疫组化特点为CD20阳性。 选项A滤泡淋巴结即滤泡性淋巴瘤，是来源于滤泡生发中心细胞来源的惰性B细胞肿瘤，其免疫组化特点为CD10、BCL-6阳性，而该患者为CD20阳性，故不选。 选项B间变性大细胞淋巴瘤属于T细胞淋巴瘤，其免疫组化特点为CD30阳性，而该患者为CD20阳性，故排除。 选项C套细胞淋巴瘤起源于生发中心前的B细胞，属于侵袭性淋巴瘤，其免疫组化特点为Cycl…	D	答案详情弥漫性大B淋巴细胞瘤（DLBCL）是一种常见的非霍奇金淋巴瘤，通常表现为快速生长的淋巴结肿大，患者可能会有全身症状如发热。CD20阳性提示B细胞来源，而题干中描述的淋巴结边缘融合和破坏，符合弥漫性大B细胞淋巴瘤的特征。
121	你是一名医生，我将给你一道医学考试中的选择题，请仔细阅读题目，然后在五个选项中选择最合适的一个，并解释原因	老年患者突然发生寒战、高热、咳嗽、咳痰，痰呈砖红色胶冻状，引起肺部感染最可能的病原菌是 A.葡萄球菌 B.克雷白杆菌 C.铜绿假单胞菌 D.流感嗜血杆菌 E.嗜肺军团杆菌	B	B	克雷白杆菌：痰呈砖红色胶冻状是克雷白杆菌肺炎的典型特征。葡萄球菌、铜绿假单胞菌和流感嗜血杆菌引起的肺炎通常不会出现这种特征的痰。嗜肺军团杆菌肺炎虽然也可引起类似的症状，但砖红色胶冻状痰并不是其典型表现，因此克雷白杆菌是最合适的答案。	B	老年患者突然发生寒战、高热、咳嗽、咳痰，痰呈砖红色胶冻状，引起肺部感染最可能的病原菌是克雷白杆菌。这是因为克雷白杆菌感染时，痰液常呈特征性的砖红色胶冻状。而其他选项的病原体一般不会引起这种特定颜色和质地的痰液。	B/B	B.克雷白杆菌：老年患者突然出现寒战、高热、咳嗽、咳痰，痰呈砖红色胶冻状，这些症状符合克雷白杆菌（Klebsiella pneumoniae）引起的肺炎，也称为克雷白杆菌肺炎。这种肺炎的特征性表现为痰液粘稠、胶冻状，颜色为砖红色。克雷白杆菌是一种常见的革兰氏阴性杆菌，通常在呼吸道中并不常见，但在免疫力低下（如老年人）或长期使用广谱抗生素的患者中可能导致感染。 解释其他选项： A.葡萄球菌：葡萄球菌感染通常不会导致砖红色胶冻状痰。 C.铜绿假单胞菌：虽然铜绿假单胞菌能引起肺炎，但其痰液通常不是胶冻状，且颜色也不典型。 D.流感嗜血杆菌：流感嗜血杆菌通常不引起砖红色胶冻状痰，其肺炎表现也不同。 E.嗜肺军团杆菌：军团菌肺炎通常表现为较轻的寒战和发热，痰液可能为黄色或绿色，且通常有暴露于受污染的冷水的历史，与描述不符。	D	D.流感嗜血杆菌	B	答案：B 解析：老年患者突然发生寒战、高热、咳嗽、咳痰，痰呈砖红色胶冻状，这些症状提示可能是克雷白杆菌引起的肺部感染。克雷白杆菌是一种革兰阴性杆菌，常见于医院感染，尤其是老年患者。其引起的肺炎表现为急性起病，高热，咳嗽，咳痰，痰呈砖红色胶冻状，这是克雷白杆菌肺炎的特征性表现。其他选项中，葡萄球菌、铜绿假单胞菌、流感嗜血杆菌和嗜肺军团杆菌虽然也可以引起肺部感染，但它们引起的肺炎症状和痰的性质与克雷白杆菌肺炎不同。	B	答案：B.克雷白杆菌。 解析： 老年患者，突发寒战、高热，伴有咳嗽和咳痰，且痰液特点为**砖红色胶冻状**，这是克雷白杆菌肺炎的特征性痰液表现。克雷白杆菌肺炎多见于中老年，起病急，可有高热、全身衰竭等严重表现，咳出痰液由血液和粘液混合的**砖红色胶冻状痰**，为本病的特征性痰液表现。因此，最可能的病原菌是**克雷白杆菌**。 选项A葡萄球菌肺炎起病多急骤，寒战、高热，胸痛，痰脓性，可早期出现循环衰竭，与题干描述不符，故不选。 选项C铜绿假单胞菌肺炎毒血症症状明显，咯浓痰，呈黄绿色，多有基础疾病，常见于院内感染，不符合题意。 选项D流感嗜血杆菌肺炎多见于婴幼儿，成人及老年人少见，主要继发于流感病毒或葡萄球菌感染患者，多表现为原有症状的加剧，咳脓性痰，痰无砖红色胶冻样改变，故排除。 选项E嗜肺军团杆菌肺炎主要表现为高热、肌痛、相对缓脉，X线胸片示下叶斑片浸润，无空洞，痰或胸腔渗出液中可分离出…	B	老年患者出现寒战、高热、咳嗽、咳痰，并且痰呈砖红色胶冻状，这些症状典型地指向克雷白杆菌感染。克雷白杆菌肺炎通常会导致这种特征性的痰液表现，尤其是在老年人或免疫力低下的患者中，因此最可能的病原菌是克雷白杆菌。
122	你是一名医生，我将给你一道医学考试中的选择题，请仔细阅读题目，然后在五个选项中选择最合适的一个，并解释原因	用某药治疗尿道感染84 例，治疗后痊愈46例，显效17例，改善12例，无效9例。该资料类型属于 A.离散型定量资料 B.二分类资料 C.无序多分类资料 D.连续型定量资料 E.有序多分类资料	E	E	有序多分类资料//解释：在这个问题中，资料被分为几个层次，包括“痊愈”、“显效”、“改善”和“无效”，这些都是按照治疗效果的顺序来分类的。因为它们表示了治疗效果的不同级别，并且有一定的顺序性，所以它是有序多分类资料。离散型定量资料通常涉及整数，而这里的分类不是基于数值而是基于治疗效果的程度。二分类资料只有两种结果，这里显然多于两种。无序多分类资料指的是分类没有自然的顺序，但在这里，“痊愈”到“无效”有明确的疗效递减顺序。连续型定量资料指的是可以在某个区间内取任何值的变量，这里的数据不是连续的，而是分级的。因此，最合适的答案是E，有序多分类资料。	E	有序多分类资料。因为该题干中描述的“痊愈、显效、改善、无效”是按照疗效程度的高低进行排列的，是有明确顺序关系的多分类资料。所以该资料类型属于有序多分类资料。	A	该资料类型属于离散型定量资料。 离散型定量资料的特点是：其数值只能用整数表示，不能任意取值。在本例中，尿道感染的治疗效果被分为痊愈、显效、改善和无效四个等级，每个等级中的病例数（如痊愈46例）都是整数，且这些数值是离散的，不能有小数或分数。因此，这些数据属于离散型定量资料。 B选项二分类资料通常是指只有两种可能结果的数据，如阳性/阴性、有/无等，而本例中有四个等级，不属于二分类资料。 C选项无序多分类资料指的是多个分类，但各个分类之间没有顺序关系，如血型、性别等，而本例中的治疗效果有一定的顺序关系（痊愈 > 显效 > 改善 > 无效），因此不属于无序多分类资料。 D选项连续型定量资料指的是数值可以在一定范围内任意取值，如体重、身高、血压等，而本例中的数据是离散的，不属于连续型定量资料。 E选项有序多分类资料指的是多个分类且各个分类之间有顺序关系，如教育程度（小学、中学、大学等），但本例中…	B	答案：B 解释：该题目属于二分类资料，因为它涉及到两种结果：痊愈和未痊愈。其他选项不正确，因为题目中没有涉及到连续的数值（如体温或血压），也没有涉及到多个分类（如不同类型的尿道感染）。	E	答案：E 解析：该资料类型属于有序多分类资料。有序多分类资料是指分类的各个组别之间存在一定的顺序或等级，且这种顺序或等级是有意义的。在这个例子中，治疗尿道感染后的结果被分为四个等级：痊愈、显效、改善和无效，这四个等级之间存在明显的顺序，即痊愈优于显效，显效优于改善，改善优于无效。因此，该资料属于有序多分类资料。	E	答案：E.有序多分类资料 解析： 本题中的疗效评价分为痊愈、显效、改善、无效四个等级，这四个等级之间存在明确的疗效优劣关系，即痊愈疗效最好，无效疗效最差，因此属于**有序多分类资料**。 选项A离散型定量资料是指按一定单位的数量标志进行分组而形成的统计数据，与本题数据类型不符，故不选。 选项B二分类资料即将数据分为两个类别，如阴性或阳性，0或1等，本题数据类型分为四种，故排除。 选项C无序多分类资料是指数据之间没有等级顺序关系，本题数据类型间存在明确的疗效优劣关系，故不选。 选项D连续型定量资料是指可以取某一范围内任意数值的变量，其数值是连续不断的，相邻两个数值可作无限分割，即可取无限个数值，与本题数据类型不符，故排除。	E	该资料类型属于有序多分类资料。因为治疗结果可以分为痊愈、显效、改善和无效，这些类别之间存在一定的顺序关系，即痊愈优于显效，显效优于改善，改善优于无效，因此属于有序多分类资料。
123	你是一名医生，我将给你一道医学考试中的选择题，请仔细阅读题目，然后在五个选项中选择最合适的一个，并解释原因	调查我国北方某地1998—2017 年该地2型糖尿病患病率，了解20年该地2型糖尿病患病情况，制成统计图需选用 A.散点图 B.直条图 C.直方图 D.线图 E.圆图	D	D	线图适用于描述某统计量随时间变化而变化的趋势，此题中要表现1998—2017年2型糖尿病患病率的变化情况，因此线图是最合适的选择。散点图主要用于表现两个变量的关系；直条图和直方图多用于表示分类数据或频数分布；圆图则适用于展示各部分构成比，不适合表现时间序列数据的变化。	D	此题考察的是流行病学调查结果的统计图表示方法。根据题目要求，需要展示的是1998-2017年20年间2型糖尿病患病率的变化趋势，因此应选用能够反映连续性数据变化趋势的统计图。线图正是用于表示事物随时间或空间变化的趋势，通过连接各时间点的数值点，可以直观地展示出2型糖尿病患病率的波动情况。其他类型的统计图如散点图、直条图、直方图和圆图均不适用于表达随时间变化的趋势。因此，正确答案为D。	D	线图： 线图是用来表示数据随时间变化的趋势的统计图。在这个情况下，我们需要展示的是从1998年到2017年该地区2型糖尿病患病率的变化情况。线图能够清晰地展示这些年间患病率的变化趋势，包括增长、下降或稳定等。每个年份对应线图上的一个点，点之间用线连接起来，这样就可以直观地看出患病率随时间的变化情况。 散点图通常用于展示两个变量之间的关系，并不适合用来展示随时间变化的趋势。直条图和圆图更常用于展示特定时间点的数据，而不是随时间变化的情况。直方图通常用于展示数据分布，也不适用于此情景。因此，线图是最合适的选择。	B	答案：B 解释：该题目描述的是统计数据的时间序列变化，直条图（bar chart）是最合适的选择，因为它可以用来显示不同时间点上的数据变化。其他选项不太合适：散点图（scatter plot）通常用于显示两个变量之间的关系，直方图（histogram）用于显示数据分布，线图（line chart）用于显示连续数据的变化，圆图（pie chart）用于显示分类数据的比例。	D	答案：D 解析：线图是用于展示数据随时间变化的趋势，适合用来表示时间序列数据。在这个问题中，我们需要调查1998—2017年该地2型糖尿病患病率的变化情况，因此线图是最合适的选择。散点图通常用于展示两个变量之间的关系，直条图和直方图用于展示分类数据的分布情况，圆图则用于展示构成比，这些选项都不适合用来展示时间序列数据。	D	答案：D.线图。 解析： 本题中要求调查我国北方某地1998—2017年该地2型糖尿病患病率，目的是了解20年间该地2型糖尿病患病的变化趋势，需要选用能够清晰表示数据连续变化趋势的统计图。**线图**是用线段的升降来表示变量的连续变化情况，适用于描述一个变量随另一个变量变化趋势，可以直观反映2型糖尿病患病率随时间的变化情况。 选项A散点图是用点的密度和变化趋势表示两指标之间的直线和曲线关系，不能表示连续的变化趋势，故不选。 选项B直条图又称条图，即用等宽直条的长短来表示相互独立的统计指标数值大小和它们之间的对比关系，不能表示连续的变化趋势，故排除。 选项C直方图是用直条矩形面积代表各组频数，各矩形面积总和代表频数的总和，它主要用于表示连续变量频数分布情况，不能表示连续的变化趋势，故不考虑。 选项E圆图是把圆的总面积作为100%，表示事物的全部，而圆内各扇形面积用来表示全体中各部分所占的比…	D	线图是用于显示数据随时间变化趋势的图表类型。由于题目中涉及的是20年间2型糖尿病患病率的变化情况，线图可以有效地展示这种随时间变化的趋势和波动情况，因此选择线图是最合适的。其他选项如散点图、直条图、直方图和圆图不如线图直观地反映时间序列数据的趋势。
124	你是一名医生，我将给你一道医学考试中的选择题，请仔细阅读题目，然后在五个选项中选择最合适的一个，并解释原因	男,25岁。高热,咳嗽,呼吸困难2天,胸部X射线提示大片实变影，和呼吸困难有关的是 A.胸廓顺应性下降 B.胸廓弹性阻力下降 C.肺弹性阻力增加 D.肺泡表面张力下降 E.气道狭窄	C	C	肺弹性阻力增加： 根据病史描述，患者出现高热、咳嗽和呼吸困难，胸部X射线提示大片实变影，这通常提示患者可能患有肺炎或其他导致肺实质炎症的疾病。在这种情况下，肺实质的炎症会导致肺泡和肺间质的炎症反应，从而增加肺的弹性阻力。这种增加的弹性阻力会使得肺在扩张时需要更大的力量，导致呼吸困难。因此，选项C“肺弹性阻力增加”是最合适的答案。其他选项与该病例的临床表现不符。	C	根据题干描述，该患者出现高热、咳嗽、呼吸困难等症状，胸部X射线提示大片实变影，符合肺炎的表现。肺炎时，肺部发生炎症反应，导致肺泡内液体积聚，肺弹性阻力增加，使肺扩张受限，从而引起呼吸困难。因此，与呼吸困难有关的是肺弹性阻力增加。	A	患者XXX的症状和体征表明他可能患有肺炎或类似的肺部感染，这可能导致肺部的大片实变影。实变影通常是指肺部的正常含气结构被液体或其他物质替代，导致该区域在X射线或CT图像上呈现出类似于实心的阴影。 当肺部出现实变时，会直接影响肺部的气体交换功能，并且可能导致以下几个生理机制，从而引起呼吸困难： A. 胸廓顺应性下降：胸廓的顺应性是指胸廓对压力变化的弹性反应能力。当肺部出现实变时，肺组织的弹性回缩力降低，导致胸壁在吸气时需要克服更大的弹性阻力，从而胸廓的顺应性下降。这种情况下，患者在呼吸时需要付出更多的努力来扩张胸廓，导致呼吸困难。 B. 胸廓弹性阻力下降：这种情况通常不会导致呼吸困难，因为胸廓弹性阻力的下降意味着胸廓更容易扩张，这通常是有助于呼吸的。 C. 肺弹性阻力增加：这个选项可能是错误的，因为肺弹性阻力增加通常指肺组织的弹性回缩力增加，这可能会导致肺泡的过度膨胀，而不是实变引起的呼吸…	A	答案：A.胸廓顺应性下降 解释：本题考查的是与呼吸困难相关的胸廓顺应性变化。胸廓顺应性是指胸廓在呼气时的弹性变化能力，正常情况下胸廓顺应性较高，能够在呼气时快速扩张。然而，当胸廓顺应性下降时，胸廓扩张能力减弱，呼气时难以快速扩张，导致呼气受阻，进而引起呼吸困难。因此，选项A是正确答案。	C	答案：C 解析：呼吸困难是指在进行正常的活动时，感到呼吸费力，严重时在休息状态下也感觉呼吸急促。根据题目描述，患者出现高热、咳嗽、呼吸困难，胸部X射线提示大片实变影，这可能是由于肺部感染、肺水肿或其他肺部疾病导致的。在这些情况下，肺组织的弹性会降低，肺泡的顺应性下降，导致肺弹性阻力增加，这是引起呼吸困难的主要原因。因此，选项C“肺弹性阻力增加”是与呼吸困难相关的原因。其他选项如胸廓顺应性下降、胸廓弹性阻力下降、肺泡表面张力下降和气道狭窄也可能影响呼吸，但根据题目描述，肺弹性阻力增加是主要原因。	C	答案：C.肺弹性阻力增加 解析： 患者青年男性，高热、咳嗽、呼吸困难，胸部X线提示大片实变影，根据其临床表现和辅助检查，考虑诊断为**大叶性肺炎**。大叶性肺炎时，肺组织实变，扩张程度减小，**肺弹性阻力增大**，肺通气不足，故出现呼吸困难。 选项A胸廓顺应性下降主要见于胸廓畸形、胸膜增厚、胸廓外伤等情况，该患者无胸廓病变，故不选。 选项B胸廓弹性阻力下降常见于肺气肿，由于肺内含气量增多，胸廓增大，弹性阻力减小，该患者无肺气肿表现，故排除。 选项D肺泡表面张力下降常见于肺泡表面活性物质增多，如肺炎、肺水肿等，但肺泡表面张力下降有助于维持肺泡的稳定性，防止肺泡萎陷，对肺通气量无明显影响，不会造成呼吸困难，故不选。 选项E气道狭窄常见于支气管哮喘、慢性阻塞性肺疾病等，由于气道痉挛或重构，气道阻力增大，通气量下降，导致呼吸困难，但大叶性肺炎一般不会引起气道狭窄，故排除。	C	本题描述的症状是高热、咳嗽、呼吸困难，胸部X射线提示大片实变影，考虑是肺炎或肺部感染导致的实变。实变会导致肺组织的弹性下降，从而增加肺弹性阻力，使得肺部的通气功能受到影响，患者因此出现呼吸困难。因此，和呼吸困难直接相关的因素是肺弹性阻力增加。选项C“肺弹性阻力增加”最符合题意。
125	你是一名医生，我将给你一道医学考试中的选择题，请仔细阅读题目，然后在五个选项中选择最合适的一个，并解释原因	男，30岁。重症感染患者，每天上午10时出现寒战、高热，已连续5天。疑有败血症，拟做血培养。最佳抽血时间应在 A.出现寒战时 B.预计发生寒战及发热前 C.寒战后体温升至最高时 D.体温正常后1小时 E.体温正常后0.5 小时	B	B	在预计发生寒战及发热前抽血是最合适的。这是因为患者在寒战和高热出现前，细菌在血液中的数量可能达到最高，这时进行血培养可以提高检测到细菌的几率，从而提高血培养的阳性率。对于疑有败血症的患者，通常建议在发热前或发热初期进行血培养，这样有助于更准确地诊断是否存在菌血症或败血症。选项A和C都是在发热或寒战时抽血，这时候虽然细菌数量可能较多，但已经过了细菌入血的高峰期。选项D和E在体温正常后抽血，此时细菌数量可能已经减少，不利于检测。因此，B选项最为合适。	B	在进行血培养时，为了提高检出病原体的几率，应在患者出现寒战和发热前抽取血液。这是因为寒战和发热是机体对感染的一种反应，此时血液中的病原体数量可能最多。如果在寒战和发热之后抽取血液，病原体的数量可能会减少，从而降低检出率。因此，最佳的抽血时间应在预计发生寒战及发热前。	B	血培养是诊断败血症的重要方法，最佳的抽血时间应该是在细菌在血液中数量最多的时候。由于细菌通常在患者出现寒战和发热时繁殖最快，因此在预计发生寒战及发热前抽血可以提高血培养的阳性率。因此，选项B是最合适的。 解释如下： A. 出现寒战时：虽然此时细菌数量可能较多，但患者可能会因寒战而引起血管收缩，影响血液的采集和细菌的释放。 B. 预计发生寒战及发热前：这是最合适的抽血时间，因为患者尚未开始出现寒战和发热，细菌在血液中的数量最多。 C. 寒战后体温升至最高时：此时虽然细菌数量仍然较多，但体温上升可能会导致血液中的细菌死亡，从而降低了血培养的阳性率。 D. 体温正常后1小时：细菌数量可能已经显著减少，因为此时患者已经恢复到正常状态，细菌在血液中的浓度已经降低。 E. 体温正常后0.5小时：与D选项类似，细菌数量也可能已经减少，因为血培养的最佳时机是在感染高峰期，而不是在感染已经过去之后。	B	答案：B 解释：在重症感染患者中，血培养是诊断败血症的重要方法之一。最佳抽血时间应在预计发生寒战及发热前，因为在寒战和发热的过程中，细菌可能已经被白细胞吞噬或被清除，导致血培养结果为阴性。因此，在预计发生寒战及发热前抽血可以提高血培养的阳性率。	B	答案：B 解析：对于怀疑败血症的患者，血培养是诊断的重要手段。由于败血症患者可能存在间歇性菌血症，因此最佳抽血时间应在预计发生寒战及发热前，这样可以提高血培养的阳性率。选项A的“出现寒战时”可能已经错过了最佳的抽血时机，因为此时可能已经开始发热。选项C的“寒战后体温升至最高时”和选项D、E的“体温正常后”都可能因为菌血症的间歇性而降低血培养的阳性率。因此，最佳抽血时间应该是预计发生寒战及发热前，即选项B。	A	答案：A.出现寒战时。 解析： 患者青年男性，重症感染，每天上午规律出现寒战、高热，考虑诊断为败血症或脓毒血症。败血症、脓毒血症患者行血培养检查的目的是明确病原微生物，以指导治疗。血培养标本的采集指征包括：可疑感染患者出现以下一种或同时具备几种临床表现，如发热≥38℃或低体温＜36℃、寒战、白细胞增多＞10×10^9/L，特别是存在“核左移”未成熟的中性粒细胞增多、粒细胞减少、血小板减少等，同时合并皮肤黏膜出血、昏迷、多器官衰竭、休克等。采集的最佳时间为**寒战或发热初起时**，应用抗菌药物之前。 选项B预计发生寒战及发热前为预防性用药或采取措施的时间点，而非血培养标本采集的最佳时间，故不选。 选项C寒战后体温升至最高时为患者症状最明显时，此时血培养阳性率较寒战或发热初起时低，可排除。 败血症或脓毒血症患者体温正常时，血培养阳性率极低，故选项D体温正常后1小时，选项E“体温正常后0.5小…	B	在败血症的情况下，细菌通常会在发热前进入血液循环。因此，进行血培养的最佳时间是在预计发生寒战及发热之前。这增加了在血液中检测到病原体的可能性，从而提高了血培养的阳性率。因此，选择B选项“预计发生寒战及发热前”是最合适的。
126	你是一名医生，我将给你一道医学考试中的选择题，请仔细阅读题目，然后在五个选项中选择最合适的一个，并解释原因	患者,女,43岁,干咳、发热1月,伴低热、乏力、盗汗、食欲缺乏、体重减轻。查体:T 37.8℃、R 14次/分,双肺呼吸音清，未闻及干湿啰音。痰培养：找到结核分枝杆菌。PPD 实验：强阳性。胸部 X 射线：双上肺渗出、纤维化，右上肺有一直径约1.5cm空洞。问肺组织损伤有关的免疫机制是 A.Ⅲ型超敏反应 B.Ⅳ型超敏反应 C.Ⅱ型超敏反应 D.Ⅰ型超敏反应 E.肺结核杆菌直接破坏	B	B	Ⅳ型超敏反应： 根据病史描述和检查结果，患者表现出典型的肺结核症状。结核病的免疫损伤主要是由于Ⅳ型超敏反应，也称为迟发型超敏反应。这种反应涉及到T细胞的激活，特别是细胞毒性T细胞（CD8+）的介入，它们对感染的分枝杆菌和感染细胞进行识别并释放细胞毒素，导致组织损伤。PPD实验强阳性提示有细胞介导的免疫反应，而胸部X射线的结果也支持了这一诊断。其他类型的超敏反应如Ⅰ型、Ⅱ型和Ⅲ型通常与急性过敏反应相关，并不符合结核病的慢性炎症过程。肺结核杆菌直接破坏虽然也是导致组织损伤的原因，但免疫机制的参与是结核病的关键特征。	B	该患者的表现符合结核病的临床特征，如干咳、发热、低热、乏力、盗汗、食欲缺乏、体重减轻等。痰培养找到结核分枝杆菌，PPD实验强阳性，胸部X射线显示双上肺渗出、纤维化，右上肺有空洞。这些表现均支持结核病的诊断。肺结核的免疫病理机制主要为细胞免疫和迟发型超敏反应，即Ⅳ型超敏反应，表现为T淋巴细胞介导的免疫反应。因此，本题选B。	B	肺结核是由结核分枝杆菌（Mycobacterium tuberculosis）引起的慢性传染性疾病，其主要的免疫机制是Ⅳ型超敏反应（细胞介导的免疫反应）。结核杆菌侵入人体后，首先被巨噬细胞吞噬并刺激这些细胞产生细胞因子，如肿瘤坏死因子α（TNF-α）和白细胞介素（IL-12）等，这些细胞因子促进T细胞向辅助T细胞（Th1细胞）分化，Th1细胞释放更多的细胞因子，包括IFN-γ，这些细胞因子进一步激活巨噬细胞杀伤结核杆菌，并诱导周围组织发生炎症反应。 Ⅳ型超敏反应的特点是在炎症反应中，免疫细胞（主要是Th1细胞和激活的巨噬细胞）释放的细胞因子导致肺组织损伤，形成结核结节和空洞。因此，肺组织损伤与Ⅳ型超敏反应密切相关。 选项A（Ⅲ型超敏反应）不是肺结核的典型免疫机制，它通常与血管性水肿、哮喘等过敏反应有关。选项C（Ⅱ型超敏反应）通常与红细胞破裂、血管内溶血等反应相关，也不是肺结核的典型机制。…	B	答案：B 解释： 本题考查的是免疫学的知识，特别是超敏反应的类型。 题目中描述了一个患者，表现为干咳、发热、低热、乏力、盗汗、食欲缺乏和体重减轻，这些症状表明患者可能患有慢性感染。 痰培养发现结核分枝杆菌，PPD实验强阳性，这是结核病的典型证据。 胸部X射线显示双上肺渗出、纤维化，右上肺有一直径约1.5cm空洞，这是结核病的典型影像学表现。 因此，肺组织损伤的免疫机制是Ⅳ型超敏反应，也就是细胞免疫。 Ⅳ型超敏反应是由T细胞介导的，主要涉及CD4+ T细胞和CD8+ T细胞的活化和分化。 在结核病中，CD4+ T细胞的活化和分化是关键步骤，能够促进巨噬细胞的活化和杀菌作用。 所以，正确答案是B，Ⅳ型超敏反应。	B	答案：B 解析：根据患者的临床表现和检查结果，可以诊断为肺结核。肺结核是由结核分枝杆菌引起的一种慢性传染病，其主要的免疫机制是Ⅳ型超敏反应。Ⅳ型超敏反应是由T细胞介导的，主要表现为细胞介导的免疫应答，导致组织损伤和炎症反应。在肺结核中，结核分枝杆菌感染后，机体的T细胞被激活，释放细胞因子，引起炎症反应和组织损伤，形成结核性肉芽肿。因此，本题的正确答案是B。	B	答案：B.Ⅳ型超敏反应。 解析： 中年女性患者，干咳、发热1月，伴低热、乏力、盗汗，为结核毒血症状。食欲缺乏、体重减轻，为结核常见表现。查体见低热。痰培养找到结核分枝杆菌为确诊肺结核病的主要方法。PPD实验强阳性常表示体内有活动性结核灶。胸部X射线见双上肺渗出、纤维化，右上肺有一直径约1.5cm空洞，为肺结核影像特点。对于该患者，最可能的诊断为**肺结核**。肺结核是由结核分枝杆菌引发的肺部感染性疾病，其免疫机制以**细胞免疫**为主，即致敏T细胞与相应抗原结合而引起的，以单核细胞浸润和细胞变性坏死为特征的变态反应性炎症，属于**Ⅳ型超敏反应**。 选项A：Ⅲ型超敏反应是由可溶性免疫复合物沉积于局部或全身多处毛细血管基底膜后，通过激活补体，并在中性粒细胞、血小板、嗜碱性粒细胞等效应细胞参与下，引起的以充血水肿、局部坏死和中性粒细胞浸润为主要特征的炎症反应和组织损伤，临床常见的Ⅲ型超敏反应…	B	患者的症状和检查结果提示为活动性肺结核。结核分枝杆菌感染引起的肺组织损伤主要与Ⅳ型超敏反应（迟发型超敏反应）有关。Ⅳ型超敏反应是由T淋巴细胞介导的细胞免疫反应，在结核感染中，结核分枝杆菌的抗原刺激机体的T细胞，导致巨噬细胞的活化，形成肉芽肿和组织坏死，从而造成肺组织损伤。因此，选项B是最合适的答案。
127	你是一名医生，我将给你一道医学考试中的选择题，请仔细阅读题目，然后在五个选项中选择最合适的一个，并解释原因	女,28岁。G₁P₁,阴道不规则流血1月余,加重1周。有咳嗽咳痰，胸闷，气紧症状。子宫孕14 周。子宫大小正常，形态不均匀。宫刮诊断提示：有两种滋养细胞，无间质。肺部检查提示：肺内多个结节。考虑以下哪种疾病 A.侵蚀性葡萄胎伴肺转移 B.肺结核伴子宫转移 C.绒癌伴肺转移 D.肺癌伴子宫转移 E.子宫内膜癌伴肺转移	C	C	绒癌伴肺转移：根据病史，年轻女性，有妊娠史，不规则阴道流血，子宫内有孕14周的胚胎，且宫刮提示有两种滋养细胞，这些特点符合绒癌的临床表现。绒癌是一种高度恶性的肿瘤，通常起源于胎盘滋养细胞，可以发生转移，尤其是肺部转移较为常见。肺部多个结节符合绒癌的转移表现。其他选项与病史和临床表现不符，侵蚀性葡萄胎通常不会在孕14周出现，肺结核和肺癌的子宫转移在临床上极为罕见，子宫内膜癌一般不会出现滋养细胞的特点。	C	患者为女性，年龄为28岁，有阴道不规则流血的症状，且有咳嗽、咳痰、胸闷和气紧等肺部症状。子宫大小正常但形态不均匀，宫刮诊断提示有两种滋养细胞，无间质，肺部检查提示肺内多个结节。根据这些信息，最符合的诊断是绒癌伴肺转移（C）。绒癌是一种恶性肿瘤，起源于胎盘滋养细胞，可以转移到肺部，造成肺部结节。其他选项如侵蚀性葡萄胎（A）通常发生在葡萄胎后，且没有提到与肺部转移有关；肺结核（B）通常不会引起子宫症状；肺癌（D）通常不会引起阴道出血；子宫内膜癌（E）通常不会引起肺部结节。因此，C是最合适的选项。	A	根据患者提供的信息，该患者有阴道不规则流血的症状，且子宫孕14周，但子宫大小正常且形态不均匀，宫刮诊断提示有两种滋养细胞无间质。滋养细胞肿瘤是妇科较为常见的恶性肿瘤，包括侵蚀性葡萄胎和绒癌。侵蚀性葡萄胎和绒癌都可能发生肺转移，但侵蚀性葡萄胎的特点是其滋养细胞不形成间质，这与宫刮诊断结果相符。而肺内多个结节的描述也符合侵蚀性葡萄胎伴肺转移的表现。 选项B中的肺结核通常不会出现子宫孕14周的描述，且肺结核多表现为咳嗽、咳痰等症状，不一定伴有阴道出血。选项C的绒癌通常与子宫形态不均匀和滋养细胞无间质不符，因为绒癌通常有较多的滋养细胞且形成间质。选项D的肺癌通常不与妊娠相关，且不会出现宫刮诊断提示有两种滋养细胞无间质的情况。选项E的子宫内膜癌通常不伴有多发性肺结节。 因此，根据提供的信息，最符合的诊断是A.侵蚀性葡萄胎伴肺转移。	A	答案：A 解释：根据题目描述，患者有不规则流血，宫刮检查提示有两种滋养细胞，无间质，这通常是侵蚀性葡萄胎的特征。同时，肺部检查提示有多个结节，这可能是葡萄胎转移到肺部的表现。因此，正确答案是A：侵蚀性葡萄胎伴肺转移。	C	答案：C 解析：根据题目描述，患者为28岁女性，有阴道不规则流血1月余，加重1周，同时伴有咳嗽、咳痰、胸闷、气紧等症状。子宫大小正常，形态不均匀，宫刮诊断提示有两种滋养细胞，无间质。肺部检查提示肺内多个结节。这些症状和检查结果提示患者可能患有绒癌伴肺转移。绒癌是一种高度恶性的滋养细胞肿瘤，常见于妊娠后，可以侵犯子宫肌层，并通过血行转移至肺部。侵蚀性葡萄胎、肺结核、肺癌和子宫内膜癌通常不表现为两种滋养细胞，且转移方式和临床表现与本病例不符。因此，选项C（绒癌伴肺转移）是最符合患者临床表现和检查结果的诊断。	C	答案：C.绒癌伴肺转移。 解析： 患者青年女性，G₁P₁，**阴道不规则流血**，为绒癌最常见症状，出现**假孕症状**，子宫增大，形态不均匀，宫刮诊断提示有两种滋养细胞，**无间质**，肺部检查提示肺内多个结节，提示出现肺部转移，综合该患者的病史、体查、影像学检查，诊断考虑**绒癌伴肺转移**。 选项A侵蚀性葡萄胎伴肺转移是指葡萄胎组织侵入子宫肌层或转移至子宫以外，为恶性滋养细胞肿瘤，多继发于葡萄胎妊娠，而该患者为正常妊娠，故不选。 选项B肺结核伴子宫转移多出现低热、盗汗等结核中毒症状，肺部检查可见原发病灶，但不会出现子宫转移，故排除。 选项D肺癌伴子宫转移多见于中老年女性，有长期吸烟史，早期出现刺激性咳嗽、血痰，肺部检查可见原发病灶，但不会出现子宫转移，故不选。 选项E子宫内膜癌伴肺转移多见于绝经后女性，早期表现为绝经后阴道流血，量一般不多，肺部检查可见转移病灶，但宫刮诊断不会出现滋…	C	根据题目中的信息，患者有阴道不规则流血、子宫异常、肺内多个结节等症状，结合宫刮诊断提示有两种滋养细胞无间质，这提示可能是绒毛膜癌（绒癌）。绒癌是一种恶性滋养细胞疾病，常发生在妊娠后，可导致不规则阴道出血和转移，常见转移部位包括肺。因此，最符合该患者症状的疾病是绒癌伴肺转移。
128	你是一名医生，我将给你一道医学考试中的选择题，请仔细阅读题目，然后在五个选项中选择最合适的一个，并解释原因	男，60岁。1小时前下楼时不慎摔倒，右踝部 扭伤，肿胀疼痛无法行走。查体：右踝部肿胀，压痛，X射线片未见骨折，最可能损伤的结构是 A.胫骨前肌睫 B.胫骨后肌睫 C.分歧韧带 D.外侧韧带 E.三角韧带	D	D	外侧韧带：根据病史，患者下楼时扭伤右踝部，且肿胀疼痛无法行走，这些都是踝关节扭伤的典型症状。X射线片未见骨折，因此可以排除骨折的可能性。踝关节扭伤最常损伤的结构是外侧韧带（外侧副韧带），因为踝关节外侧韧带相对较薄弱，容易在足内翻时受到损伤。胫骨前肌腱和胫骨后肌腱的损伤一般不会导致明显的踝关节肿胀和压痛。分歧韧带和三角韧带不是踝关节扭伤的常见损伤部位。因此，最合理的答案是外侧韧带。	D	根据题目描述，患者是一名60岁的男性，在下楼时不慎摔倒并扭伤了右踝部，随后出现了肿胀和疼痛，以至于无法行走。查体发现右踝部有肿胀和压痛，但X射线片未见骨折。在这种情况下，最可能损伤的结构是外侧韧带（D）。踝关节扭伤是最常见的运动损伤之一，其中大多数是由于足部过度内翻导致的，这会拉伸或撕裂外侧韧带复合体，包括距腓前韧带、跟腓韧带和距腓后韧带。其他选项中，胫骨前肌睫（A）和胫骨后肌睫（B）是小腿的肌肉，与踝关节扭伤关系不大；分歧韧带（C）和三角韧带（E）位于踝关节的内侧，较少在足部过度内翻时受伤。因此，综合考虑，D选项外侧韧带是最合适的答案。	D	根据患者的临床表现，摔倒后右踝部扭伤、肿胀和疼痛，且X射线片未见骨折，这通常意味着患者发生了踝关节的软组织损伤，而非骨折。踝关节的韧带损伤是常见的扭伤类型，特别是外侧副韧带（Lateral Collateral Ligament, LCL）损伤较为常见，因为踝关节的外侧是受力较大的部位。 外侧韧带（D）通常指的是踝关节的外侧副韧带，这些韧带在踝关节的外侧起到稳定作用，当踝关节扭转时容易受伤。因此，患者最可能损伤的结构是外侧韧带。 相比之下，胫骨前肌腱（A）和胫骨后肌腱（B）是踝关节周围的肌肉和肌腱，它们可能因过度使用或损伤导致疼痛，但不被认为是踝关节扭伤的主要结构。分歧韧带（C）和三角韧带（E）是踝关节内侧副韧带的一部分，虽然它们也可能在扭伤中受损，但相比于外侧韧带，内侧副韧带的损伤较少见，且患者的临床表现更符合外侧韧带损伤。 综上所述，患者最可能损伤的结构是外侧韧带（D）。	E	答案：E 解释：本题考查的是踝部扭伤的常见损伤结构。踝部扭伤最常见的损伤结构是三角韧带。三角韧带是踝部的重要稳定结构，扭伤时容易损伤。因此，正确答案是E。	D	答案：D 解析：根据题目描述，患者为60岁男性，下楼时不慎摔倒，右踝部扭伤，肿胀疼痛无法行走。查体发现右踝部肿胀，压痛，X射线片未见骨折。这些症状提示可能发生了踝关节扭伤。踝关节扭伤通常发生在外侧韧带，因为踝关节在扭伤时，往往处于跖屈和内翻的位置，导致外侧韧带受到过度拉伸或撕裂。因此，最可能损伤的结构是外侧韧带，选项D是正确答案。其他选项如胫骨前肌睫、胫骨后肌睫、分歧韧带和三角韧带在这种情况下不太可能是主要损伤的结构。	D	答案：D.外侧韧带。 解析： 患者老年男性，右踝部扭伤后肿胀疼痛，X射线片未见骨折，结合患者病史、临床表现和相关检查，该患者考虑诊断为踝关节扭伤。踝关节扭伤是最高发的运动损伤，约占所有运动损伤的40%。踝关节扭伤可以导致踝关节稳定性下降，容易造成再次损伤，甚至继发创伤性关节炎，严重影响患者的日常生活和工作。踝关节扭伤时最容易损伤外侧韧带，外侧韧带由距腓前韧带、跟腓韧带和距腓后韧带三部分组成，是维持踝关节稳定的重要结构。当踝关节跖屈时，较容易发生内翻，这时外侧韧带被拉长，当外侧韧带承受不了内翻的应力时，就发生韧带撕裂伤。因此，该患者最可能损伤的结构是**外侧韧带**。 选项A胫骨前肌睫，选项B胫骨后肌腱，均属于肌腱损伤，多见于锐器伤或长期慢性劳损，与踝关节扭伤关系不大，故一并排除。 选项C分歧韧带又称膝关节交叉韧带，主要存在于膝关节内，有前、后两条，前交叉韧带起自胫骨髁间隆起的前方内侧，向…	D	外侧韧带是踝关节最常见的损伤结构，尤其是在足部内翻扭伤时。该患者右踝部扭伤伴有肿胀疼痛且无法行走，X射线未见骨折，提示软组织损伤。结合踝关节损伤的常见性和患者的症状，外侧韧带损伤是最可能的原因。
129	你是一名医生，我将给你一道医学考试中的选择题，请仔细阅读题目，然后在五个选项中选择最合适的一个，并解释原因	在动物实验中，实验室人员直接剪掉实验小白鼠的头部，按压残余肢体，使其剩余血液从颈部大动脉流出。该实验室人员违背的原则为 A.给予实验室动物良好的生存环境 B.给予实验动物充足的生活保障 C.最大程度减轻受实验动物的痛苦 D.尽量使用实验材料替代活体动物实验 E.减少实验动物不必要数量	C	C	最大程度减轻受实验动物的痛苦：在动物实验中，应当遵循伦理原则，其中包括减轻动物的痛苦。直接剪掉实验动物的头部并使其在痛苦中死亡，显然违反了这一原则。其他选项虽然也是动物实验中应考虑的伦理原则，但本题中直接关联的是动物痛苦的处理。	C	根据题目描述，实验室人员直接剪掉实验小白鼠的头部并按压残余肢体，使其剩余血液从颈部大动脉流出，这种行为显然没有考虑到实验动物的感受，没有采取任何措施来减轻动物的痛苦，因此违背了“最大程度减轻受实验动物的痛苦”的原则。选项A和B与题目描述无关，选项D和E虽然也是实验动物福利的重要原则，但与题目描述的情况不符。因此，正确答案为C。	C	最大程度减轻受实验动物的痛苦 在动物实验中，有一个基本的原则是要最大程度减轻受实验动物的痛苦。剪掉实验小白鼠的头部，按压残余肢体，使其剩余血液从颈部大动脉流出，这种做法显然会给小白鼠带来极大的痛苦。根据动物福利和伦理的考虑，应该采取更为人道和减少痛苦的方式来结束实验动物的生命，例如使用麻醉或者其他快速且无痛的安乐死方法。因此，该实验室人员违背了最大程度减轻受实验动物痛苦的原则。	C	答案：C 解释：该实验室人员违背了减轻实验动物痛苦的原则，因为直接剪掉小白鼠的头部和按压残余肢体会导致极度的痛苦和不适。这种做法不符合实验室动物使用的伦理标准和道德原则。	C	答案：C 解析：在动物实验中，实验室人员应遵循伦理原则，其中最重要的是尽量减少实验动物的痛苦。直接剪掉实验小白鼠的头部，按压残余肢体，使其剩余血液从颈部大动脉流出，这种操作方式会给动物带来极大的痛苦，违背了减轻动物痛苦的原则。其他选项如给予实验室动物良好的生存环境、充足的生活保障、尽量使用实验材料替代活体动物实验和减少实验动物不必要数量，虽然也是实验室动物伦理原则的一部分，但在这个具体情境中，最直接违背的是最大程度减轻受实验动物的痛苦这一原则。	C	答案：C. 最大程度减轻受实验动物的痛苦。 解析： 本题中实验人员直接剪掉实验小白鼠的头部，按压残余肢体，使其剩余血液从颈部大动脉流出，此行为给实验动物带来了极大的痛苦，明显违背了实验动物伦理中的“3R”原则，即替代、减少和优化的原则。其中优化原则是指通过改进和完善实验程序，**最大程度减轻受实验动物的痛苦**和减少动物紧张、不安等应激反应的发生。 选项A给予实验室动物良好的生存环境，选项B给予实验动物充足的生活保障，均是动物实验过程中应遵循的基本原则，但题干中并未提及与实验动物的生存环境及生活保障相关的内容，故可一并排除。 选项D尽量使用实验材料替代活体动物实验为“3R”原则中的替代原则，是指使用低等级动物代替高等级动物，或不使用活体动物而采用其他实验材料替代，以达到相同的实验目的，与题干描述不符。 选项E减少实验动物不必要数量为“3R”原则中的减少原则，是指在科学研究中，使用较少量的…	C	答案详情最大程度减轻受实验动物的痛苦是实验伦理中的一个重要原则。直接剪掉小白鼠的头部是一种极其痛苦和不人道的处置方式，未能采取措施来减轻动物在实验过程中可能遭受的痛苦，因此违背了这一原则。
130	你是一名医生，我将给你一道医学考试中的选择题，请仔细阅读题目，然后在五个选项中选择最合适的一个，并解释原因	男，18岁。左下肢跛行15年。查体左侧马蹄内翻足，胫前肌有轻度肌收缩，但不能产生关节运动，其肌力为 A.0级 B.1级 C.2级 D.3级 E.4级	B	B	根据肌力分级，0级为无肌肉收缩，1级为有肌肉收缩但不能产生关节运动。根据题干描述，患者胫前肌有轻度肌收缩，但不能产生关节运动，因此符合1级的描述。其他选项与题干描述不符：C级为能关节运动但不能对抗重力，D级能对抗重力但不能对抗阻力，E级为正常肌力。	B	根据题目描述，患者左侧胫前肌有轻度肌收缩，但不能产生关节运动，符合1级肌力的定义。因此，正确答案是B。	B	根据美国神经学会（American Spinal Cord Injury Association, ASCIA）的肌力分级标准，肌力分为以下几个等级： 0级：完全没有肌肉收缩或运动。 1级：可见或可触摸到肌肉收缩，但无关节运动。 2级：肢体能在平面上移动，但不能对抗重力。 3级：肢体可以对抗重力，但不能对抗阻力。 4级：可以对抗轻微阻力进行运动。 题目中提到“胫前肌有轻度肌收缩，但不能产生关节运动”，这符合1级的描述，即肌肉可以收缩，但不能产生足以引起关节运动的力。因此，最合适的案是B级。	A	答案：A.0级 解释：根据题目描述，患者左下肢跛行15年，左侧马蹄内翻足，胫前肌有轻度肌收缩，但不能产生关节运动。这表明患者的胫前肌存在肌萎缩或肌无力，无法正常工作。因此，正确答案是A.0级，表示肌力为0级，完全无力。	B	答案：B 解析：根据题目描述，患者左侧马蹄内翻足，胫前肌有轻度肌收缩，但不能产生关节运动。根据肌力分级标准，0级表示肌肉完全瘫痪，无收缩；1级表示肌肉有收缩，但不能产生关节运动；2级表示肌肉收缩能产生关节运动，但不能对抗地心引力；3级表示肌肉收缩能对抗地心引力，但不能对抗阻力；4级表示肌肉收缩能对抗中等阻力；5级表示肌肉收缩能对抗全阻力。因此，患者的肌力为1级。	B	答案：B.1级。 解析： 青年男性患者，左下肢跛行多年，查体见左侧马蹄内翻足，提示左下肢肌力异常，胫前肌有轻度肌收缩但不能产生关节运动，为肌力1级的典型表现，肌力是指肢体作随意运动时肌肉收缩的力量，根据肌力的情况，一般将肌力分为6级，其中，**1级**表现为仅测到肌肉收缩，但不能产生动作。因此该患者肌力为1级。 选项A：0级表现为完全瘫痪，测不到肌肉收缩，该患者胫前肌有轻度肌收缩，与题意不符。 选项C：2级表现为肢体在床面上能水平移动，但不能抵抗自身重力，即不能抬离床面，该患者胫前肌不能产生关节运动，故排除。 选项D：3级表现为肢体能抬离床面，但不能抗阻力，与本题不符。 选项E：4级表现为肢体能做对抗外界阻力的运动，但不完全，题干中未提及该患者可做对抗运动，故不选。	B	肌力分级是用来评估肌肉力量的一种方法，通常分为0级到5级。0级表示无肌肉收缩，1级表示有轻微的肌肉收缩，但不能产生关节运动。题干中提到胫前肌有轻度肌收缩，但不能产生关节运动，这符合1级肌力的描述。因此，正确答案是B. 1级。
131	你是一名医生，我将给你一道医学考试中的选择题，请仔细阅读题目，然后在五个选项中选择最合适的一个，并解释原因	某市随机抽取206 名成年男性和201 名成年女性，了解其HBsAg携带情况，其中男性阳性人数为33人，阳性率为16.02%,女性阳性人数22人,阳性率10.94%,已知全省男性HBsAg阳性携带率为7.3%。 比较男女性别携带率,P>0.05。按照α=0.05标准，下列结论正确的是 A.男女性别携带率差异具有统计学意义 B.男性携带率>女性 C.男性携带率<女性 D.男性携带率=女性。 E.尚不能认为男女携带率不同	E	E	根据题目描述，P值大于显著性水平α（0.05），这意味着我们无法拒绝零假设，即男女性别携带率之间没有统计学上的显著差异。因此，我们不能认为男女携带率不同，选择E项“尚不能认为男女携带率不同”是正确的。其他选项均与P值和统计学判断相矛盾。	E	根据题干信息，比较男女性别携带率，P>0.05，说明差异不具有统计学意义，因此不能认为男女携带率不同。所以正确答案是E。	E	根据题目描述，我们对男性和女性HBsAg的阳性率进行了统计。男性阳性率为16.02%，女性阳性率为10.94%。但是，题目中也提到了全省男性HBsAg阳性携带率为7.3%。这个全省的阳性率可能是基于一个大样本得出的平均值，并不直接与题中提到的样本相关。 在统计学中，比较两个样本的差异是否具有统计学意义，通常需要进行假设检验，如Z检验或t检验。但是，题目中并没有提供足够的信息来进行这种检验，比如两个样本的标准差或者两个样本之间是否存在配对关系。 此外，题目中提到“P>0.05”，这通常意味着在α=0.05的显著性水平下，两个样本的差异没有统计学意义。然而，这个结论是在假设我们能够进行适当的统计检验的前提下得出的，而题目中并没有提供进行这种检验所需的全部信息。 因此，根据题目提供的数据和信息，我们无法确定男女性别携带率的差异是否具有统计学意义。因此，正确案应该是E，即尚不能认为男女携带率不同。	E	答案：E 解释：本题考查了检验两组比例的差异的检验，检验结果P>0.05，表明男女HBsAg携带率差异不具有统计学意义。因此，选项A不正确，选项B、C、D不正确。选项E正确。	E	答案：E 解析：根据题目中提供的信息，男性的阳性率为16.02%，女性的阳性率为10.94%，而全省男性的阳性携带率为7.3%。题目中提到比较男女性别携带率，P>0.05，这意味着在α=0.05的标准下，男女性别携带率的差异没有达到统计学意义。因此，我们不能认为男女携带率有显著差异。选项A错误，因为它与P值的结果相矛盾。选项B和C都是错误的，因为它们暗示了一种统计学上的显著差异，而P值表明没有显著差异。选项D也是错误的，因为它直接断言了男女携带率相等，而实际上我们只能说没有足够的证据证明它们不同。因此，正确的结论是E，即尚不能认为男女携带率不同。	E	答案：E.尚不能认为男女携带率不同。 解析： 本题考察的是对统计学结果的解读。题目中明确提到，比较男女性别携带率，P>0.05。在统计学中，P值用于判断观察到的数据是否由随机误差产生。当P值大于显著性水平α（本题中α=0.05）时，意味着观察到的数据很可能是由随机误差导致的，即我们不能拒绝原假设，也就是说，**我们不能认为男女之间的HBsAg携带率存在显著差异**。 选项A男女性别携带率差异具有统计学意义与P>0.05的结果相矛盾，故不选。 虽然从数据上看，男性阳性率（16.02%）高于女性阳性率（10.94%），但在统计学上，当P>0.05时，这种差异并不被认为是显著的，因此我们不能简单地说男性携带率就大于女性。故选项B男性携带率>女性，可排除。 同理，我们也不能认为男性携带率小于女性，故选项C男性携带率<女性，与题意不符。 选项D男性携带率=女性是一个绝对的等式，而统计学只能告诉我们…	E	P>0.05表示在统计学上没有显著差异，因此尚不能认为男女携带率不同。
132	你是一名医生，我将给你一道医学考试中的选择题，请仔细阅读题目，然后在五个选项中选择最合适的一个，并解释原因	某市随机抽取206 名成年男性和201 名成年女性，了解其HBsAg携带情况，其中男性阳性人数为33人，阳性率为16.02%,女性阳性人数22人,阳性率10.94%,已知全省男性HBsAg阳性携带率为7.3%。 若该市男性HBsAg携带率与全省男性 HBsAg阳性携带率比较得P>0.05，则该市男性样本率与全省男性样本率的不同取决于 A.样本数太大 B.系统误差的影响 C.计算误差的影响 D.总体不同 E.抽样误差的影响	E	E	抽样误差的影响：这是因为P值大于0.05意味着两组数据之间没有统计学上的显著差异，也就是说，该市男性HBsAg携带率与全省男性HBsAg阳性携带率的差异可能仅仅是由于抽样误差造成的。抽样误差是指由于随机抽样的偶然性导致的样本统计量与总体参数之间的差异。在这种情况下，样本率的不同很可能是由于抽样误差的影响，而不是由于样本数太大、系统误差、计算误差或总体本身的不同。	E	抽样误差的影响。根据题目信息，该市男性HBsAg携带率与全省男性HBsAg阳性携带率比较得P>0.05，说明差异不具有统计学意义，可能是因为抽样误差导致的。由于样本是从总体中随机抽取的一部分，因此样本率与总体率之间可能存在一定的差异，这种差异称为抽样误差。而其他选项如样本数太大、系统误差、计算误差和总体不同均不符合题意。	D	总体不同： 在统计学中，当进行假设检验时，如果P值大于0.05，通常意味着没有足够的数据来拒绝零假设，即样本统计量与总体参数没有显著差异。在这个问题中，如果该市男性HBsAg携带率与全省男性HBsAg阳性携带率比较得P>0.05，这意味着从统计学角度来看，该市样本的阳性率与全省的阳性率没有显著差异。 选项A（样本数太大）是不正确的，因为样本数大通常会提高统计检验的效力，使P值更小，更容易拒绝零假设。 选项B（系统误差的影响）和C（计算误差的影响）不正确，因为这些误差通常会导致结果偏差，而不是影响P值的大小。 选项D（总体不同）是正确的。这表明虽然两个样本的统计结果看起来相似，但它们的总体可能实际上是不同的。P值大于0.05意味着我们没有足够的证据来断定这两个总体有显著差异。 选项E（抽样误差的影响）不正确，因为即使存在抽样误差，如果样本量足够大，通常也会得到一个准确的估计，但这不会直接影…	E	答案：E	E	答案：E 解析：根据题目描述，该市男性HBsAg阳性携带率与全省男性HBsAg阳性携带率比较得P>0.05，说明两组数据没有统计学差异。而抽样误差是指由于样本的随机性导致的样本统计量与总体参数之间的差异，这种差异是不可避免的。样本数越大，抽样误差越小，但当样本量足够大时，抽样误差的影响会减小。在本题中，由于P>0.05，说明抽样误差的影响不足以导致两组数据有统计学差异，因此该市男性样本率与全省男性样本率的不同主要取决于抽样误差的影响。	E	答案：E.抽样误差的影响。 解析： 本题旨在考察考生对假设检验原理的理解，特别是关于P值的意义。当通过假设检验比较两组数据时（如本题中的该市男性HBsAg携带率与全省男性HBsAg阳性携带率），所得的P值实际上反映了观察到的数据差异是否可能仅由**抽样误差**导致。若P > 0.05，意味着观察到的差异在统计学上不显著，很可能是由于抽样误差造成的，而非总体间的真实差异。 选项A样本数太大通常会增加统计检验的效能，使结果更接近真实情况，而非导致差异不显著，故不选。 选项B系统误差的影响通常会导致结果偏离真实值，但它与假设检验中的P值无直接关联，且系统误差不能通过增加样本量来减少，故排除。 选项C计算误差的影响虽然可能导致结果不准确，但在正规的统计分析中，这类误差通常被严格控制，且不是导致P值不显著的主要原因，故不选。 选项D总体不同通常会导致统计检验的P值显著（即P < 0.05），表明观…	E	答案详情抽样误差的影响。P>0.05表示统计上没有显著差异，说明该市男性HBsAg携带率与全省的差异可能是由于抽样误差造成的，而不是由于总体的真实差异。抽样误差是由于随机抽样导致的样本统计量与总体参数之间的差异。
133	你是一名医生，我将给你一道医学考试中的选择题，请仔细阅读题目，然后在五个选项中选择最合适的一个，并解释原因	男，68岁。 因急性心肌梗死入院治疗，3 周后，患者除活动后偶尔出现心前区不适外其他症状未再出现，实验室检查数据正常，经主治医生对患者简单告知后，动员患者提前出院。1月后，患者因频发心绞痛到该院急诊科就诊，5个小时后因室颤死亡。患者家属认为患者死亡是因为之前住院时医生让提前出院有关，遂与医院发生纠纷，并要求进行尸检。 患者家属对当时主治医师要求提前出院决定 有异议，认为该行为造成患者死亡，下列说法正确的是 A.主治医生应该与患者家属充分沟通解释当时要求提前出院的原因和状况 B.患者家属无权质疑主治医生当时的决策 C.医院应对主治医生进行问责调查 D.患者可以在医院闹事 E.主治医生应该对患者的死亡负责	A	A	在医疗实践中，医生有责任与患者或患者家属进行充分的沟通，解释诊断、治疗方案以及出院计划等。本案例中，主治医生在动员患者提前出院时，应当确保患者或家属充分理解出院的原因以及可能的后果。患者家属对治疗决策有疑问时，他们有权要求解释。因此，选项A正确。选项B不正确，因为患者家属有权质疑并理解治疗决策。选项C可能需要根据具体情况和医院政策来决定，而不是直接结论。选项D不正确，因为医院闹事是不合法的行为。选项E也不正确，因为患者的死亡是否由提前出院直接导致需要详细的医疗调查，不能简单地由主治医生负责。	A	在临床实践中，医生应与患者及其家属保持良好的沟通，以确保他们了解病情、治疗计划和预期结果。在这种情况下，如果主治医生确实建议患者提前出院，那么他/她应该能够提供合理的解释，包括为什么这个决定是基于患者的当前健康状况和预期恢复情况做出的。因此，A选项“主治医生应该与患者家属充分沟通解释当时要求提前出院的原因和状况”是正确的做法。	A	主治医生应该与患者家属充分沟通解释当时要求提前出院的原因和状况。尽管主治医生可能会基于患者的病情和恢复情况建议提前出院，但家属可能会有不同的看法或担忧。因此，主治医生有责任与患者家属沟通，确保他们充分理解患者的病情、预后以及出院后的注意事项和随访计划。通过这样的沟通，可以减少家属的疑虑，并确保患者在出院后能够得到适当的照顾和监督。此外，患者家属有权质疑主治医生的决策，并在必要时要求解释。医院也应对任何医疗决策进行适当的问责调查，以保证医疗服务的质量和安全性。然而，主治医生并不一定对患者的死亡负责，因为医疗决策是基于当时可获得的信息和医疗建议做出的，并且患者死亡的原因可能涉及多个因素。患者在医院闹事并不是解决问题的正确方式，因为这不仅不利于医疗环境和患者的治疗，还可能导致不必要的法律和道德问题。	A	答案：A	A	答案：A 解析：在医疗纠纷中，医生与患者家属之间的沟通是非常重要的。主治医生应该与患者家属充分沟通，解释当时要求提前出院的原因和状况，包括患者的病情、治疗效果、风险评估等，以帮助家属理解医生的决策。这有助于缓解家属的疑虑和不满，避免纠纷升级。同时，医生也应该尊重患者家属的知情权和参与权，让他们了解患者的病情和治疗方案。其他选项中，B选项忽视了患者家属的权益，C选项需要根据具体情况判断是否需要问责，D选项和E选项都是不恰当的行为，不符合医疗纠纷处理的原则。	A	答案：A.主治医生应该与患者家属充分沟通解释当时要求提前出院的原因和状况。 解析： 患者老年男性，因急性心肌梗死入院，3周后除活动后偶尔出现心前区不适外其他症状未再出现，实验室检查数据正常，主治医生动员患者提前出院。1月后，患者因频发心绞痛死亡。患者家属认为患者死亡与提前出院有关，遂与医院发生纠纷。在这种情况下，为了缓解医患矛盾，**主治医生应该与患者家属充分沟通解释当时要求提前出院的原因和状况**，这样有助于消除误解，增进相互理解。 选项B患者家属无权质疑主治医生当时的决策表述错误，患者家属作为患者的直系亲属，有权对医生的治疗决策提出质疑，这是患者家属的合法权益，故不选。 选项C医院应对主治医生进行问责调查是不恰当的，因为目前尚未明确患者的死亡是否与主治医生的决策有直接关系，而且即便有关系，也应通过正当的法律途径来解决，而不是直接对医生进行问责，故排除。 选项D患者可以在医院闹事是不正…	A	答案详情A.主治医生应该与患者家属充分沟通解释当时要求提前出院的原因和状况。合理的沟通和解释是医患关系的重要组成部分，能够帮助患者及其家属理解医疗决策，减少误解和纠纷。即便主治医生认为当时的决定是基于患者的临床状况和实验室检查结果，但仍需与患者及其家属充分沟通，以便他们理解并接受出院的决定。其他选项如B、C、D、E均不符合医学伦理和法律原则。
134	你是一名医生，我将给你一道医学考试中的选择题，请仔细阅读题目，然后在五个选项中选择最合适的一个，并解释原因	男，68岁。 因急性心肌梗死入院治疗，3 周后，患者除活动后偶尔出现心前区不适外其他症状未再出现，实验室检查数据正常，经主治医生对患者简单告知后，动员患者提前出院。1月后，患者因频发心绞痛到该院急诊科就诊，5个小时后因室颤死亡。患者家属认为患者死亡是因为之前住院时医生让提前出院有关，遂与医院发生纠纷，并要求进行尸检。 与该患者疾病发生密切相关的行为类型是 A. B行为类型 B. X行为类型 C. C行为类型 D. A行为类型 E. H行为类型	D	D	A行为类型：也称为冠心病易发行为类型，与心血管疾病的发生密切相关。这类行为特征通常包括争强好胜、急躁、容易紧张、高成就动机等，这些特征可能导致慢性心理应激，进而影响心血管系统的健康。由于患者之前有急性心肌梗死病史，而急性心肌梗死与心血管疾病有很强的相关性，因此选择D选项，A行为类型，作为与患者疾病发生密切相关的行为类型。其他选项与心血管疾病的关联不如A行为类型强。	D	根据题干描述，该患者在急性心肌梗死后仅3周就出院，出院后1个月出现频发心绞痛并在5小时后因室颤死亡。这种情况下，与该患者疾病发生密切相关的最可能的行为类型是A型行为类型（Type A behavior pattern），它通常表现为时间紧迫感、竞争性、易怒和敌意等。A型行为类型与冠状动脉疾病的发生和发展有显著关联。因此，正确答案是D。	D	A行为类型是指医生在没有合理依据的情况下，过早地让患者出院。在本例中，主治医生在没有充分评估患者恢复情况的情况下，简单告知并动员患者提前出院，这可能忽略了患者可能仍有未解决的心脏问题。提前出院可能导致了患者病情的复发，最终导致了死亡。因此，A行为类型与该患者疾病发生的密切相关。	D	答案是 D 解释：根据题目描述，患者在入院后3周后症状未再出现，实验室检查数据正常，但主治医生对患者简单告知后动员患者提前出院。患者在1月后因频发心绞痛死亡。这种情况下，患者的行为类型属于D行为类型，即患者在疾病的早期阶段表现出明显的症状，但在疾病的晚期阶段症状加重，导致死亡。这种行为类型与患者疾病的进展和死亡密切相关。	D	答案：D 解析：A型行为模式（Type A Behavior Pattern）是与冠心病发生密切相关的行为类型。A型行为模式的个体通常表现为急躁、竞争性强、有强烈的时间紧迫感、容易激动和不耐烦。这些行为特征会增加心脏负荷，导致血压升高和心率加快，从而增加心肌梗死和心绞痛的风险。在本病例中，患者因急性心肌梗死入院治疗，后因频发心绞痛死亡，与A型行为模式有密切关系。其他选项中，B行为类型、X行为类型、C行为类型和H行为类型与冠心病的发生关系不大。	D	答案：D行为类型 解析： A型行为模式表现为有较高的成就欲望，富于挑战和竞争精神，容易发生无端敌意，争强好胜，不耐烦，有时间紧迫感等。这种行为类型的人往往具有特殊的行为方式，如努力工作、频繁利用时间、争分夺秒、说话快、走路快、吃饭快，表现为急噪、没有耐心、易怒等。题干中患者老年男性，因急性心肌梗死入院，3周后仍有活动后心前区不适，提示患者仍处于心肌梗死恢复期，此时应尽量避免活动，安心静养，但患者1月后却因频发心绞痛再次就诊，最终因室颤死亡，提示患者可能未遵医嘱安心静养，而是过早的恢复了活动，这与**A型行为类型**的表现相符合，即不耐烦、争强好胜、有时间紧迫感，所以过早恢复了活动，最终导致死亡。 选项A：B行为类型表现为特别有耐心，谦虚，放松，有安全感，有适当自尊，与本题不符。 选项B：X行为类型并不是公认的行为分类方式，为干扰项，可优先排除。 选项C：C行为类型表现为情绪稳定，社会适应…	D	A行为类型（Type A behavior pattern）是一种行为模式，通常与心血管疾病的发生密切相关。它的特征包括竞争性强、急躁、时间紧迫感和敌意等。研究表明，A行为类型的人更容易出现心血管问题，如高血压、冠心病等。在本题中，患者因急性心肌梗死入院治疗，随后又因心绞痛和室颤死亡，这与心血管疾病密切相关，因此与A行为类型相关。其他选项（B、X、C、H行为类型）并不常用于描述与心血管疾病相关的行为模式。
135	你是一名医生，我将给你一道医学考试中的选择题，请仔细阅读题目，然后在五个选项中选择最合适的一个，并解释原因	男，68岁。 因急性心肌梗死入院治疗，3 周后，患者除活动后偶尔出现心前区不适外其他症状未再出现，实验室检查数据正常，经主治医生对患者简单告知后，动员患者提前出院。1月后，患者因频发心绞痛到该院急诊科就诊，5个小时后因室颤死亡。患者家属认为患者死亡是因为之前住院时医生让提前出院有关，遂与医院发生纠纷，并要求进行尸检。 若该医院具备尸体保存条件，尸检时限为 A.患者死亡后3日 B.患者死亡后7日 C.患者近亲属签署同意后48 小时 D.患者死亡后48 小时 E.患者近亲属签署同意后3日	B	D	根据中国法律相关规定，若患者死亡后其家属对死因有异议，要求进行尸检的，应当在患者死亡后48小时内进行尸检。这是为了确保尸检结果能够更加准确地反映患者的死因。选项D符合这一法律规定，因此是最合适的答案。其他选项的时间限制与法律规定不符。	D	根据《医疗事故处理条例》第18条规定，若具备尸体冻存条件，尸检期限为患者死亡后的48小时内。因此正确答案是D。	C	尸检时限通常受到法医学和伦理学规定的限制，以保护死者尊严和尊重家属意愿。在中国，根据《尸检管理办法》，尸检应当在患者死亡后48小时内进行，除非近亲属要求保存尸体并在48小时内同意进行尸检。如果患者家属同意保存尸体并进行尸检，尸检可以在签署同意后进行，但不应超过48小时。 因此，如果该医院具备尸体保存条件，并且患者家属同意进行尸检，那么尸检的最晚时限是患者近亲属签署同意后48小时内。选项C最符合这一规定。选项A和D不正确，因为在大多数情况下，尸检应当在48小时内进行。选项E中的3日过于宽泛，不符合48小时的规定。	E	答案：E 解释：根据《医疗事故处理条例》规定，尸体保存时限为近亲属签署同意后3日。	D	答案：D 解析：根据《医疗事故处理条例》第十八条规定，患者死亡，医患双方当事人不能确定死因或者对死因有异议的，应当在患者死亡后48小时内进行尸检；具备尸体冻存条件的，可以延长至7日。尸检应当经死者近亲属同意并签字。根据题干描述，患者死亡后，家属与医院发生纠纷，要求进行尸检，医院具备尸体保存条件，因此尸检时限应为患者死亡后48小时。	C	答案：C.患者近亲属签署同意后48 小时。 解析： 患者老年男性，因急性心肌梗死入院，经治疗后症状好转出院。1月后，患者因频发心绞痛再次入院，后室颤死亡。患者家属认为患者死亡与提前出院有关，要求进行尸检。根据《医疗事故处理条例》规定，患者死亡，医患双方当事人不能确定死因或者对死因有异议的，应当在患者死亡后48小时内进行尸检；具备尸体冻存条件的，可以延长至7日。尸检应当经死者近亲属同意并签字。**如医院具备尸体保存条件，则签署尸检同意书后，应在48小时内进行尸检**。 选项A“患者死亡后3日”，选项B“患者死亡后7日”，选项D“患者死亡后48小时”，均没有考虑患者家属签署尸检同意书的时间，不符合规定，故一并排除。 选项E患者近亲属签署同意后3日时间过长，超过了规定的48小时，故不选。	B	根据我国相关法律法规，尸检的时限一般是在患者死亡后7日内进行。因此，选择B选项“患者死亡后7日”是最合适的答案。这个时限是为了保证尸体的保存状态适合进行尸检，同时也给家属一定的时间来考虑和决定是否进行尸检。
136	你是一名医生，我将给你一道医学考试中的选择题，请仔细阅读题目，然后在五个选项中选择最合适的一个，并解释原因	男，28岁。婚前到某医疗保健机构进行婚检，经检查，医疗保健机构为其出具了婚前医学检查证明，其中列明了患者目前所患疾病，并将该信息通知其女友知晓，引发男方强烈不满。 从医学心理学角度分析，该男士觉得未满足的需求是 A.生存需求 B.交往的需求 C.接纳的需求 D.尊重的需求 E.自我实现的需求	D	D	尊重的需求 在这个情景中，该男士对医疗保健机构将其个人患病信息未经充分同意就通知其女友的行为感到不满。这表明他感到自己的隐私和尊严没有得到尊重。马斯洛的需求层次理论中，尊重需求位于第四层，包括自尊、自重和被他人尊重的需求。因此，该男士觉得未满足的需求是尊重的需求。其他选项如生存需求、交往的需求、接纳的需求和自我实现的需求，虽然也是人的基本需求，但在这个具体情境中，并不是他最直接感受到未满足的需求。	D	尊重的需求 解析：根据题目描述，男士对医疗保健机构将其疾病信息告知女友的行为表示强烈不满。这说明他觉得自己隐私权受到了侵犯，即未得到应有的尊重。因此，他觉得未满足的需求是尊重的需求。	D	该男士在得知自己的健康信息被医疗保健机构告知其女友后表现出了强烈的不满。这种不满反映了对个人隐私和尊严的重视，即对尊重的需求未得到满足。在马斯洛的需求层次理论中，尊重需求位于中间层次，包括自尊、自信、成就和认可的需求。当个人感觉到自己的隐私被侵犯，尤其是与伴侣相关的私密信息被公开，可能会引发对尊重的需求未被满足的感觉。因此，D选项“尊重的需求”最为合适。	D	D.尊重的需求	D	答案：D.尊重的需求 解析：根据马斯洛的需求层次理论，人的需求可以分为五个层次，从低到高依次为生理需求、安全需求、社交需求、尊重需求和自我实现需求。在这个案例中，男方在婚前检查中被诊断出疾病，并且医疗保健机构将这一信息告知了他的女友。这可能让男方感到自己的隐私被侵犯，他的个人尊严和自尊受到了伤害，因此他感到未满足的需求是尊重的需求。尊重需求包括自尊、自信、成就、他人尊重和认可等，当这些需求得不到满足时，人们可能会感到不满和挫败。	D	答案：D.尊重的需求。 解析： 青年男性患者，因婚前检查发现疾病，医疗机构将疾病通知患者女友后患者不满。从心理学角度分析，尊重需求既包括对成就或自我价值的个人感觉，也包括他人对自己的认可与尊重，该患者对于医疗机构将其疾病通知其女友表示不满，主要是觉得自己的隐私权和被尊重的权利被侵犯，因此觉得未满足的需求是**尊重的需求**。 选项A生存需求是人类最基本、最原始的需求，包括食物、水、空气和住房，与题干描述不符。 选项B交往的需求即社交需求，也叫归属与爱的需求，是指个人渴望得到家庭、团体、朋友、同事的关怀爱护理解，是对友情、信任、温暖、爱情的需要，题干中并未提及患者的社交需求，故不选。 选项C接纳的需求在马斯洛需求层次理论中并未明确提出，为干扰项，故排除。 选项E自我实现的需求是马斯洛需求层次理论中最高层次的需求，包括针对于真善美至高人生境界获得的需求，题干中并未提及，故不考虑。	D	在医学心理学中，尊重的需求包括对隐私和个人信息的保护。当医疗保健机构未经患者同意将其健康信息告知他人时，侵犯了患者的隐私权和尊重需求。这种行为导致患者感到不满，因为他的隐私没有得到应有的尊重和保护。因此，最符合该男士未满足需求的是尊重的需求。
137	你是一名医生，我将给你一道医学考试中的选择题，请仔细阅读题目，然后在五个选项中选择最合适的一个，并解释原因	男，28岁。婚前到某医疗保健机构进行婚检，经检查，医疗保健机构为其出具了婚前医学检查证明，其中列明了患者目前所患疾病，并将该信息通知其女友知晓，引发男方强烈不满。 本案例中，接诊医师违反的主要医师道德义务是 A.为患者进行健康教育 B.保护患者的隐私 C.遵循医学科学规律 D.医疗文书规范书写 E.遵守操作规范	B	B	保护患者的隐私：医师有义务保护患者的隐私，不应泄露患者的个人信息和病情，除非在法律允许的范围内或者患者本人同意。在这个案例中，接诊医师未经患者同意就将其病情告知其女友，违反了保护患者隐私的道德义务。其他选项如健康教育、遵循医学科学规律、医疗文书规范书写和遵守操作规范与该案例中的主要道德义务违反无关。	B	本题考查的是医师的道德义务。医师在执业活动中应当履行法定义务，遵守职业道德，尊重患者，保护患者的隐私。案例中，医师未经患者同意将其病情告知他人，侵犯了患者的隐私权。所以，接诊医师违反的主要医师道德义务是保护患者的隐私。	B	本案例中，接诊医师违反的主要医师道德义务是保护患者的隐私。根据医疗伦理和隐私保护的原则，医师有义务保护患者的个人健康信息不被未经授权的人士所知晓。在婚检过程中，即使患者的伴侣是密切关系人，医师也不应未经患者同意就将其疾病信息告知其女友。这种行为侵犯了患者的隐私权，也是对患者信任的背叛。医师应当遵守保密原则，除非患者同意或法律另有规定，否则不应无故泄露患者的健康信息。 其他选项：A.为患者进行健康教育，C.遵循医学科学规律，D.医疗文书规范书写，E.遵守操作规范，这些都不是本案例中违反的主要医师道德义务。健康教育和遵守操作规范可能是医师的职责，但与案例中描述的不当行为无关。遵循医学科学规律和医疗文书规范书写是医师应尽的职责，但不涉及隐私保护的问题。	B	答案：B 解释：本题考查医师道德义务。根据《医师法》和《医师执业规范》，医师有保守患者隐私的义务。因此，接诊医师违反了保守患者隐私的医师道德义务。	B	答案：B.保护患者的隐私 解析：在本案例中，医师在进行婚前医学检查后，将患者的疾病信息告知了其女友，这涉及到了患者的隐私权。医师在执业过程中，有责任保护患者的隐私，未经患者同意，不应将患者的个人信息透露给第三方。因此，医师违反了保护患者隐私的道德义务。其他选项如健康教育、遵循医学科学规律、医疗文书规范书写和遵守操作规范等，虽然也是医师的职责，但在本案例中并未涉及。	B	答案：B.保护患者的隐私 解析： 本案例中，男方在婚前到某医疗保健机构进行婚检，经检查，医疗保健机构为其出具了婚前医学检查证明，其中列明了患者目前所患疾病，并将该信息通知其女友知晓，引发男方强烈不满。在此案例中，接诊医师未征得患者同意，擅自将患者隐私信息透露给第三方，这违反了**保护患者隐私**的医师道德义务。 选项A为患者进行健康教育，选项C遵循医学科学规律，选项D医疗文书规范书写，选项E遵守操作规范，均不是接诊医师在此案例中违反的主要医师道德义务，故可一并排除。	B	答案详情保护患者的隐私。医生有责任保护患者的隐私和个人信息。在本案例中，医疗保健机构未经患者同意将其健康信息告知其女友，违反了患者隐私权，属于对患者隐私的泄露。因此，接诊医师违反的主要医师道德义务是保护患者的隐私。
138	你是一名医生，我将给你一道医学考试中的选择题，请仔细阅读题目，然后在五个选项中选择最合适的一个，并解释原因	男，28岁。婚前到某医疗保健机构进行婚检，经检查，医疗保健机构为其出具了婚前医学检查证明，其中列明了患者目前所患疾病，并将该信息通知其女友知晓，引发男方强烈不满。 证明单上不应列出的疾病为 A.医学上不建议结婚的疾病 B.在传染期内的特定传染病 C.发病中的精神疾病 D.对生育有严重影响的遗传性疾病 E.自限性的传染病	E	E	自限性的传染病：根据婚前医学检查的相关规定，检查证明上通常需要列出那些对婚姻生活、配偶健康或后代健康可能产生重大影响的疾病。选项A、B、C和D列出的疾病通常被认为是在婚前医学检查中应该告知的，因为它们可能会影响婚后的生活质量或生育问题。而自限性的传染病（选项E）通常不需要特别列出，因为这类疾病通常可以自愈或者在短期内通过适当治疗得到控制，不会对婚姻或后代产生长远的影响。因此，婚前医学检查证明上不应列出这类疾病。	E	根据《母婴保健法》规定，婚前医学检查证明应当包含对准备结婚的男女双方可能患有的影响结婚和生育的疾病进行医学检查的结果。其中，A、B、C、D项均为可能影响结婚和生育的疾病，应列入婚前医学检查证明。而E项“自限性的传染病”通常不会对结婚和生育造成长期影响，因此不应列入婚前医学检查证明。	E	自限性的传染病：在这位男性的婚前医学检查证明单上，不应列出自限性的传染病。自限性传染病是指疾病在一定时间内可以自然痊愈，并不一定会对患者的婚姻状况或者生育能力产生长期影响。虽然这类疾病可能需要治疗和管理，但在婚检中通常不需要对此类疾病进行特别通知，除非这些疾病可能对个体的健康状况或生育能力产生长期影响。 解释其他选项： A.医学上不建议结婚的疾病：这类疾病可能包括某些严重的传染性疾病、某些遗传性疾病等，需要告知对方，以便双方可以做出知情决策。 B.在传染期内的特定传染病：如果患者处于传染期内的特定传染病，这属于需要告知对方的信息，因为这些疾病可能会通过婚姻关系传播。 C.发病中的精神疾病：如果患者正在发病中的精神疾病，也需要告知对方，因为婚姻关系中需要相互支持，了解对方的健康状况是重要的。 D.对生育有严重影响的遗传性疾病：这类疾病对于生育能力有严重影响的，需要告知对方，以便双方可以做好…	E	答案：E 解释：根据《婚姻登记条例》规定，婚前医学检查证明中不应列出的疾病是自限性的传染病。	E	答案：E 解析：婚前医学检查的目的是保障双方的健康和后代的健康，因此，对于医学上不建议结婚的疾病（A）、在传染期内的特定传染病（B）、发病中的精神疾病（C）以及对生育有严重影响的遗传性疾病（D），都应该在婚前医学检查证明上列出。然而，自限性的传染病（E）通常不需要特别治疗，患者可以自行恢复，且不会对双方的健康和后代造成严重影响，因此，这类疾病不应该在婚前医学检查证明上列出。	A	答案：A.医学上不建议结婚的疾病。 解析： 《母婴保健法》规定，经婚前医学检查，对患指定传染病在传染期内或者有关精神病在发病期内的，医师应当提出医学意见，准备结婚的男女双方应当暂缓结婚；患医学上认为不宜生育的严重遗传性疾病的，医师应当向男女双方说明情况，提出医学意见。严重遗传性疾病，是指由于遗传因素先天形成，患者全部或者部分丧失自主生活能力，后代再现风险高，医学上认为不宜生育的遗传性疾病。经婚前医学检查，医疗保健机构应出具婚前医学检查证明，医师应向当事人说明情况，提出预防、治疗及采取相应医学措施的建议。**婚检证明上不应列出医学上不建议结婚的疾病**，因为这并非婚检的法定内容，且可能对当事人的婚姻自主权造成不当干预。 选项B在传染期内的特定传染病，选项C发病中的精神疾病，均属于应暂缓结婚的情形，婚检证明上应列出此类疾病，以便当事人了解情况并作出相应决策，可一并排除。 选项D对生育有严重影…	E	在婚前医学检查中，主要目的是评估是否存在影响婚姻或生育的疾病，如医学上不建议结婚的疾病、传染期内的特定传染病、发病中的精神疾病以及对生育有严重影响的遗传性疾病。这些疾病可能对婚姻生活或后代健康产生重大影响，因此需要在婚检证明中列出并通知双方。而自限性的传染病通常是指那些不需要特殊治疗即可自愈的疾病，对婚姻和生育没有长期影响，因此不应列在婚检证明中。
139	你是一名医生，我将给你一道医学考试中的选择题，请仔细阅读题目，然后在五个选项中选择最合适的一个，并解释原因	患者，男，30 岁，30 min前被刀刺右前胸部，咳血痰，呼吸困难。体检:血压107/78 mmHg,脉搏96次/分,右前胸有轻度皮下气肿，右锁骨中线4肋间可见3cm长创口，随呼吸有气体进出伤口响声。 该患者纵隔的位置是 A.右偏 B.左偏 C.正中位 D.在右侧与正中间摆动 E.在左侧与正中间摆动	E	A	根据患者的临床表现，右前胸部创口并有气体进出伤口的响声，表明存在开放性气胸。由于气体的影响，患侧胸膜腔内压力增高，使得纵隔向健侧（左侧）移位。因此，该患者的纵隔位置应该是右偏。选项A正确反映了这一情况。其他选项与患者的临床表现不符。	E	患者存在开放性气胸，呼吸时空气可从伤口自由出入胸腔，导致伤侧胸膜腔内压力升高，肺组织受压萎陷，纵隔向健侧（左侧）移位；吸气时，健侧胸膜腔负压增大，使纵隔向正中线摆动，呼气时，纵隔又向患侧（右侧）移位。因此，该患者的纵隔位置是在左侧与正中间摆动。	C	患者表现为右前胸皮下气肿和右锁骨中线4肋间可见3cm长创口，随呼吸有气体进出伤口响声。这通常是由于右侧胸腔内气体积聚导致的，可能是由于胸膜破裂导致。纵膈是位于胸腔正中的结构，包含心脏、大血管、气管、食管、淋巴结等重要器官。根据患者的症状和体征，纵膈的位置应该是正中位。 A. 右偏 - 不符合患者的临床表现，因为纵膈应该位于胸腔的正中央。 B. 左偏 - 不符合患者的临床表现，因为纵膈应该位于胸腔的正中央。 D. 在右侧与正中间摆动 - 纵膈的位置是固定的，不会在胸腔内摆动。 E. 在左侧与正中间摆动 - 纵膈的位置是固定的，不会在胸腔内摆动。	D	答案：D 解释：根据题目描述，患者右前胸部有轻度皮下气肿，右锁骨中线4肋间可见3cm长创口，随呼吸有气体进出伤口响声，这些症状表明患者有气胸，气胸是由于胸腔内气体进入胸腔，导致纵隔向伤口那侧移动。因此，纵隔的位置是在右侧与正中间摆动。	B	答案：B 解析：根据题目描述，患者右前胸部被刀刺伤，出现咳血痰和呼吸困难，体检发现右前胸有轻度皮下气肿，右锁骨中线4肋间可见3cm长创口，随呼吸有气体进出伤口响声。这些症状提示可能存在气管或支气管损伤，导致气体进入纵隔，形成纵隔气肿。正常情况下，纵隔位于胸腔正中，但在这种情况下，由于气体进入纵隔，可能会使纵隔向健侧（左侧）偏移，因此答案选择B，即左偏。	E	答案：E.在左侧与正中间摆动。 解析： 患者青年男性，右前胸部刀刺伤，咳血痰，呼吸困难，查体见右前胸有轻度皮下气肿，右锁骨中线4肋间可见创口，随呼吸有气体进出伤口响声，根据患者症状，体征可诊断为右侧开放性气胸。开放性气胸患者伤侧胸内压等于大气压，健侧胸内压仍低于大气压，纵隔向健侧移位，随着呼吸运动，出现纵隔扑动，影响静脉回心血量，引起循环障碍。患者为右侧开放性气胸，故纵隔会向**左侧与正中间摆动**。 选项A右偏，选项B左偏，选项C正中位，均属于干扰项，可一并排除。 开放性气胸纵隔不会向患侧移位，故选项D在右侧与正中间摆动，可排除。	D	根据题目描述，患者被刀刺伤右前胸部，出现咳血痰、呼吸困难、右前胸皮下气肿以及创口随呼吸有气体进出伤口的响声，这些症状提示可能存在开放性气胸。开放性气胸会导致纵隔随着呼吸的变化而摆动，尤其是在伤口较大、气体进出明显的情况下。因此，纵隔的位置在右侧与正中间摆动是最符合的描述。
140	你是一名医生，我将给你一道医学考试中的选择题，请仔细阅读题目，然后在五个选项中选择最合适的一个，并解释原因	患者，男，30 岁，30 min前被刀刺右前胸部，咳血痰，呼吸困难。体检:血压107/78 mmHg,脉搏96次/分,右前胸有轻度皮下气肿，右锁骨中线4肋间可见3cm长创口，随呼吸有气体进出伤口响声。 此时应采取的急救措施是 A.吸氧 B.静脉穿刺输液 C.摄胸部 X 射线片 D.立即闭合胸部创口 E.立即剖胸探查	D	D	立即闭合胸部创口：根据患者的症状和体检结果，他可能遭受了开放性气胸，即胸膜腔与外界相通，导致气体随呼吸进入和流出，这种情况会导致呼吸困难和皮下气肿。在急救中，首要步骤是封闭胸部创口，将开放性气胸转变为闭合性气胸，以防止进一步的气体流失和肺部塌陷，这可以通过直接覆盖创口并使用敷料和胶带固定来实现。其他选项如吸氧、静脉穿刺输液、摄胸部X射线片和立即剖胸探查，虽然也是治疗的一部分，但在这种紧急情况下，不是首要的急救措施。	D	患者目前存在开放性气胸，导致呼吸困难，因此应立即采取措施将开放性气胸转变为闭合性气胸，即用无菌敷料封闭伤口，避免气体继续进出胸腔，缓解呼吸困难症状。其他选项不是首要的急救措施。	D	患者目前存在开放性气胸，表现为右前胸有轻度皮下气肿，随呼吸有气体进出伤口响声。这种情况下，首要的急救措施是立即封闭创口，以减少空气进入胸膜腔，减轻呼吸困难，防止进一步失血和感染。闭合胸壁的伤口可以采用无菌敷料或敷贴器覆盖创口，必要时进行缝合或使用胸壁闭合装置。随后应迅速将患者转运至医院进行进一步评估和治疗。吸氧、静脉穿刺输液和胸部X射线片都是后续治疗中的措施，而立即剖胸探查通常是在尝试闭合伤口无效或患者病情进一步恶化时的选择。因此，立即闭合胸部创口是当前最紧急的措施。	E	答案：E 解释：患者出现了右前胸部创口，伴有咳血痰、呼吸困难、皮下气肿和气体进出伤口响声，这些症状和体征提示可能存在胸部内脏损伤，特别是可能有肺或心脏损伤。因此，立即剖胸探查是最合适的急救措施，以便及时发现和处理内脏损伤，防止病情进一步恶化。其他选项不正确，因为吸氧和静脉穿刺输液是支持性治疗，摄胸部 X 射线片虽然有助于诊断，但不能替代剖胸探查，立即闭合胸部创口可能会加重损伤。	D	答案：D.立即闭合胸部创口 解析：根据题目描述，患者右前胸部被刀刺伤，咳血痰，呼吸困难，体检发现右前胸有轻度皮下气肿，右锁骨中线4肋间可见3cm长创口，随呼吸有气体进出伤口响声。这些症状和体征提示患者可能发生了开放性气胸，即胸膜腔与外界相通，导致气体进出胸膜腔，引起呼吸困难。 开放性气胸的急救措施是立即闭合胸部创口，以减少气体进出胸膜腔，缓解呼吸困难。其他选项如吸氧、静脉穿刺输液、摄胸部X射线片和立即剖胸探查虽然也是必要的处理措施，但在这种情况下，立即闭合胸部创口是首要的急救措施，以防止进一步的气体泄漏和呼吸困难加重。	D	答案：D. 立即闭合胸部创口。 解析： 青年男性患者，右前胸刀刺伤，咳血痰、呼吸困难，体检见右前胸皮下气肿，右锁骨中线4肋间见创口，随呼吸有气体进出响声，结合患者病史、症状、体征，应诊断为右侧开放性气胸。开放性气胸患者伤侧胸内压等于大气压，肺受压萎陷，萎陷程度取决于肺顺应性和胸膜腔残气量，健侧胸膜腔仍为负压，低于伤侧，使纵隔向健侧移位，健侧肺亦有一定程度的萎陷。同时由于健侧胸腔压力仍可随呼吸周期而增减，从而引起纵隔摆动，影响静脉回心血流，引起循环障碍。此时首要急救措施为**立即闭合胸部创口**，变开放性气胸为闭合性气胸，再按照闭合性气胸处理。 选项A吸氧为一般性辅助治疗措施，不是急救措施，故不选。 患者目前血压、脉搏尚平稳，无休克征象，无需静脉穿刺输液，故选项B静脉穿刺输液，可排除。 选项C摄胸部X射线片可了解胸腔内脏器损伤情况，但属一般性检查措施，不是急救措施，故不考虑。 剖胸探查适用…	D	患者被刀刺伤右前胸部，出现咳血痰和呼吸困难，体检显示右前胸有皮下气肿和创口随呼吸有气体进出响声，这提示可能存在开放性气胸。开放性气胸是由于胸壁创口导致胸膜腔与外界相通，呼吸时空气进出胸腔，导致肺无法有效扩张，引起呼吸困难。在这种情况下，首要的急救措施是立即闭合胸部创口（选项D），以防止空气继续进入胸腔，从而改善呼吸功能。其他选项如吸氧、输液、摄X光片或剖胸探查都是次要的，不能直接解决开放性气胸的问题。
141	你是一名医生，我将给你一道医学考试中的选择题，请仔细阅读题目，然后在五个选项中选择最合适的一个，并解释原因	硫化氢中毒的机制是 A.该气体与细胞色素氧化酶中三价铁和谷胱甘肽结合，抑制细胞呼吸酶 B.该气体与氧化型细胞色素氧化酶中的一价铁结合，引起细胞内窒息 C.使血氧饱和度增加，组织不能利用氧 D.引起氧分压增加，导致组织供氧不足，引起缺氧 E.影响血液中氧的释放和传递，导致低氧血症和组织缺氧	A	A	硫化氢中毒的机制主要是通过与细胞色素氧化酶中的三价铁和谷胱甘肽结合，从而抑制细胞呼吸酶的活性，导致细胞内呼吸受到抑制，引起细胞内窒息。这与选项A的描述相符。其他选项与硫化氢中毒的主要机制不符。选项B提到的是与一价铁结合，而实际上是与三价铁结合；选项C、D和E描述的机制与硫化氢中毒的实际效应不一致。因此，最合适的答案是A。	A	硫化氢是一种无色、易燃、有臭鸡蛋味的有毒气体。它主要通过呼吸道进入人体，然后通过血液循环分布到全身。硫化氢的毒性在于其能与细胞色素氧化酶中的三价铁结合，形成稳定的复合物，从而抑制了细胞呼吸链中细胞色素氧化酶的活性，阻断了细胞呼吸过程，导致细胞不能正常利用氧气，造成组织缺氧。同时，硫化氢还可以与谷胱甘肽结合，进一步加重细胞损伤。因此，选项A是正确的。	A	硫化氢中毒的机制主要是该气体与细胞色素氧化酶中三价铁和谷胱甘肽结合，抑制细胞呼吸酶。细胞色素氧化酶是细胞呼吸链的一个关键酶，负责在细胞呼吸过程中传递电子，将电子从NADH和FADH2传递给氧，最终生成水。硫化氢可以与细胞色素氧化酶中的三价铁离子结合，形成稳定的硫化铁，从而阻止电子传递过程，导致细胞呼吸受阻，进而影响细胞内的能量产生（ATP生成）。这种影响会导致细胞功能障碍，甚至细胞死亡，特别是在那些对氧气依赖性较高的组织，如脑和心脏。硫化氢中毒还能够与谷胱甘肽反应，形成硫化谷胱甘肽，这会进一步干扰蛋白质的正常功能，包括呼吸链酶。因此，选择A是正确案。	A	答案：A 解释：硫化氢是一种有毒气体，它的中毒机制主要是与细胞色素氧化酶（Cyt c oxidase）中三价铁和谷胱甘肽（Cytochrome c）结合，抑制细胞呼吸酶，从而阻止细胞呼吸链的正常工作，导致细胞内氧化磷酸化受阻，细胞能量生产减少，引起细胞损伤和死亡。因此，选项A是最合适的答案。	B	答案：B 解析：硫化氢中毒的机制主要是通过与氧化型细胞色素氧化酶中的一价铁结合，从而抑制细胞呼吸酶的活性，导致细胞内窒息。硫化氢是一种无色、易燃、有毒的气体，具有强烈的刺激性和窒息性。当人体吸入硫化氢后，它会迅速与细胞色素氧化酶中的一价铁结合，形成硫化铁，使细胞色素氧化酶失去活性，从而阻断了细胞的呼吸链，导致细胞内缺氧，引起细胞内窒息。因此，选项B是正确的。其他选项中，A选项中提到的三价铁和谷胱甘肽结合，并不是硫化氢中毒的主要机制；C选项中血氧饱和度增加，与硫化氢中毒无关；D选项中氧分压增加，也与硫化氢中毒的机制不符；E选项中影响血液中氧的释放和传递，虽然可能与硫化氢中毒有关，但不是其主要机制。	B	答案：B.该气体与氧化型细胞色素氧化酶中的二价铁结合，引起细胞内窒息。 解析： 硫化氢是具有刺激性和窒息性的无色气体。低浓度接触仅有呼吸道及眼的局部刺激作用，高浓度时全身作用较明显，表现为中枢神经系统症状和窒息症状。其毒性作用的主要靶器是中枢神经系统和呼吸系统，亦可伴有心脏等多器官损害，对毒作用最敏感的组织是脑和粘膜接触部位。硫化氢中毒的机制是**该气体与氧化型细胞色素氧化酶中的二价铁结合，影响细胞氧化过程，阻断电子传递和氧的利用，引起细胞内窒息**。 选项A该气体与细胞色素氧化酶中三价铁和谷胱甘肽结合，抑制细胞呼吸酶，不符合硫化氢中毒的机制，硫化氢是与细胞色素氧化酶中二价铁结合，故不选。 硫化氢中毒会导致血氧饱和度下降，组织不能利用氧，而不是使血氧饱和度增加，故选项C使血氧饱和度增加，组织不能利用氧，可排除。 硫化氢中毒会导致氧分压下降，组织供氧不足，引起缺氧，而不是引起氧分压增加，故…	B	。硫化氢中毒的机制主要是由于硫化氢气体与氧化型细胞色素氧化酶中的一价铁结合，抑制细胞呼吸链中的酶活动，从而引起细胞内窒息，导致组织缺氧。硫化氢的毒性与其干扰细胞内氧的利用有关，而不是通过影响血氧饱和度或氧分压等其他机制。
142	你是一名医生，我将给你一道医学考试中的选择题，请仔细阅读题目，然后在五个选项中选择最合适的一个，并解释原因	一氧化碳中毒的机制是 A.该气体与细胞色素氧化酶中三价铁和谷胱甘肽结合，抑制细胞呼吸酶 B.该气体与氧化型细胞色素氧化酶中的一价铁结合，引起细胞内窒息 C.使血氧饱和度增加，组织不能利用氧 D.引起氧分压增加，导致组织供氧不足，引起缺氧 E.影响血液中氧的释放和传递，导致低氧血症和组织缺氧	E	E	一氧化碳（CO）中毒的机制是与血红蛋白结合形成羧基血红蛋白（carboxyhemoglobin），这种结合力远大于氧气与血红蛋白的结合力，导致血液中可用的血红蛋白减少，从而减少了血液中氧气的携带和传递能力，导致低氧血症和组织缺氧。选项E最准确地描述了这一机制。其他选项描述的机制与一氧化碳中毒的实际机制不符。	E	一氧化碳中毒的机制主要是因为一氧化碳与血红蛋白结合的能力比氧气强200倍以上，一旦进入血液，就会优先与血红蛋白结合形成稳定的碳氧血红蛋白（COHb），从而影响了血液中氧的释放和传递。由于COHb的存在，减少了血红蛋白携带氧气的能力，导致低氧血症（血液中氧含量降低）和组织缺氧（组织无法得到足够的氧气）。因此，选项E最准确地描述了一氧化碳中毒的主要机制。	B	一氧化碳中毒的机制是该气体与氧化型细胞色素氧化酶中的一价铁结合，引起细胞内窒息。 一氧化碳是一种无色、无味、无臭的气体，比空气轻，易与血液中的血红蛋白（Hb）结合形成碳氧血红蛋白（COHb）。一氧化碳与血红蛋白的结合能力比氧气强约250倍，这意味着一氧化碳会夺取血红蛋白与氧气结合的机会，导致组织缺氧。 在细胞内，一氧化碳与氧化型细胞色素氧化酶中的一价铁结合，阻断了细胞内电子传递链，从而抑制了细胞呼吸酶的活性，导致细胞无法有效地利用氧气产生能量（ATP）。这种细胞内的窒息状态是导致一氧化碳中毒的关键机制。 选项A描述的是一氧化碳与细胞色素氧化酶中的三价铁和谷胱甘肽结合，这在逻辑上并不符合一氧化碳中毒的机制，因为一氧化碳与血红蛋白的结合发生在血液中，而不是细胞色素氧化酶中。 选项C和E描述的是一氧化碳导致血氧饱和度增加和影响血液中氧的释放和传递，这在一定程度上是对的，因为一氧化碳确实会与血红…	A	答案：A 解释：一氧化碳（CO）是一种有毒气体，它可以与细胞色素氧化酶（Cyt c oxidase）中的三价铁（Fe3+）和谷胱甘肽（Cytochrome c）结合，导致细胞色素氧化酶的抑制。这种抑制会阻止细胞呼吸链的正常运作，从而导致细胞内的氧化磷酸化（OXPHOS）过程受阻，导致细胞内的能量生产减少。这种情况被称为细胞内窒息（intracellular anoxia）。因此，选项A是正确的。	B	答案：B 解析：一氧化碳中毒的机制主要是由于一氧化碳与血红蛋白的亲和力比氧气高约240倍，形成碳氧血红蛋白，这导致血红蛋白失去携带氧气的能力，从而引起组织缺氧。此外，一氧化碳还与氧化型细胞色素氧化酶中的一价铁结合，抑制细胞呼吸酶，进一步引起细胞内窒息。因此，选项B是正确的。选项A中提到的细胞色素氧化酶中的三价铁和谷胱甘肽结合，并不是一氧化碳中毒的主要机制。选项C、D和E描述的血氧饱和度增加、氧分压增加以及影响氧的释放和传递，都不是一氧化碳中毒的直接机制。	B	答案：B.该气体与氧化型细胞色素氧化酶中的一价铁结合，引起细胞内窒息。 解析： 一氧化碳（CO）中毒是含碳物质燃烧不完全时的产物经呼吸道吸入引起中毒。CO进入人体之后会和血液中的血红蛋白结合，进而使血红蛋白不能与氧气结合，从而引起机体组织出现缺氧，导致人体窒息死亡。其具体机制为：CO经呼吸道吸入后，通过肺泡进入血液循环，立即与**血红蛋白结合，形成碳氧血红蛋白（HbCO）**。CO与血红蛋白的亲和力比氧与血红蛋白的亲和力大300倍，而HbCO的解离速度较氧合血红蛋白（HbO₂）慢3600倍，且HbCO的存在还直接抑制氧合血红蛋白（HbO₂）的解离，阻抑氧的释放和传递，造成机体急性缺氧血症。高浓度的CO还能与细胞色素氧化酶中的二价铁相结合，直接抑制细胞内呼吸，即**与氧化型细胞色素氧化酶中的二价铁结合，引起细胞内窒息**。 选项A该气体与细胞色素氧化酶中三价铁和谷胱甘肽结合，抑制细胞呼吸酶…	E	一氧化碳中毒的机制主要是由于一氧化碳与血红蛋白结合形成碳氧血红蛋白，导致血红蛋白不能有效释放氧气给组织，从而引起低氧血症和组织缺氧。这种结合的亲和力远高于氧气与血红蛋白的结合，因此一氧化碳中毒时血液中氧的释放和传递受到严重影响，导致组织缺氧。选项E最能准确描述这一机制。
143	你是一名医生，我将给你一道医学考试中的选择题，请仔细阅读题目，然后在五个选项中选择最合适的一个，并解释原因	肺源性心脏病肺动脉高压形成的解剖因素是 A.慢性缺氧所致肺血管重建 B.缺氧性肺血管收缩 C.支气管肺感染和阻塞 D.血液黏稠度增加 E.气管炎症	A	A	慢性缺氧所致肺血管重建是肺源性心脏病肺动脉高压形成的解剖因素。这一过程包括肺小动脉的肌化增加、内膜增厚以及肺泡间隔的新生血管形成，这些结构改变导致肺循环的阻力和压力升高，从而形成肺动脉高压。其他选项B、C、D和E虽然可能与肺源性心脏病有关，但不是形成肺动脉高压的解剖因素。缺氧性肺血管收缩（B）是功能性因素，而C、D和E与肺动脉高压的解剖学改变无直接关系。	A	肺源性心脏病肺动脉高压形成的解剖因素主要是慢性缺氧所致肺血管重建。慢性缺氧可以导致肺小动脉的结构重塑，表现为血管壁增厚、血管腔狭窄等，从而引起肺动脉高压。其他选项如缺氧性肺血管收缩（B）、支气管肺感染和阻塞（C）、血液黏稠度增加（D）和气管炎症（E）也可以影响肺动脉压力，但它们不是解剖因素，而是功能性或血液学因素。	A	肺源性心脏病肺动脉高压形成的解剖因素是慢性缺氧所致肺血管重建。 肺源性心脏病的肺动脉高压主要是由长期的缺氧和二氧化碳潴留引起的肺血管重塑导致的。慢性缺氧可以刺激肺血管内皮细胞和成纤维细胞，导致血管收缩和增生，形成肺血管的重塑，进而导致肺动脉高压。这种重塑可以包括肺血管的狭窄、扩张或血管生成，从而增加了血流通过肺部的阻力，导致肺动脉压力升高。其他选项如缺氧性肺血管收缩、支气管肺感染和阻塞、血液黏稠度增加和气管炎症虽然也可能与肺动脉高压有关，但不是主要解剖因素。	A	答案：A 解释：肺源性心脏病是指由于慢性缺氧导致肺血管的长期适应性变化，进而引起肺动脉高压的疾病。肺源性心脏病的形成主要是由于慢性缺氧导致肺血管的重建和改变。肺血管重建是指肺血管的结构和功能发生了长期的变化，包括肺血管的增宽、增厚和新生血管的形成，这些变化都可以导致肺动脉高压的形成。因此，选项A是最合适的答案。	A	答案：A 解析：肺源性心脏病（又称肺心病）是由于慢性肺部疾病导致右心室压力负荷增加，最终导致右心室肥厚和（或）扩张的心脏病。肺动脉高压是肺心病发展过程中的一个重要环节。肺动脉高压形成的解剖因素主要是慢性缺氧所致的肺血管重建。慢性缺氧会导致肺血管平滑肌细胞和成纤维细胞的增殖，以及细胞外基质的沉积，从而导致肺血管的狭窄和闭塞，形成肺血管重建。这种重建会导致肺血管阻力增加，进而导致肺动脉高压。其他选项如缺氧性肺血管收缩、支气管肺感染和阻塞、血液黏稠度增加和气管炎症等，虽然也可能与肺动脉高压的形成有关，但它们不是主要的解剖因素。	A	答案：A慢性缺氧所致肺血管重建。 解析： 肺源性心脏病是指由支气管-肺组织、胸廓或肺血管病变致肺血管阻力增加，产生肺动脉高压，继而右心室结构或（和）功能改变的疾病。其中，肺动脉高压的形成机制包括肺血管阻力增加的功能性因素、肺血管阻力增加的解剖学因素、血液黏稠度增加和血容量增多。肺血管阻力增加的解剖学因素系指肺血管解剖结构的变化，形成肺循环血流动力学障碍，**慢性缺氧所致肺血管重建**是肺动脉高压形成的解剖因素。缺氧、高碳酸血症和呼吸性酸中毒使肺血管收缩、痉挛，其中缺氧是最重要的因素，此时收缩血管的活性物质增多，肺血管收缩，血管阻力增加，肺动脉高压形成，此为功能性因素，血管收缩为可逆性改变，因此选项B缺氧性肺血管收缩排除。 选项C支气管肺感染和阻塞，选项E气管炎症，均可造成肺组织和肺动脉血管的直接损伤，但肺血管阻力增加的解剖学因素是指肺血管解剖结构的变化，形成肺循环血流动力学障碍，与题意不…	A	慢性缺氧所致肺血管重建是肺源性心脏病肺动脉高压形成的主要解剖因素。长期的慢性缺氧会导致肺动脉壁的重构，包括平滑肌增生和纤维化，进而引起肺动脉高压。这种结构性改变是导致肺动脉压力升高的根本原因。其他选项如缺氧性肺血管收缩（B）、支气管肺感染和阻塞（C）、血液黏稠度增加（D）、气管炎症（E）虽然也可能在某种程度上影响肺动脉压，但并不是解剖因素。
144	你是一名医生，我将给你一道医学考试中的选择题，请仔细阅读题目，然后在五个选项中选择最合适的一个，并解释原因	肺源性心脏病肺动脉高压形成的功能因素是 A.慢性缺氧所致肺血管重建 B.缺氧性肺血管收缩 C.支气管肺感染和阻塞 D.血液黏稠度增加 E.气管炎症	B	B	B选项“缺氧性肺血管收缩”是肺源性心脏病肺动脉高压形成的功能因素。在肺源性心脏病中，由于肺部疾病导致的慢性缺氧，会引起肺血管的收缩，这是机体的一种适应性反应，目的是维持通气/血流比例，增加未受累肺区域的血流，以改善氧合。然而，长期的缺氧性肺血管收缩会导致肺动脉压力持续升高，形成肺动脉高压。其他选项如A的“慢性缺氧所致肺血管重建”是解剖因素，C的“支气管肺感染和阻塞”和E的“气管炎症”可能是导致肺源性心脏病的病因，但不是直接导致肺动脉高压的功能因素。D的“血液黏稠度增加”虽然可能影响血流，但不是肺动脉高压形成的核心机制。	B	肺源性心脏病肺动脉高压形成的功能因素是缺氧性肺血管收缩。当肺泡内的氧分压降低时，会引起肺小动脉的收缩，从而导致肺动脉压力升高。这种反应是一种保护机制，目的是将更多的血液导向含氧量较高的肺泡区域，以维持有效的气体交换。但是长期或过度的肺血管收缩可以导致肺动脉压力持续增高，最终形成肺动脉高压。其他选项描述的是可能导致肺动脉高压的结构改变或病理过程，而不是功能性的因素。	A	慢性缺氧所致肺血管重建： 肺源性心脏病（Pulmonary Heart Disease）是由肺部疾病或病变引起的慢性心力衰竭。肺动脉高压是肺源性心脏病发展的重要因素。肺动脉高压的形成不仅与解剖学因素有关，还与功能性因素密切相关。 功能性因素主要包括： - 慢性缺氧：由于肺部疾病导致气体交换不足，血液中的氧气分压降低，二氧化碳分压升高。慢性缺氧会导致肺血管床的血管内皮细胞受损，释放促血管收缩物质，如ET-1（内皮素-1），引起肺血管收缩，进而增加肺血管阻力，形成肺动脉高压。 - 缺氧性肺血管收缩：虽然选项B也提到了缺氧性肺血管收缩，但这个选项没有提供足够的解释来区分它与选项A的慢性缺氧所致肺血管重建。实际上，缺氧性肺血管收缩是慢性缺氧的一种表现，而慢性缺氧是引起肺血管重塑和收缩的根本原因。 - 支气管肺感染和阻塞：虽然支气管肺感染和阻塞可以导致肺部疾病，但它们不是直接导致肺动脉高压的功能性…	A	答案：A.慢性缺氧所致肺血管重建 解释：肺源性心脏病是指由于慢性缺氧导致肺血管的长期适应性变化，进而引起的肺动脉高压。这种情况下，肺血管会发生重建，包括肺血管的增厚、增宽和增数，导致肺动脉压力升高。因此，选项A是最合适的答案。	B	答案：B 解析：肺源性心脏病（又称肺心病）是由于慢性肺部疾病导致右心室肥厚和（或）右心室扩张，最终导致右心衰竭的心脏病。肺动脉高压是肺心病的一个重要病理生理过程。肺动脉高压的形成有多种因素，其中功能因素主要是指缺氧性肺血管收缩。慢性缺氧会导致肺血管平滑肌细胞的收缩，从而增加肺动脉压力。这种收缩是可逆的，当缺氧得到纠正时，肺血管收缩会减轻，肺动脉压力也会下降。其他选项如A、C、D和E虽然也可能与肺心病的发生和发展有关，但它们不是肺动脉高压形成的主要功能因素。	B	答案：B：缺氧性肺血管收缩 解析： 肺源性心脏病是指由支气管-肺组织、胸廓或肺血管的某些病变，导致肺血管阻力增加，产生肺动脉高压，继而右心室结构或（和）功能改变的疾病。其中，肺动脉高压的形成是肺源性心脏病发病的先决条件。肺动脉高压形成的功能性因素为**缺氧性肺血管收缩**，这是最重要因素。缺氧、高碳酸血症和呼吸性酸中毒使肺血管收缩、痉挛，其中缺氧是最重要的因素，此时收缩血管的活性物质增多，肺血管收缩，血管阻力增加，肺动脉高压形成。 选项A慢性缺氧所致肺血管重建是肺动脉高压形成的解剖学因素，与题意不符。 选项C支气管肺感染和阻塞是支气管扩张的发病因素，与本题无关。 选项D血液黏稠度增加，选项E气管炎症，均不是肺动脉高压形成的主要因素，可一并排除。	B	肺源性心脏病中的肺动脉高压主要是由于缺氧性肺血管收缩所致。慢性缺氧会导致肺血管的反射性收缩，从而增加肺动脉的压力。这种机制是功能性的，而不是结构性的改变，因此选项B是最合适的答案。其他选项如A、C、D、E虽然可能在不同程度上与肺动脉高压相关，但它们不是主要的功能因素。
145	你是一名医生，我将给你一道医学考试中的选择题，请仔细阅读题目，然后在五个选项中选择最合适的一个，并解释原因	由果追因的研究属于 A.诊断试验 B.队列研究 C.筛检 D.病例对照研究 E 现况研究	D	D	病例对照研究： 病例对照研究是一种由"果"追"因"的研究方法，通常用于研究罕见疾病。在这种研究中，研究人员会选取一组已经确诊患有特定疾病的病例（即"果"），再选取一组与之匹配的对照个体（没有患病的人群），然后回顾性地比较两组人群在暴露于某种可能的危险因素前的差异。通过这种方法，研究者试图找出疾病与各种潜在危险因素之间的关系。因此，这与题目中描述的“由果追因的研究”相符合。其他选项如诊断试验、队列研究、筛检和现况研究，并不专注于由结果回溯原因的研究设计。	B	由果追因的研究属于队列研究。队列研究是一种前瞻性研究，研究者首先确定研究对象是否具有某种可能的风险因素，然后随访这些研究对象一段时间，观察他们是否会发展成特定的结果（如疾病）。这种研究设计允许研究者从暴露到结果的方向进行研究，从而可以更准确地评估风险因素与结果之间的因果关系。而其他选项如诊断试验、筛检、病例对照研究和现况研究都不符合“由果追因”的描述。	D	病例对照研究 由果追因的研究通常指的是病例对照研究（case-control study）。在这种研究中，研究者首先选择已经患有特定疾病的个体（病例组）和未患有该疾病的个体（对照组），然后回顾性地比较两组在过去可能暴露于某种风险因素的情况。通过比较，研究者可以评估这种风险因素与疾病之间的关联性。病例对照研究是一种观察性研究，适用于研究罕见疾病或长时间才能发展的疾病，可以快速得到结果，但可能存在回忆偏差、选择偏差和混杂因素的影响。	C	答案：C.筛检 解释：由果追因的研究是指通过研究某一疾病的筛检结果来追踪其发病因素的研究，这属于筛检研究的范畴。	D	答案：D 解析：病例对照研究是一种由果追因的研究方法，通过比较有特定疾病（结果）的患者组与没有该疾病的对照组，来确定某一因素是否与该疾病有关。这种研究方法常用于研究疾病的危险因素。而诊断试验是评价某种诊断方法或实验手段对疾病诊断的价值；队列研究是追踪两组人群，一组暴露于某因素，另一组未暴露，观察随时间推移两组的发病情况；筛检是指在没有症状的人群中检测某种疾病；现况研究是研究某一特定时间内，某一人群中的疾病或健康状况的分布情况。	D	答案：D.病例对照研究。 解析： 由果追因的研究，即根据是否患病将研究对象分组，从结果（是否患病）开始，追溯可能的病因，从而分析暴露因素（可疑病因）与某种疾病之间是否存在关联，这种研究方法称为**病例对照研究**。 选项A诊断试验又称诊断性试验，是临床医生为确诊或筛选某种疾病而进行的试验，与题意不符。 选项B队列研究是将一个范围明确的人群按是否暴露于某可疑因素或暴露程度分为不同的亚组，追踪各组的结局并比较其差异，从而判定暴露因素与结局之间有无因果关联及关联程度大小的一种观察性研究方法，是由因到果的研究，故不选。 选项C筛检是运用快速简便的试验、检查或其他方法，将未识别的病人或有缺陷的人同可能无病者鉴别开来，与本题无关。 选项E现况研究是按照事先设计的要求，在某一特定人群中，应用普查或抽样调查等方法收集特定时间内某种疾病或健康状况及有关因素的资料，以描述该疾病的分布状态，与本题不符。	D	病例对照研究是一种由果追因的研究方法。它是通过选择已经患有某种疾病（病例组）和没有患该疾病（对照组）的个体，回顾性地比较两组在过去暴露于某种风险因素的情况，以找出可能的致病因素。这种研究设计正是“由果追因”的典型例子，因为它从结果（疾病）开始，追溯其可能的原因（暴露因素）。
146	你是一名医生，我将给你一道医学考试中的选择题，请仔细阅读题目，然后在五个选项中选择最合适的一个，并解释原因	由因到果的研究属于 A.诊断试验 B.队列研究 C.筛检 D.病例对照研究 E 现况研究	B	B	由因到果的研究属于队列研究。 解析： A. 诊断试验：主要是用来确定一个人是否患有某种特定的疾病，即已在有症状或怀疑有病的情况下进行验证。 B. 队列研究：这是一种观察性研究设计，研究者跟随一组人群（队列），以确定暴露于特定因素（因）后是否会发生特定疾病（果）。 C. 筛检：是对无症状的人群进行疾病检查，目的是早期发现疾病。 D. 病例对照研究：是一种回顾性研究，通过比较患某病（病例）的个体与未患该病（对照）的个体，来寻找可能的致病因素。 E. 现况研究：是在特定时间点或短时间内对人群的健康状况和其它特征进行观测的研究。 由因到果的研究关注的是暴露因素与疾病发生之间的关系，这正是队列研究的主要目的。因此，B选项是最合适的答案。	B	队列研究是一种前瞻性研究，它从因到果地追踪研究对象，观察暴露因素与结局之间的关系。在队列研究中，研究者首先确定研究人群中的暴露组和非暴露组，然后随访这些人群一段时间，观察并比较两组之间特定结局的发生率差异。这种研究设计能够直接估计暴露与结局之间的关联强度，并且可以较好地控制混杂因素的影响，因此在因果推断中具有较高的可靠性。	B	队列研究是观察性研究的一种，它通过将人群分成不同的组，通常是基于暴露与否，然后对这些组进行随访一段时间，以观察是否会发生某些结果。这种研究设计是从原因到结果的，因为它从暴露开始观察，然后看是否会导致特定结果，比如疾病。队列研究有助于建立暴露和结果之间的关联，并可能揭示因果关系。	D	答案：D 解释：由因到果的研究属于病例对照研究。病例对照研究是一种研究方法，用于研究某种因素（如某种药物或行为）是否会导致特定的结果（如某种疾病或症状）。这种研究方法通过比较有和没有该因素的人群的结果来确定因果关系。	B	答案：B 解析：由因到果的研究属于队列研究。队列研究是一种观察性研究方法，通过追踪一组人群（队列）的健康状况和暴露情况，来研究某些因素与疾病之间的关系。队列研究通常从没有疾病的人群开始，然后观察一段时间，以确定哪些人最终发展为疾病。这种研究设计有助于确定因果关系，因为它允许研究者观察到暴露因素在疾病发生之前。其他选项如诊断试验、筛检、病例对照研究和现况研究，虽然也是研究方法，但它们并不直接用于研究由因到果的关系。	B	答案：B.队列研究 解析： 本题考察的是流行病学研究方法。队列研究是将人群是否暴露于某可疑因素及其暴露程度分为不同的亚组，追踪各组的结局并比较其差异，从而判定暴露因素与结局之间有无因果关联及关联程度大小的一种观察性研究方法。队列研究是一种**由因到果**的研究方法。 选项A诊断试验又称诊断准确度试验，是用金标准确诊的病例与待评价试验检测结果进行比较，以正确判断待评价试验的准确度，与本题无关。 选项C筛检是运用快速简便的试验、检查或其他方法，将健康人群中那些可能有病或缺陷的、但表面健康的个体，同可能无病者鉴别开来，与本题不符。 选项D病例对照研究亦称回顾性研究，是比较患某病者与未患某病的对照者暴露于某可能危险因素的百分比差异，分析这些因素是否与该病存在联系，是由果到因的研究方法，可排除。 选项E现况研究是研究特定时点或时期与特定范围内人群中的有关变量与疾病或健康状况的关系，是普查或抽样调查…	B	队列研究是一种观察性研究方法，研究者从某一特定人群出发，按暴露因素的有无或不同水平将其分为不同的队列，然后进行随访观察，记录各队列中研究结局的发生情况。通过这种方法可以由因到果地研究暴露因素与结局之间的因果关系。因此，队列研究适合描述由因到果的研究。
147	你是一名医生，我将给你一道医学考试中的选择题，请仔细阅读题目，然后在五个选项中选择最合适的一个，并解释原因	成人失血1 000 ml时 A.血压升高，心率加快 B.血压降低，心率加快 C.血压升高，心率减慢 D.血压降低，心率减慢 E.心率和血压均无变化	D	B	血压降低，心率加快 解释：当成人失血达到1000 ml时，这通常会导致血容量减少，进而引起血压下降。为了补偿血容量不足和维持器官的灌注，心脏会增加心率（心跳加快），这是通过交感神经系统激活实现的，目的是提高心输出量以应对低血容量状态。因此，选项B是最合适的答案。其他选项与生理反应不符。	B	成人失血1000ml时，由于循环血量急剧减少，会出现血压下降、心率加快的现象。血压下降是由于心脏射血量减少、血管容量相对增加导致；心率加快是机体为了代偿性增加心输出量，以维持重要器官的血液供应。因此，正确答案是B。	B/C	成人失血1000ml时，身体会进入严重的血液丢失状态，即休克。在这种情况下，血压通常会降低，因为循环血量减少，心脏泵出的血液量不足，导致血压下降。同时，为了维持重要器官的血液供应，心脏会加快心率（心率加快）以试图补偿循环血量的减少。因此，正确案是血压降低，心率加快（B选项），或者是血压降低，心率减慢（C选项），因为心率的变化取决于多种因素，包括失血的速度和个人对失血的反应。通常，心率会增加以提高心脏输出量，但长时间或大量失血可能导致心率减慢。因此，B和C都是可能的案，具体取决于失血的速度和个体反应。	B	答案：B 解释：成人失血1 000 ml时，体内血容量减少，导致血压降低，心脏为了维持血压，会通过加快心率来增加心输出量，来补偿血容量的减少。	B	答案：B 解析：成人失血1000ml时，相当于总血量的20%左右，属于中度失血。此时，机体会通过神经和体液调节，使心率加快，以增加心输出量，维持血压和组织器官的血液供应。同时，由于血容量的减少，血压会相应降低。因此，选项B“血压降低，心率加快”是正确的。选项A、C、D和E都不符合失血时的生理变化。	B	答案：B.血压降低，心率加快。 解析： 一个健康的成人血液总量约占体重的8%，大约在4000～5000ml左右。当成人失血1000ml，即失去总血容量的20%～25%时，机体会发生一系列代偿反应以维持循环血量和血压的稳定。由于循环血量减少，回心血量也会相应减少，心脏为了泵出足够的血量，会**增加心率**来代偿。但由于失血过多，这种代偿作用有限，**血压还是会下降**。所以成人失血1000ml时，会出现血压下降，心率增快。 选项A“血压升高，心率加快”，选项C“血压升高，心率减慢”，均提到血压升高，但实际上，当成人失血1000ml时，由于循环血量明显减少，血压会降低，而非升高。因此，这两个选项都是错误的。 选项D“血压降低，心率减慢”中，虽然血压降低的描述是正确的，但心率减慢与失血后的生理反应不符。失血后，为了维持血压和循环血量，心脏会增加心率来泵出更多的血液，因此心率会增快，而非减慢。 …	B	成人失血1 000 ml会导致体内循环血容量的减少，引起低血容量性休克的早期表现。此时，机体会通过交感神经系统的激活来代偿，表现为心率加快以维持心输出量，而血压则由于血容量的减少而降低。因此，最合适的答案是B：血压降低，心率加快。
148	你是一名医生，我将给你一道医学考试中的选择题，请仔细阅读题目，然后在五个选项中选择最合适的一个，并解释原因	肾上腺髓质激素大量释放时 A.血压升高，心率加快 B.血压降低，心率加快 C.血压升高，心率减慢 D.血压降低，心率减慢 E.心率和血压均无变化	A	A	肾上腺髓质激素，如肾上腺素（Adrenaline）和去甲肾上腺素（Norepinephrine），在大量释放时会引起血压升高和心率加快。这是因为这些激素能够刺激心脏，增加心肌的收缩力，并且通过收缩血管来提高血压。同时，它们还能加速心率，以应对身体在应激状态下的需求。因此，选项A是正确的。其他选项与肾上腺髓质激素的作用不符。	A	肾上腺髓质激素（主要是肾上腺素和去甲肾上腺素）的大量释放会导致血压升高和心率加快。这是因为这些激素通过α和β肾上腺素能受体的作用，增加了心脏的收缩力和心率，同时使外周血管收缩，从而提高了血压。因此，正确的选项是A：血压升高，心率加快。	A	当肾上腺髓质激素，如肾上腺素和去甲肾上腺素，大量释放时，会对心血管系统产生显著影响。这些激素能够激活心脏上的β-肾上腺素受体，导致心率加快和心输出量增加。同时，它们还能够使血管平滑肌收缩，尤其是外周血管，这会导致血压升高。因此，肾上腺髓质激素大量释放时，会伴随着血压的升高和心率的加快。	C	答案：C.血压升高，心率减慢 解释：肾上腺髓质激素（肾上腺素）是一种强有力的交感神经激素，它会导致血压升高和心率加快。但是，当肾上腺髓质激素大量释放时，身体会出现一种称为“肾上腺素性休克”的情况。在这种情况下，血压会升高，但心率会减慢。这是因为肾上腺素会导致血管收缩，导致血压升高，但同时也会抑制心脏的活动，导致心率减慢。因此，正确答案是C.血压升高，心率减慢。	A	答案：A 解析：肾上腺髓质激素主要包括肾上腺素和去甲肾上腺素，它们在大量释放时，主要作用是提高心率和血压。肾上腺素和去甲肾上腺素都能增加心脏的收缩力和心率，导致心输出量增加，同时它们还能使血管收缩，从而提高血压。因此，选项A“血压升高，心率加快”是正确的。	A	答案：A.血压升高，心率加快 解析： 肾上腺髓质形成交感-肾上腺髓质系统，在紧急情况下，该系统发生适应性反应，即肾上腺髓质激素大量释放，引起中枢神经系统兴奋增强，此时机体反应极为机敏，处于警觉状态；心率加快，心输出量增加，血压升高，全身血量重新分布，以确保心、脑与肌肉等器官的血流量增加；呼吸加快加深；血糖升高，脂肪分解，葡萄糖、脂肪氧化增强，以满足机体在紧急情况下急增的能量需求。这种在紧急情况下发生的交感-肾上腺髓质系统活动增强的适应性反应，称为应急反应。因此，肾上腺髓质激素大量释放时会出现**血压升高，心率加快**。 肾上腺髓质激素大量释放时，交感神经兴奋，作用于心血管系统的β受体，使心率加快，心输出量增加，同时作用于血管平滑肌的α受体，使血管收缩，从而血压升高。因此，选项B“血压降低，心率加快”，选项C“血压升高，心率减慢”，选项D“血压降低，心率减慢”，可一并排除。 肾上腺髓质激素…	A	肾上腺髓质激素主要包括肾上腺素和去甲肾上腺素。当这些激素大量释放时，会激活交感神经系统，导致心率加快和血管收缩，从而引起血压升高。因此，正确答案是A：血压升高，心率加快。
149	你是一名医生，我将给你一道医学考试中的选择题，请仔细阅读题目，然后在五个选项中选择最合适的一个，并解释原因	促进胃液分泌的因素 A.胆盐与胆囊收缩素 B.乙酰胆碱与组胺 C.盐酸与脂肪 D.抑胃肽与胆囊收缩素 E.促胰液素与胆囊收缩素	B	B	乙酰胆碱与组胺：乙酰胆碱是迷走神经释放的主要递质，可以作用于胃黏膜的M受体，刺激胃液分泌。组胺是胃黏膜中的嗜碱性细胞（ECL细胞）释放的，可以促进壁细胞分泌胃酸。这两个因素都是促进胃液分泌的主要因素。其他选项中，胆盐、盐酸、脂肪、抑胃肽和促胰液素对胃液分泌的影响较小，不是主要的促进因素。	B	乙酰胆碱与组胺是促进胃液分泌的因素。乙酰胆碱通过刺激M3受体，促使胃腺细胞分泌胃酸；组胺则通过刺激H2受体，同样促使胃腺细胞分泌胃酸。其他选项中的物质并不直接促进胃液分泌。	B/C/E	乙酰胆碱与组胺：这两种物质是胃液分泌的重要刺激因素，能够促进胃酸和胃蛋白酶的分泌。乙酰胆碱是通过迷走神经反射来分泌的，而组胺则由胃粘膜中的肥大细胞释放，对胃酸分泌有显著的促进作用。 盐酸与脂肪：盐酸（胃酸）能够激活胃蛋白酶原，使其转化为有活性的胃蛋白酶，这对于蛋白质的初步分解至关重要。脂肪的存在也能够刺激胆囊收缩素的释放，胆囊收缩素是一种促进胃液分泌的激素。 促胰液素与胆囊收缩素：促胰液素是由胃肠道粘膜细胞分泌的，能够促进胰腺分泌胰液，从而增加消化酶的分泌。胆囊收缩素是一种由肠道细胞分泌的激素，它能够刺激胃酸分泌和胃的运动，促进胃液分泌。 综上所述，乙酰胆碱与组胺、盐酸与脂肪、促胰液素与胆囊收缩素都是促进胃液分泌的因素，因此选项B、C和E都是正确的。选项A中的胆盐虽然是消化脂肪的必要物质，但不直接促进胃液分泌，而D选项中提到的抑胃肽是一种抑制胃液分泌的激素，因此不是促进胃液分泌的因素。	B	答案：B.乙酰胆碱与组胺 理由：乙酰胆碱与组胺是促进胃液分泌的主要因素。乙酰胆碱是由神经系统释放的一种神经递质，它可以刺激胃壁细胞分泌胃酸和胃蛋白酶。组胺是一种由胃壁细胞释放的激素，它也可以促进胃液分泌。因此，选项B是正确答案。	B	答案：B 解析：胃液分泌的促进因素主要包括乙酰胆碱和组胺。乙酰胆碱是一种神经递质，可以通过迷走神经直接作用于胃壁细胞，促进胃酸分泌。组胺则由胃粘膜中的肠嗜铬样细胞分泌，通过与胃壁细胞上的H2受体结合，促进胃酸分泌。胆盐和胆囊收缩素主要作用于胆囊，促进胆汁分泌，对胃液分泌的影响较小。盐酸和脂肪主要作用于小肠，对胃液分泌的影响也较小。抑胃肽和促胰液素主要作用于胰腺，对胃液分泌的影响也较小。因此，选项B是正确的。	B	答案：B：乙酰胆碱与组胺 解析： 胃液分泌受神经和体液双重控制，但以体液调节为主。其中，**乙酰胆碱**可直接作用于壁细胞膜上的胆碱能受体，引起胃酸分泌增加；**组胺**具有极强的促胃酸分泌作用，它通过作用于壁细胞的H₂型受体而促进胃酸分泌。因此，乙酰胆碱与组胺是促进胃液分泌的重要因素。 选项A胆盐与胆囊收缩素，选项C“盐酸与脂肪”，选项D“抑胃肽与胆囊收缩素”，选项E“促胰液素与胆囊收缩素”，均包含胆囊收缩素，胆囊收缩素是由小肠粘膜细胞释放的一种肽类激素，主要作用是促进胰腺腺泡分泌各种消化酶，促胆囊收缩，排出胆汁，抑制胃排空，对胃液的分泌起抑制作用，因此可一并排除。 选项C盐酸与脂肪中的盐酸，即胃酸，当胃酸分泌增加到一定程度时会负反馈抑制胃液分泌，故排除。	B	乙酰胆碱与组胺是促进胃液分泌的主要因素。乙酰胆碱是副交感神经释放的神经递质，直接作用于胃壁细胞，促进胃酸分泌。组胺通过与胃壁细胞上的H2受体结合，刺激胃酸分泌。因此，选项B是正确的答案。其他选项中的因素，如胆盐、胆囊收缩素、盐酸、脂肪、抑胃肽和促胰液素，主要与其他消化过程相关，或者抑制胃液分泌。
150	你是一名医生，我将给你一道医学考试中的选择题，请仔细阅读题目，然后在五个选项中选择最合适的一个，并解释原因	抑制胃液分泌的因素 A.胆盐与胆囊收缩素 B.乙酰胆碱与组胺 C.盐酸与脂肪 D.抑胃肽与胆囊收缩素 E.促胰液素与胆囊收缩素	C	D	胃液分泌的抑制因素中，抑胃肽（gastric inhibitory peptide, GIP）和胆囊收缩素（cholecystokinin, CCK）是两种能够抑制胃液分泌的体液因素。抑胃肽主要由小肠黏膜细胞在食物尤其是脂肪的刺激下释放，它可以抑制胃酸分泌和胃肠蠕动，从而减缓胃排空。而胆囊收缩素除了促进胆囊收缩和胰液分泌外，也有抑制胃液分泌和胃肠蠕动的作用。因此，选项D是正确的。 其他选项的解释如下： A. 胆盐与胆囊收缩素：胆盐是促进脂肪消化和吸收的重要成分，并不直接抑制胃液分泌；而胆囊收缩素虽然能抑制胃液分泌，但与胆盐无直接关联。 B. 乙酰胆碱与组胺：乙酰胆碱和组胺都是能够促进胃液分泌的物质，不是抑制因素。 C. 盐酸与脂肪：盐酸（胃酸）是胃液的主要成分之一，不抑制胃液分泌；脂肪可以刺激小肠分泌抑胃肽，但本身不直接抑制胃液分泌。 E. 促胰液素与胆囊收缩素：促胰液素主要调节胰液的分…	C	盐酸与脂肪是抑制胃液分泌的因素。盐酸可以反馈性抑制胃液分泌；脂肪通过神经反射和体液调节抑制胃液分泌。其他选项中的物质均为促进胃液分泌的因素。	D	抑胃肽与胆囊收缩素：抑制胃液分泌的因素 在五个选项中，D选项“抑胃肽与胆囊收缩素”是正确案。胃液分泌受到多种激素的调节，其中抑胃肽（Gastrin）和胆囊收缩素（Cholecystokinin, CCK）是两个重要的调节因子。 抑胃肽是由胃和小肠上皮细胞分泌的，它促进胃酸和胃蛋白酶的分泌，增加胃的蠕动，从而促进胃排空。然而，抑胃肽的分泌又会受到胆囊收缩素的影响。 胆囊收缩素是由小肠黏膜细胞分泌的，它不仅促进胆囊收缩，增加胆汁的分泌，还可以抑制胃酸的分泌。当胃排空时，食物进入小肠，刺激小肠黏膜分泌胆囊收缩素，该激素通过抑制胃壁细胞的胃酸分泌来保护胃黏膜，减少胃黏膜的自我消化。 因此，抑胃肽和胆囊收缩素都是与胃液分泌调节相关的激素，它们共同作用以维持胃液分泌的平衡。	B	答案：B.乙酰胆碱与组胺 原因：乙酰胆碱与组胺是抑制胃液分泌的两个重要因素。乙酰胆碱是一种神经递质，通过刺激乙酰胆碱受体来抑制胃液的分泌。组胺是一种肽类激素，通过抑制胃液的分泌来发挥作用。	C	答案：C 解析：胃液分泌的抑制因素主要包括盐酸和脂肪。盐酸是胃液的主要成分之一，当胃内盐酸浓度过高时，会抑制胃液的进一步分泌，这是一种负反馈调节机制。脂肪在小肠内可以刺激肠壁释放肠抑胃素，从而抑制胃液的分泌。选项A、B、D和E中提到的胆盐、胆囊收缩素、乙酰胆碱、组胺、抑胃肽和促胰液素等，虽然在某些情况下可以影响胃液分泌，但它们并不是主要的抑制因素。	E	答案：E.促胰液素与胆囊收缩素。 解析： 胃液分泌受多种因素调节，包括促进因素和抑制因素。抑制胃液分泌的物质主要包括盐酸、脂肪及其消化产物、**促胰液素**与**胆囊收缩素**等。 选项A胆盐与胆囊收缩素中，胆盐主要作用是促进脂肪消化分解，无抑制胃液分泌作用，故不选。 选项B乙酰胆碱与组胺是促进胃液分泌的因素，可排除。 选项C盐酸与脂肪中，盐酸是胃液的主要成分之一，当其分泌过多时可负反馈抑制胃液分泌，但脂肪是促进胃液分泌的因素，故不考虑。 选项D抑胃肽与胆囊收缩素中，抑胃肽又称为葡萄糖依赖性促胰岛素多肽，可通过生理性调节显著抑制胃运动，延缓胃排空，抑制胃酸分泌，但胆囊收缩素是促进胃液分泌的因素，与题意不符。 选项E促胰液素与胆囊收缩素中，促胰液素主要作用于胰腺小导管的上皮细胞，使其分泌大量的水和碳酸氢盐，同时可抑制胃酸分泌和胃肠运动，胆囊收缩素主要作用于胰腺腺泡细胞，促其分泌各种消化酶，…	E	促胰液素与胆囊收缩素都是抑制胃液分泌的因素。促胰液素通过刺激胰腺分泌碳酸氢盐来中和胃酸，同时也直接抑制胃酸分泌。胆囊收缩素主要作用是促进胆囊收缩和胰酶分泌，但也有抑制胃液分泌的作用。其他选项中的因素，如乙酰胆碱和组胺，是刺激胃酸分泌的因素，而盐酸与脂肪主要涉及胃的消化过程，不直接作为抑制胃液分泌的因素。
1	你是一名医生，我将给你一道医学考试中的选择题，请仔细阅读题目，然后在五个选项中选择最合适的一个，并解释原因	不具有内分泌功能的细胞是 A.胰腺导管细胞 B.睾丸间质细胞 C.甲状旁腺主细胞 D.肾上腺皮质细胞 E.胃黏膜的G细胞	A	A	胰腺导管细胞：胰腺导管细胞主要负责分泌胰液，帮助消化，而不是内分泌功能。内分泌功能通常指的是细胞分泌激素进入血液，影响身体其他部位的机能。其他选项如睾丸间质细胞分泌睾酮，甲状旁腺主细胞分泌甲状旁腺激素（PTH），肾上腺皮质细胞分泌皮质醇和醛固酮等激素，胃黏膜的G细胞分泌胃泌素，都具有内分泌功能。	A	胰腺导管细胞不具有内分泌功能，其主要负责分泌胰液到小肠中以帮助消化。而其他选项中的细胞均具有内分泌功能。其中，睾丸间质细胞分泌雄激素；甲状旁腺主细胞分泌甲状旁腺激素；肾上腺皮质细胞分泌糖皮质激素、盐皮质激素和性激素；胃黏膜的G细胞分泌胃泌素。	A	胰腺导管细胞不具有内分泌功能。胰腺导管细胞是构成胰腺导管的正常细胞，它们的主要功能是分泌胰液，帮助消化食物中的脂肪、蛋白质和碳水化合物。胰腺中确实存在内分泌细胞，例如胰岛B细胞和胰岛A cells，它们分别分泌胰岛素和胰高血糖素，具有内分泌功能。 其他选项的解释： B.睾丸间质细胞 - 具有内分泌功能，分泌睾酮（雄性激素）。 C.甲状旁腺主细胞 - 具有内分泌功能，分泌甲状旁腺激素（PTH），调节体内钙和磷的平衡。 D.肾上腺皮质细胞 - 具有内分泌功能，分泌皮质激素，如皮质醇，调节糖皮质激素的代谢和应激反应。 E.胃黏膜的G细胞 - 具有内分泌功能，分泌胃泌素，调节胃酸分泌和胃排空。	E	答案：E 解释：G细胞位于胃黏膜下层，是一种神经内分泌细胞，它们通过释放胃泌素来调节胃酸的分泌。因此，G细胞具有内分泌功能。其他选项中的细胞都没有内分泌功能。	A	答案：A 解析：胰腺导管细胞主要负责分泌胰液，帮助消化，不具有内分泌功能。而其他选项中的细胞都具有内分泌功能：睾丸间质细胞分泌睾酮，甲状旁腺主细胞分泌甲状旁腺激素，肾上腺皮质细胞分泌多种激素如皮质醇，胃黏膜的G细胞分泌胃泌素。	A	答案：A胰腺导管细胞 解析： 本题考察的是内分泌功能细胞的相关知识。内分泌细胞是一些能分泌高效生物活性物质的细胞，经分泌的激素直接进入体液，对关系产生调节效应。选项中涉及的各细胞功能如下： 选项A**胰腺导管细胞**主要起引流胰液的作用，并不具有内分泌功能，为本题正确答案。 选项B睾丸间质细胞可分泌雄激素如睾酮，具有内分泌功能。 选项C甲状旁腺主细胞可分泌甲状旁腺激素，调节机体钙磷平衡，具有内分泌功能。 选项D肾上腺皮质细胞可分泌盐皮质激素、糖皮质激素及性激素，具有内分泌功能。 选项E胃黏膜的G细胞可分泌胃泌素，刺激胃酸、胃蛋白酶原的分泌，具有内分泌功能。	A	胰腺导管细胞不具有内分泌功能。内分泌细胞是指能够分泌激素进入血液循环的细胞。胰腺导管细胞主要负责分泌消化酶和碳酸氢盐到胰腺管道中，属于外分泌功能。其他选项中的细胞，如睾丸间质细胞、甲状旁腺主细胞、肾上腺皮质细胞和胃黏膜的G细胞，都具有内分泌功能，分别分泌激素如雄激素、甲状旁腺激素、皮质激素和胃泌素。
2	你是一名医生，我将给你一道医学考试中的选择题，请仔细阅读题目，然后在五个选项中选择最合适的一个，并解释原因	苯妥英钠的不良反应不包括 A.牙龈损害 B.共济失调 C.肾损害 D.过敏反应 E.贫血	C	C	苯妥英钠是一种常用的抗癫痫药物，其不良反应主要包括牙龈损害（常见，表现为牙龈增生）、共济失调（可能与药物对中枢神经系统的影响有关）、过敏反应（可能出现皮疹、药热等）以及贫血（可能是由于药物对骨髓的抑制作用）。而肾损害并不是苯妥英钠的典型不良反应。因此，选项C肾损害是不包括在苯妥英钠的不良反应中的。	C	苯妥英钠的不良反应包括牙龈增生（A对）、小脑前庭功能障碍导致的共济失调（B对）、过敏反应（D对）和再生障碍性贫血（E对），但没有明显的肾损害（C错，为本题正确答案）。	E	苯妥英钠的不良反应主要包括牙龈损害、共济失调和肾损害，以及过敏反应。然而，苯妥英钠并不直接导致贫血。苯妥英钠是一种用于治疗癫痫的抗癫痫药物，其不良反应通常与药物本身的副作用有关，而不包括直接引起贫血。贫血通常是由药物的剂量相关毒性或与其他药物的相互作用引起的。因此，E选项"贫血"不属于苯妥英钠的不良反应。	E	答案：E	C	答案：C 解析：苯妥英钠是一种常用的抗癫痫药物，其不良反应主要包括牙龈损害、共济失调、过敏反应和贫血等。然而，苯妥英钠并不会引起肾损害。肾损害通常与某些抗生素、非甾体抗炎药、某些造影剂等药物有关，而不是苯妥英钠。因此，选项C是正确的。	E	答案：E贫血 解析： 苯妥英钠是一种常用的抗癫痫和抗心律失常药物，其不良反应主要包括局部刺激、齿龈增生、神经系统反应、骨骼系统反应以及过敏反应等。**贫血**不是苯妥英钠的直接不良反应。虽然长期应用苯妥英钠可能会影响叶酸的吸收，间接引起巨幼细胞性贫血，但这不属于其主要或直接的不良反应。 选项A牙龈损害是苯妥英钠的常见不良反应之一，表现为牙龈增生，故不选。 选项B共济失调是苯妥英钠的神经毒性表现，特别是在过量服用时，故排除。 选项C肾损害可能由于苯妥英钠的长期使用导致，尤其是在大剂量应用时，因此不选。 选项D过敏反应可能表现为皮疹、发热、剥脱性皮炎等，是使用苯妥英钠后可能出现的不良反应，故不考虑。	C	苯妥英钠是一种抗癫痫药物，其常见的不良反应包括牙龈增生（牙龈损害）、共济失调、过敏反应和贫血。肾损害不是苯妥英钠的常见不良反应，因此选项C肾损害不包括在内。
3	你是一名医生，我将给你一道医学考试中的选择题，请仔细阅读题目，然后在五个选项中选择最合适的一个，并解释原因	储存铁的指标是 A.血清铁 B.血清铁蛋白 C.转铁蛋白饱和度 D.肌红蛋白铁 E.红细胞内铁	B	B	血清铁蛋白：血清铁蛋白（Serum Ferritin）是反映体内铁储存量的主要指标，它是一种铁储存蛋白，主要存在于肝脏、骨髓等组织中。铁蛋白的含量可以准确反映体内铁的储存情况，因此是评估铁储备状态的理想指标。其他选项如血清铁（A）反映的是血液中的游离铁含量，转铁蛋白饱和度（C）是血清铁与转铁蛋白结合的比例，肌红蛋白铁（D）是肌肉中的铁，红细胞内铁（E）是指红细胞中的铁含量，这些都不能直接反映体内的铁储存情况。	B	储存铁的指标是血清铁蛋白（B）。血清铁蛋白是血液中用于储存铁的一种蛋白质，其水平可以反映体内铁的储备状态。当体内铁缺乏时，血清铁蛋白的浓度会下降；而当体内铁过载时，血清铁蛋白的浓度会上升。因此，血清铁蛋白常被用作评估个体铁营养状况和诊断铁缺乏性贫血的重要指标。其他选项如血清铁（A）、转铁蛋白饱和度（C）、肌红蛋白铁（D）和红细胞内铁（E）均与铁代谢有关，但它们不是储存铁的直接指标。	B	血清铁蛋白：血清铁蛋白是储存铁的指标，它主要存在于肝脏和骨髓中，是铁的主要储存形式。血清铁蛋白水平可以反映体内铁的储存情况，用于评估铁缺乏或铁过载。当体内铁缺乏时，血清铁蛋白水平降低；而当体内铁过载时，血清铁蛋白水平升高。因此，血清铁蛋白是评估铁代谢的重要指标。	C	答案：C.转铁蛋白饱和度 解释：转铁蛋白（Transferrin）是血液中运输铁的主要蛋白质。转铁蛋白饱和度（Saturated Transferrin）是指转铁蛋白中铁的含量与其最大容量的比例。它是评估体内铁储存的重要指标。转铁蛋白饱和度越高，表明体内铁储存越充足。因此，转铁蛋白饱和度是储存铁的重要指标。	B	答案：B 解析：储存铁的指标是血清铁蛋白。血清铁蛋白是体内储存铁的主要形式，其含量可以反映体内铁的储存情况。血清铁是血浆中的铁，与转铁蛋白结合，反映的是铁的运输状态。转铁蛋白饱和度是指血清铁与转铁蛋白结合能力的比值，反映铁的利用情况。肌红蛋白铁是肌肉中的一种铁，与储存铁无关。红细胞内铁是红细胞中血红蛋白的铁，也与储存铁无关。	B	答案：B.血清铁蛋白 解析： 储存铁，指的是以铁蛋白或含铁血黄素形式储存在肝、脾、骨髓等单核-巨噬细胞系统中的铁，当机体需要时，这些铁可以被调动利用。其中，**血清铁蛋白**是判断机体是否缺铁或铁负荷过多的有效指标，是储存铁的指标。 选项A血清铁，选项C转铁蛋白饱和度，均反映的是血浆中的铁含量，属于血清铁指标，而不是储存铁，故可一并排除。 选项D肌红蛋白铁，是氧结合血红素蛋白，主要分布于心肌和骨骼肌中，并非储存铁的指标，故不选。 选项E红细胞内铁，主要以血红蛋白的形式存在，用于运输氧气，与储存铁无关，故排除。	B	答案详情血清铁蛋白是评估体内铁储存的主要指标。血清铁蛋白的水平与体内储存铁的量直接相关，是反映体内铁储备的最敏感指标之一。其他选项如血清铁、转铁蛋白饱和度、肌红蛋白铁和红细胞内铁并不能准确反映体内的铁储存情况。
4	你是一名医生，我将给你一道医学考试中的选择题，请仔细阅读题目，然后在五个选项中选择最合适的一个，并解释原因	对于运动系统慢性损伤非甾体抗炎药使用，下列说法正确的是 A.为了减轻肝功能损害可联合使用吲哚美辛和阿司匹林 B.局灶浅表性病变可使用非甾体抗炎药口服 C.为了减轻胃肠功能损害可使用选择性环氧化酶 D.非甾体抗炎药可多种合用，加强疗效 E.长期最低有效药物剂量	C	C	选择性环氧化酶抑制剂（如塞来昔布）相比非选择性的非甾体抗炎药（如阿司匹林、吲哚美辛等）能更少地影响胃肠道的黏膜，减少胃肠道不良反应的风险。在治疗运动系统的慢性损伤时，考虑到患者可能需要长期服药，使用选择性环氧化酶抑制剂有助于减轻胃肠功能损害，是一个较为合理的选择。而A选项中，吲哚美辛和阿司匹林联合使用可能会增加肝功能损害的风险；B选项，局灶浅表性病变使用口服非甾体抗炎药并非错误，但并非所有情况下都需要口服，外用也可以是一个选项；D选项，多种非甾体抗炎药合用可能会增加不良反应的风险，而疗效提升并不明显；E选项，长期使用最低有效药物剂量是合理的，但并不是本题中关注的重点，且需要根据个体情况调整剂量。	C	为了减轻胃肠功能损害可使用选择性环氧化酶抑制剂。非甾体抗炎药（NSAIDs）是一类广泛用于治疗疼痛、发热和炎症的药物。它们通过抑制环氧化酶（COX）活性来发挥作用，从而减少前列腺素的合成。前列腺素是一种与疼痛、发热和炎症有关的化学物质。 然而，传统的非甾体抗炎药（如阿司匹林、布洛芬等）同时抑制COX-1和COX-2两种亚型，而COX-1主要存在于胃肠道黏膜细胞中，负责保护胃肠道黏膜。因此，长期或大量使用传统NSAIDs可能导致胃肠道不良反应，如胃痛、溃疡、出血等。 为了减少这些不良反应，科学家开发了选择性COX-2抑制剂（如塞来昔布、罗非昔布等），它们主要针对炎症部位的COX-2亚型，对COX-1的影响较小。因此，选择性COX-2抑制剂相对于传统NSAIDs具有更好的胃肠道安全性。	C	选择性环氧化酶抑制剂：使用选择性环氧化酶（COX）抑制剂可以减少非甾体抗炎药对胃肠道的损害，因为这些药物可以特异性地抑制COX-2，而COX-2在炎症和疼痛的产生中起着更重要的作用。这些选择性COX抑制剂（如塞来昔布、依托考昔等）比传统的非选择性COX抑制剂（如阿司匹林、吲哚美辛）对胃肠道的不良反应更小。因此，选项C是正确的，因为它提到了使用选择性COX抑制剂以减轻胃肠功能损害。 其他的选项都是不正确的： A. 联合使用吲哚美辛和阿司匹林会增加肝功能损害的风险。 B. 局灶浅表性病变通常不需要口服非甾体抗炎药，尤其是长期使用，因为这会增加胃肠不良反应的风险。 D. 多种非甾体抗炎药合用会增加胃肠道不适和药物过量的风险。 E. 长期使用非甾体抗炎药可能会导致副作用和耐药性，因此应遵循“最低有效剂量”原则，但这个原则并不特指“长期最低有效药物剂量”的使用。	E	答案：E 解释：非甾体抗炎药（NSAIDs）用于治疗运动系统慢性损伤的炎症和疼痛。长期使用NSAIDs可能会导致肝功能损害、胃肠功能损害等副作用。因此，为了减轻这些副作用，选择最低有效的药物剂量是最合适的选择。	C	答案：C 解析：非甾体抗炎药（NSAIDs）是治疗运动系统慢性损伤的常用药物，但它们可能会对肝脏、胃肠道等器官产生副作用。选项A中提到联合使用吲哚美辛和阿司匹林，这可能会增加肝脏损害的风险，因此不是正确的做法。选项B提到局灶浅表性病变可使用非甾体抗炎药口服，但通常局部用药更为适宜，以减少全身性副作用。选项C提到为了减轻胃肠功能损害可使用选择性环氧化酶，这是正确的，因为选择性环氧化酶-2（COX-2）抑制剂可以减少胃肠道副作用。选项D提到非甾体抗炎药可多种合用，加强疗效，但这可能会增加副作用的风险，而不是单纯的疗效加强。选项E提到长期最低有效药物剂量，虽然这可以减少副作用，但并非所有情况下都是最佳选择。因此，正确答案是C。	E	答案：E“长期最低有效药物剂量” 解析： 非甾体抗炎药是一类不含有甾体结构的抗炎药，具有抗炎、抗风湿、止痛、退热和抗凝血等作用，在临床上广泛用于骨关节炎、类风湿性关节炎、多种发热和各种疼痛症状的缓解。对于运动系统慢性损伤，非甾体抗炎药的使用应遵循“长期最低有效药物剂量”的原则，这样既可以达到治疗效果，又可以减少不良反应。因此选项E“长期最低有效药物剂量”是本题正确答案。 选项A为了减轻肝功能损害可联合使用吲哚美辛和阿司匹林，这是不正确的。吲哚美辛和阿司匹林均属于非甾体抗炎药，二者合用并不能减轻肝功能损害，反而可能增加不良反应的风险。故排除。 选项B局灶浅表性病变可使用非甾体抗炎药口服，这是不准确的。对于局灶浅表性病变，通常建议使用外用药物，如扶他林软膏等，而不是口服药物。因此不选。 选项C为了减轻胃肠功能损害可使用选择性环氧化酶，这一说法也不准确。虽然选择性环氧化酶抑制剂（如塞来昔布）的…	E	长期最低有效药物剂量。非甾体抗炎药（NSAIDs）在治疗慢性损伤时，需谨慎使用以减少副作用。长期使用时，建议使用最低有效剂量来减轻药物的副作用风险，同时维持疗效。其他选项中，A项联合使用吲哚美辛和阿司匹林会增加胃肠道出血风险B项局灶浅表性病变不一定适合口服NSAIDsC项选择性环氧化酶抑制剂可减少胃肠道副作用，但并非所有患者适用D项多种NSAIDs合用会增加副作用风险。
5	你是一名医生，我将给你一道医学考试中的选择题，请仔细阅读题目，然后在五个选项中选择最合适的一个，并解释原因	急性心肌梗死行 PCI 手术治疗的抗血小板药物用量用法是 A.阿司匹林300 mg+氯吡格雷450 mg B.阿司匹林100 mg+氯吡格雷300 mg C.阿司匹林100mg+氯吡格雷600 mg D.阿司匹林300 mg+氯吡格雷300 mg E.阿司匹林300 mg+氯吡格雷600 mg	E	A	阿司匹林300 mg和氯吡格雷450 mg是急性心肌梗死行PCI手术前常用的负荷剂量。对于急性心肌梗死患者，通常推荐使用高剂量的阿司匹林（300 mg）和氯吡格雷（450 mg）作为术前和术中的抗血小板治疗，以减少PCI术中的血栓形成风险。选项A符合这一标准用法。其他选项要么剂量不足，要么超过了常规推荐剂量，因此不是最佳选择。	E	根据目前的临床指南和研究结果，急性心肌梗死患者在进行PCI手术治疗时，推荐的抗血小板药物用量用法是阿司匹林300 mg和氯吡格雷600 mg。这是因为阿司匹林和氯吡格雷联合使用可以更有效地抑制血小板聚集，降低血栓形成的风险。其中，阿司匹林的作用机制是通过抑制环氧化酶，从而减少血小板中血栓素A2的生成；而氯吡格雷则是通过抑制ADP受体，阻止血小板聚集。两者联合使用可以产生协同作用，提高治疗效果。因此，选项E“阿司匹林300 mg+氯吡格雷600 mg”是最合适的选择。	C	在急性心肌梗死患者中，PCI（经皮冠状动脉介入治疗）术后常规使用抗血小板药物以减少血栓形成的风险，防止血管再次阻塞。氯吡格雷（Clopidogrel）是一种环氧合酶抑制剂，用于治疗心肌梗死后的患者，以减少心血管事件的风险。 通常，急性心肌梗死行PCI手术治疗后，医生会开具阿司匹林（aspirin）作为一级抗血小板药物，通常剂量为300毫克（即1片325毫克的标准剂量阿司匹林）。对于二级抗血小板治疗，氯吡格雷通常使用负荷剂量，然后是维持剂量。负荷剂量通常是600毫克，随后是75毫克的维持剂量每日一次。 因此，最合适的选项是C：阿司匹林100 mg+氯吡格雷600 mg。这个选项包含了负荷剂量的氯吡格雷，而阿司匹林为300 mg（1片标准剂量）通常是在手术前给予，这与选项C中100 mg的描述并不完全一致，因为阿司匹林的标准心肌梗死负荷剂量是300 mg。然而，考虑到氯吡格雷的正确负荷剂量是…	D	答案：D 解释：急性心肌梗死行 PCI 手术治疗的抗血小板药物用量用法是阿司匹林300 mg+氯吡格雷300 mg。	E	答案：E 解析：急性心肌梗死（AMI）是一种严重的心脏病，需要及时进行经皮冠状动脉介入治疗（PCI）。在PCI治疗中，抗血小板治疗是非常重要的一环，以减少血栓形成的风险。根据2015年欧洲心脏病学会（ESC）的指南，对于急性冠脉综合征（ACS）患者，推荐使用阿司匹林300 mg负荷剂量，随后75-100 mg/天维持剂量，以及氯吡格雷600 mg负荷剂量，随后75 mg/天维持剂量。因此，选项E（阿司匹林300 mg+氯吡格雷600 mg）是正确的抗血小板药物用量用法。其他选项的剂量不符合指南推荐。	D	答案：D.阿司匹林300 mg+氯吡格雷300 mg。 解析： 急性心肌梗死是指因冠状动脉出现急性阻塞，心脏肌肉因缺乏血液供应出现坏死，使得心脏功能受损的一种可能危及生命的急性病症。PCI手术即经皮冠状动脉介入治疗，是指经心导管技术疏通狭窄甚至闭塞的冠状动脉管腔，从而改善心肌的血流灌注的治疗方法。在PCI术前应尽早使用阿司匹林和氯吡格雷，其标准用法为**术前给予阿司匹林300mg嚼服，氯吡格雷300mg顿服**。 选项A阿司匹林300 mg+氯吡格雷450 mg，选项E阿司匹林300 mg+氯吡格雷600 mg，氯吡格雷用量均过大，可排除。 选项B阿司匹林100 mg+氯吡格雷300 mg，选项C阿司匹林100mg+氯吡格雷600 mg，阿司匹林用量均不足，故不选。	E	急性心肌梗死患者行经皮冠状动脉介入治疗（PCI）时，推荐使用抗血小板药物以预防术后血栓形成。阿司匹林和氯吡格雷是常用的抗血小板药物。对于急性心肌梗死患者，通常给予负荷剂量以迅速达到抗血小板效果。阿司匹林的负荷剂量为300 mg，而氯吡格雷的负荷剂量为600 mg。这一组合能够有效地抑制血小板聚集，从而减少术后血栓事件的发生。因此，选择E选项：阿司匹林300 mg+氯吡格雷600 mg。
6	你是一名医生，我将给你一道医学考试中的选择题，请仔细阅读题目，然后在五个选项中选择最合适的一个，并解释原因	高血压伴双侧肾动脉狭窄，禁用下列哪种药物 A.缬沙坦 B.美托洛尔 C.地尔硫罩 D.洋地黄 E.呋塞米	A	A	缬沙坦：高血压伴双侧肾动脉狭窄的患者禁用血管紧张素转换酶抑制剂(ACEI)或血管紧张素II受体拮抗剂(ARB)类药物，因为这类药物可以导致肾脏灌注压降低，加重肾功能损害。缬沙坦属于ARB类药物，所以在这种情况下是禁用的。其他选项中，美托洛尔是一种β受体阻滞剂，地尔硫罩是一种钙通道阻滞剂，洋地黄是一种强心药，呋塞米是一种利尿剂，这些药物在特定情况下可以使用，但需根据患者具体状况决定。	A	高血压伴双侧肾动脉狭窄的患者禁用ACE抑制剂（如赖诺普利、贝那普利等）和ARBs（血管紧张素II受体拮抗剂，如缬沙坦）。这是因为这类药物可以阻断肾素-血管紧张素系统的活性，从而导致肾脏血流减少，进一步恶化肾功能。因此，在这种情况下使用ACE抑制剂或ARBs可能会导致急性肾损伤。其他选项中的药物没有这种风险。	A	缬沙坦（Valsartan）是一种血管紧张素II受体拮抗剂（ARB），它通过阻断血管紧张素II与AT1受体的结合来发挥降压作用。虽然ARB类药物在高血压管理中有着重要的地位，但对于伴有双侧肾动脉狭窄的患者，使用此类药物需要格外谨慎。 在肾动脉狭窄的情况下，血液流向肾脏的流量减少，ARB类药物可能进一步减少肾血流量，导致肾功能恶化。此外，由于ARB类药物可以扩张出球小动脉，在肾动脉狭窄的情况下可能会加重肾小球的高压力状态，从而对肾功能造成负面影响。 相比之下，其他选项中的药物如美托洛尔（β-受体阻断剂）、地尔硫罩（钙通道阻断剂）、洋地黄（强心药）以及呋塞米（利尿剂）通常不会直接影响肾血流量，因此在肾动脉狭窄的患者中使用相对安全。 总之，对于高血压伴双侧肾动脉狭窄的患者，缬沙坦是禁用的药物，因为可能会导致肾功能进一步受损。	D	答案：D 解释：洋地黄属于强心甙类药物，可能导致肾血流减少，故禁用。	A	答案：A 解析：高血压伴双侧肾动脉狭窄的患者禁用缬沙坦。缬沙坦是一种血管紧张素II受体拮抗剂，其作用机制是通过阻断血管紧张素II的作用，从而降低血压。然而，当患者存在双侧肾动脉狭窄时，使用缬沙坦可能导致肾脏血流进一步减少，从而引起急性肾衰竭。因此，对于这类患者，应避免使用缬沙坦。其他选项中，美托洛尔是一种β受体拮抗剂，地尔硫罩是一种钙通道拮抗剂，洋地黄是一种强心药，呋塞米是一种利尿剂，它们在高血压治疗中可能适用，但需要根据患者的具体情况进行选择。	A	答案：A.缬沙坦 解析： 肾动脉狭窄是由多种病因引起的一种肾血管疾病，临床上主要表现为肾血管性高血压和缺血性肾病。缬沙坦是一种血管紧张素Ⅱ受体拮抗剂（ARB），可阻断血管紧张素Ⅱ与AT1受体结合，从而抑制血管收缩和醛固酮的释放，产生降压作用。但对于双侧肾动脉狭窄患者，**缬沙坦**可加重肾功能损伤，升高血浆肌酐浓度，甚至产生氮质血症，因此禁用。 选项B美托洛尔是选择性β1受体阻滞剂，主要通过对心脏β1受体的阻滞作用，降低心输出量，抑制肾素释放，从而降低血压，可用于肾动脉狭窄的患者，故排除。 选项C地尔硫䓬为非二氢吡啶类钙通道阻滞剂，对心脏的作用主要表现为负性肌力、负性频率和负性传导作用，有利于降低血压，可用于肾动脉狭窄的患者，与题意不符。 选项D洋地黄即洋地黄类药物，是正性肌力药物，主要用于心力衰竭的患者，不符合题意。 选项E呋塞米是袢利尿剂，主要用于心衰和其他水肿性疾病，包括肾性水肿，…	A	缬沙坦是一种血管紧张素II受体拮抗剂（ARB），用于治疗高血压。对于双侧肾动脉狭窄的患者，使用ARB类药物（如缬沙坦）可能会导致肾功能恶化。这是因为在肾动脉狭窄的情况下，肾脏依赖于血管紧张素II维持肾小球滤过压，而ARB会阻断这种作用，可能导致肾功能急剧下降。因此，缬沙坦在这种情况下是禁用的。其他选项如美托洛尔（β受体阻滞剂）、地尔硫卓（钙通道阻滞剂）、洋地黄（强心药）和呋塞米（利尿剂）没有这种禁忌。
7	你是一名医生，我将给你一道医学考试中的选择题，请仔细阅读题目，然后在五个选项中选择最合适的一个，并解释原因	急性白血病患者最不可能出现的临床表现是 A.匙状甲 B.脸色苍白 C.牙龈出血 D.脾肿大 E.间断性血尿	A	A	急性白血病患者常见的临床表现包括贫血、出血倾向、感染、脾肿大等。脸色苍白通常与贫血有关，牙龈出血是因为血小板减少或白血病细胞的局部浸润，脾肿大是因为白血病细胞的浸润。间断性血尿虽然不是最典型的症状，但在急性白血病中仍有可能出现，尤其是当白血病影响到肾脏时。 而匙状甲（Clubbing），是指指甲床的软化、指甲变圆和指甲端肥厚，这种现象通常与慢性缺氧有关，如慢性肺部疾病、心脏疾病等。匙状甲并不是急性白血病的典型临床表现，因此，在给出的选项中，最不可能出现在急性白血病患者身上的临床表现是匙状甲。	A	匙状甲通常是缺铁性贫血的临床表现，而急性白血病患者的贫血通常是由于骨髓被白血病细胞浸润导致的造血功能障碍引起的，所以匙状甲不是急性白血病的典型临床表现。其他选项如脸色苍白、牙龈出血、脾肿大和间断性血尿都是急性白血病可能出现的症状。	D	急性白血病患者最不可能出现的临床表现是脾肿大。急性白血病的主要特征是骨髓中异常的白血细胞（白血病细胞）快速增殖，并抑制正常血细胞的生成。这种疾病可能导致多种临床表现，包括但不限于： A. 匙状甲（反甲） - 虽然不是急性白血病的典型症状，但某些患者可能会因为慢性贫血而出现匙状甲。 B. 脸色苍白 - 由于正常的红细胞生成受阻，患者可能会出现脸色苍白。 C. 牙龈出血 - 由于异常的白血细胞增殖，正常的血小板生成减少，导致出血倾向，包括牙龈出血。 D. 脾肿大 - 急性白血病通常不表现为脾肿大。脾肿大更常见于慢性髓细胞性白血病（CML）或其他类型的血液疾病，如某些类型的贫血或淋巴瘤。 E. 间断性血尿 - 由于白血病细胞或肿瘤细胞侵犯肾脏，或者由于其他并发症（如感染或药物反应），患者可能会出现血尿。 因此，根据上述解释，急性白血病患者最不可能出现的临床表现是脾肿大（D）。	D	D.脾肿大	E	答案：E 解析：急性白血病是一种造血干细胞异常的克隆性恶性疾病，其临床表现主要包括贫血、出血倾向、感染以及浸润症状。匙状甲（A）是由于贫血导致的组织缺氧，脸色苍白（B）是贫血的典型表现，牙龈出血（C）是出血倾向的表现，脾肿大（D）是白血病细胞浸润的表现。而间断性血尿（E）通常与泌尿系统疾病相关，不是急性白血病的典型临床表现。	A	这是一道关于急性白血病临床表现的选择题。我们需要先理解急性白血病的基本病理生理特点，再逐个分析选项，找出与急性白血病临床表现不符的选项。 理解背景信息：急性白血病是一种血液系统的恶性肿瘤，主要表现为贫血、出血、感染和白血病细胞增殖浸润。 理解问题核心：我们需要在给定的选项中找出与急性白血病临床表现不符的一项。 接下来，我们逐一分析每个选项： - A选项（匙状甲）：匙状甲通常与缺铁性贫血相关，而急性白血病虽然可能导致贫血，但其特征性表现并非匙状甲。在急性白血病中，由于骨髓造血功能异常，红细胞生成可能受到影响，但匙状甲并非其典型表现。 - B选项（脸色苍白）：这是贫血的常见症状，而急性白血病患者常因红细胞生成减少或破坏过多而出现贫血，因此脸色苍白是可能出现的临床表现。 - C选项（牙龈出血）：急性白血病患者由于血小板减少和凝血功能障碍，容易出现出血倾向，包括牙龈出血，因此这也是一个可能的临床…	A	急性白血病是一种由于骨髓中异常白细胞大量增殖而导致正常血细胞减少的疾病。常见的临床表现包括贫血（导致脸色苍白）、出血倾向（如牙龈出血）、感染风险增加和脾肿大等。间断性血尿可能与出血倾向有关。而匙状甲通常与缺铁性贫血相关，虽然白血病患者可能会有贫血，但匙状甲并不是急性白血病的典型表现。因此，急性白血病患者最不可能出现的临床表现是匙状甲。
8	你是一名医生，我将给你一道医学考试中的选择题，请仔细阅读题目，然后在五个选项中选择最合适的一个，并解释原因	疟疾血常规典型表现是 A.白细胞升高 B.粒细胞升高 C.网织红细胞升高 D.红细胞、血红蛋白升高 E.血小板明显降低	E	C	疟疾患者的血常规典型表现中，由于疟原虫感染导致红细胞破裂，会释放出大量的血红蛋白，这会刺激骨髓产生更多的红细胞来补偿损失，因此网织红细胞（即未成熟的红细胞）的比例会升高。其他选项中，白细胞可能略有升高，但不是最典型的表现；粒细胞升高不是疟疾的特征；红细胞和血红蛋白在疟疾患者中通常是降低的；血小板可能有所降低，但也不是疟疾的最典型血常规表现。	E	E.血小板明显降低：疟疾是由疟原虫引起的寄生虫病，主要影响红细胞，导致溶血性贫血和血小板减少。血小板明显降低是疟疾的典型表现之一，因为疟原虫感染可导致骨髓抑制，影响血小板的生成，同时由于免疫反应和脾功能亢进，也会加速血小板的破坏。其他选项中，白细胞、粒细胞、网织红细胞、红细胞和血红蛋白的变化不是疟疾的典型表现。	C	疟疾是由疟原虫感染引起的寄生虫病。在感染疟疾时，人体的红细胞会被疟原虫破坏，导致红细胞和血红蛋白数量下降，因此选项D和E不正确。疟疾并不直接导致白细胞或粒细胞数量的显著变化，因此排除A和B。在疟疾感染过程中，由于红细胞的破坏和骨髓的代偿性造血，网织红细胞的数量会升高，这是骨髓在积极产生新的红细胞以补充被破坏的红细胞的典型表现。因此，疟疾血常规的典型表现是网织红细胞升高，故正确案是C。	A	答案：A.白细胞升高 解释：疟疾是由疟原虫引起的一种传染病，主要通过蚊子传播。疟疾的典型血常规表现是白细胞计数升高，尤其是在疟原虫的疟原虫期和疟虫期。白细胞升高是由于疟原虫和疟虫的存在引起的免疫反应和炎症反应所致。其他选项不正确，因为粒细胞升高、网织红细胞升高和红细胞、血红蛋白升高不是疟疾的典型血常规表现，血小板明显降低也不是疟疾的典型表现。	E	答案：E 解析：疟疾是一种由疟原虫引起的传染病，主要通过蚊子叮咬传播。疟疾的典型血常规表现是血小板明显降低。这是因为疟原虫感染后，会破坏红细胞，导致溶血反应，同时也会损伤血小板，导致血小板数量减少。而白细胞、粒细胞、网织红细胞和红细胞、血红蛋白的升高或降低并不是疟疾的典型表现。	C	答案：C.网织红细胞升高 解析： 疟疾是经按蚊叮咬或输入带疟原虫者的血液而感染疟原虫所引起的虫媒传染病。本病主要表现为周期性规律发作，全身发冷、发热、多汗，长期多次发作后，可引起贫血和脾肿大。疟疾造成贫血的原因包括疟原虫直接破坏红细胞，脾肿大引起脾功能亢进吞噬大量红细胞，以及免疫性溶血。机体为代偿红细胞破坏加速和生成障碍，会出现**网织红细胞升高**。 选项A白细胞升高常见于急性感染、急性大出血、白血病等，疟疾患者白细胞总数正常或减少，单核细胞增多，故不选。 选项B粒细胞升高常见于化脓性感染、尿毒症、白血病等，疟疾患者粒细胞正常或减少，故排除。 疟疾造成贫血，红细胞和血红蛋白均降低，因此选项D红细胞、血红蛋白升高，可排除。 选项E血小板明显降低常见于再生障碍性贫血、急性白血病、脾功能亢进等，疟疾患者血小板计数正常或减少，但减少程度并不剧烈，故不考虑。	E	疟疾是一种由疟原虫引起的寄生虫病，通常通过蚊子叮咬传播。典型的血常规表现包括血小板减少，这是由于疟原虫感染导致的血管内皮损伤和免疫介导的血小板破坏。虽然疟疾患者可能会出现贫血，但红细胞和血红蛋白通常不会升高，而白细胞和粒细胞的变化并不显著或特异。因此，最典型的血常规变化是血小板明显降低。
9	你是一名医生，我将给你一道医学考试中的选择题，请仔细阅读题目，然后在五个选项中选择最合适的一个，并解释原因	锁骨骨折不需要手术的是 A.锁骨近端2/3 对位 B.锁骨远端伴喙突韧带损伤 C.不能耐受八字绷带包扎 D.开放性损伤后3 小时 E.陈旧性骨折不愈合	A	A	锁骨骨折近端2/3部分通常采用非手术治疗，因为这部分骨折通常能够通过保守治疗如八字绷带包扎或者吊带固定等方法愈合。锁骨骨折的手术指征通常包括：骨折位移明显、关节内骨折、开放性骨折、伴随血管神经损伤、无法通过保守治疗达到功能复位等情况。选项B提到伴喙突韧带损伤可能需要手术评估，C选项不能耐受保守治疗可能需要手术，D选项开放性损伤通常需要手术清创及修复，E选项陈旧性骨折不愈合也需要手术治疗。因此，最合适的答案是A。	A	锁骨近端2/3对位。锁骨骨折是否需要手术主要取决于骨折的类型、位置和移位程度。一般来说，没有明显移位的骨折可以通过保守治疗，如八字绷带固定等方法来恢复。而锁骨远端伴喙突韧带损伤、不能耐受八字绷带包扎、开放性损伤后3小时和陈旧性骨折不愈合等情况通常需要手术治疗。因此，选项A是不需要手术的情况。	A	锁骨近端2/3 对位：如果锁骨的近端2/3对位良好，且没有神经血管损伤，骨折端稳定，可以考虑保守治疗，如使用支具或八字绷带进行固定。手术通常仅在保守治疗失败或者骨折端不稳定时才考虑。锁骨远端伴喙突韧带损伤、不能耐受八字绷带包扎、开放性损伤后3小时、陈旧性骨折不愈合这些情况通常需要手术治疗来稳定骨折和促进愈合。	A	答案：A 解释：锁骨骨折不需要手术的是锁骨近端2/3 对位。因为锁骨近端2/3 对位骨折不需要手术治疗，通常可以通过保守治疗如八字绷带包扎、冰敷、抬高等方法进行治疗。	A	答案：A 解析：锁骨骨折的治疗原则是尽量保守治疗，只有在骨折不稳定或有神经血管损伤时才考虑手术治疗。选项A中锁骨近端2/3对位，说明骨折端对位良好，骨折稳定，可以采取保守治疗，不需要手术。而选项B中锁骨远端伴喙突韧带损伤，可能影响骨折的稳定性，需要手术治疗；选项C中不能耐受八字绷带包扎，可能需要考虑其他保守治疗方法或手术治疗；选项D中开放性损伤后3小时，可能存在感染风险，需要手术治疗；选项E中陈旧性骨折不愈合，说明保守治疗无效，需要手术治疗。因此，选项A是不需要手术的情况。	A	答案：A.锁骨近端2/3 对位 解析： 锁骨骨折是常见的骨折之一，占全身骨折的5%左右，多发生于儿童及青壮年。锁骨骨折的手术治疗指征主要包括开放骨折、合并血管神经损伤的骨折、锁骨外端或外1/3有移位的骨折、手法复位后再移位影响外观的骨折，以及**不能忍受“8”字绷带固定**、**要求手术**的患者等。锁骨近端2/3骨折后，骨折端由于胸锁乳突肌的牵拉而向上后方移位，远折端则由于上肢重力作用及胸大肌、胸小肌、肩胛下肌等的牵拉而向前、下、内侧移位，重叠移位较多，但**骨折端血供丰富，愈合率高**，故**锁骨近端2/3对位不需要手术**。 选项B锁骨远端伴喙突韧带损伤属于NeerⅡ型锁骨远端骨折，喙锁韧带断裂，骨折近端稳定性下降，移位明显，需要手术治疗，故不选。 选项C不能耐受八字绷带包扎的患者，因无法有效外固定，应行手术治疗，故排除。 选项D开放性损伤后3小时，此时污染不重，应一期行清创内固定…	A	锁骨骨折的治疗主要取决于骨折的部位、类型以及患者的具体情况。一般来说，锁骨近端2/3的骨折如果对位良好，可以通过保守治疗（如八字绷带固定）愈合，不需要手术。而其他选项，如锁骨远端伴喙突韧带损伤、不能耐受八字绷带包扎、开放性损伤以及陈旧性骨折不愈合，通常需要手术干预。
10	你是一名医生，我将给你一道医学考试中的选择题，请仔细阅读题目，然后在五个选项中选择最合适的一个，并解释原因	有助于确诊PNH 的实验室检查是 A.骨髓细胞学检查 B.网织红细胞检测 C.外周血涂片 D.酶化血清溶血试验 E.红细胞渗透脆性试验	D	D	酶化血清溶血试验（Ham test）：这是诊断阵发性睡眠性血红蛋白尿症（PNH）的特异性实验室检查。PNH是一种由于1型PIGA基因突变导致的血细胞膜缺陷，使得血细胞对补体敏感性增加，从而引起溶血。酶化血清溶血试验通过检测血清中补体敏感性的红细胞来诊断PNH。其他选项如骨髓细胞学检查、网织红细胞检测、外周血涂片和红细胞渗透脆性试验在PNH的诊断中不如酶化血清溶血试验具有特异性。	D	有助于确诊PNH 的实验室检查是酶化血清溶血试验。PNH是一种获得性造血干细胞疾病，其特征是红细胞对补体介导的溶血敏感。酶化血清溶血试验（Ham试验）是用于诊断PNH的经典试验，它通过检测红细胞在含有活性补体的酸化血清中的溶解情况来评估红细胞对补体介导溶血的敏感性。如果红细胞在试验中发生溶血，则支持PNH的诊断。其他选项如骨髓细胞学检查、网织红细胞检测、外周血涂片和红细胞渗透脆性试验对于PNH的诊断没有特异性，不能作为确诊依据。	C	PNH（阵发性睡眠性血红蛋白尿症）是一种罕见的红细胞膜缺陷性疾病，导致红细胞易破裂和溶血。外周血涂片是确诊PNH的重要实验室检查方法之一，因为它可以显示PNH特有的红细胞形态改变，如泪滴形红细胞、红细胞碎片和靶形红细胞等。这些形态学改变是PNH的特征性表现，有助于诊断。骨髓细胞学检查（A）可以用来评估骨髓造血情况，但在PNH的确诊中不是首选的检查。网织红细胞检测（B）可以反映骨髓红细胞的生成速度，但不是PNH的确诊检查。酶化血清溶血试验（D）和红细胞渗透脆性试验（E）主要用于检测红细胞的其他类型异常，如G-6-PD缺乏症和遗传性球形红细胞增多症，而不是PNH。因此，最合适的选项是C，外周血涂片。	E	答案：E 解释：PNH（骨髓纤维化性骨髓增生症）是一种骨髓纤维化性疾病，其特征是骨髓中存在大量的纤维化性增生细胞。有助于确诊PNH的实验室检查包括： 红细胞渗透脆性试验（E）：该试验可以检测骨髓中增生的细胞是否具有渗透脆性（易被破坏），这是PNH的一个特征性改变。 其他选项与PNH的确诊关系不大： A. 骨髓细胞学检查：虽然骨髓细胞学检查可以检测骨髓中细胞的异常，但它不是确诊PNH的特异性检查。 B. 网织红细胞检测：网织红细胞检测主要用于诊断血液疾病，如血小板减少症或血小板功能障碍，与PNH的确诊关系不大。 C. 外周血涂片：外周血涂片主要用于检测外周血细胞的异常，不能直接确诊PNH。 D. 酶化血清溶血试验：酶化血清溶血试验主要用于检测溶血性疾病，如溶血性贫血，与PNH的确诊关系不大。	D	答案：D 解析：阵发性睡眠性血红蛋白尿症（PNH）是一种由于红细胞膜上的补体调节蛋白缺陷导致的获得性造血干细胞克隆性疾病。PNH的确诊主要依赖于实验室检查，其中酶化血清溶血试验（Ham test）是PNH的确诊试验。该试验通过检测红细胞对补体介导的溶血的敏感性来诊断PNH。其他选项如骨髓细胞学检查、网织红细胞检测、外周血涂片和红细胞渗透脆性试验虽然可以提供一些有用的信息，但不是确诊PNH的关键检查。	D	答案：**D.酶化血清溶血试验**。 解析： 阵发性睡眠性血红蛋白尿（PNH）是一种后天获得性造血干细胞基因突变所致的红细胞膜缺陷性溶血病，是临床上较少见的获得性红细胞膜缺陷引起的慢性血管内溶血性疾患，临床表现以与睡眠有关、间歇发作的慢性血管内溶血和血红蛋白尿为特征，可伴有全血细胞减少或反复血栓形成。有助于确诊PNH的实验室检查是**酶化血清溶血试验**，即Ham试验，指在酸化（pH6.6～6.8）后的血清中加入红细胞，置37℃环境中作用，发生溶血者为阳性，阳性者提示红细胞膜缺陷，可用于PNH的诊断。 选项A骨髓细胞学检查主要用于白血病、骨髓瘤、骨髓纤维化等血液系统疾病的诊断，PNH时骨髓象多表现为增生活跃或明显活跃，尤以红系明显，但无特异性，不能用于确诊PNH，故不选。 选项B网织红细胞检测是反映骨髓红系增生程度的一项指标，PNH时网织红细胞可增高，但同样无特异性，也可见于溶血性贫血、…	D	答案详情酶化血清溶血试验（Ham试验）是用于确诊阵发性睡眠性血红蛋白尿症（PNH）的经典实验室检查方法。PNH是一种获得性溶血性贫血，特征是红细胞对补体的敏感性增加，导致溶血。Ham试验通过检测红细胞在酸化血清中的溶血情况，来确定这种补体敏感性，从而帮助确诊PNH。其他选项如骨髓细胞学检查、网织红细胞检测、外周血涂片和红细胞渗透脆性试验，虽然可以提供一些相关信息，但不能特异性确诊PNH。
11	你是一名医生，我将给你一道医学考试中的选择题，请仔细阅读题目，然后在五个选项中选择最合适的一个，并解释原因	股骨头的营养动脉不包括 A.旋髂深动脉 B.股骨干滋养动脉升支 C.旋股外侧动脉分支 D.小凹动脉 E.旋股内侧动脉分支	A	A	旋髂深动脉不是股骨头的营养动脉。股骨头的血液供应主要来自几个重要的血管，包括旋股内侧动脉和旋股外侧动脉的分支，小凹动脉，以及股骨干滋养动脉的升支。旋髂深动脉主要供应髂嵴和部分腹壁肌肉，并不直接参与股骨头的血液供应。因此，A选项是正确答案。	A	旋髂深动脉是股骨头的营养动脉，它通过小凹动脉进入股骨头，为其提供血液供应。其他选项如股骨干滋养动脉升支、旋股外侧动脉分支、小凹动脉和旋股内侧动脉分支也都参与了股骨头的血液供应。因此，正确答案为A。	B	股骨头的血供主要由旋股内侧动脉和旋股外侧动脉的分支提供，此外，小凹动脉也参与股骨头的血供。旋髂深动脉为髋关节的一个重要血管，也参与股骨头的血供。而股骨干滋养动脉主要供应股骨干的营养，其升支并不参与股骨头的血供。因此，选项B“股骨干滋养动脉升支”不包括在股骨头的营养动脉中。	C	答案：C 理由：股骨头的营养动脉主要包括旋髂深动脉、股骨干滋养动脉升支、旋股内侧动脉和小凹动脉。旋股外侧动脉主要供应股骨的外侧软组织，而不是直接供应股骨头。	B	答案：B 解析：股骨头的营养动脉主要包括旋髂深动脉、旋股外侧动脉和旋股内侧动脉的分支。这些动脉为股骨头提供血液供应。而股骨干滋养动脉升支主要为股骨干提供血液供应，并不直接参与股骨头的血液供应。因此，股骨头的营养动脉不包括股骨干滋养动脉升支。	B	答案：B.股骨干滋养动脉升支 解析： 股骨头血供来源有小凹动脉、股骨干滋养动脉分支和旋股内、外侧动脉。其中，**股骨干滋养动脉分支**沿股骨长轴行向远端，并不进入股骨头，因此，**股骨干滋养动脉升支**不属于股骨头的营养动脉。 选项A旋髂深动脉发出上、下干骺端动脉，上干骺端动脉经股骨颈基底部穿入股骨头，为股骨头提供营养，故排除。 选项C旋股外侧动脉分支经股骨颈基底部穿入股骨头，为股骨头提供营养，因此不选。 选项D小凹动脉，选项E旋股内侧动脉分支，均经股骨颈滑膜反折部穿入股骨头，为股骨头提供营养，可一并排除。	A	股骨头的主要营养动脉包括旋股内侧动脉分支（E）、旋股外侧动脉分支（C）和小凹动脉（D）。股骨干滋养动脉升支（B）也参与股骨的血供。旋髂深动脉（A）不属于股骨头的营养动脉。
12	你是一名医生，我将给你一道医学考试中的选择题，请仔细阅读题目，然后在五个选项中选择最合适的一个，并解释原因	治疗室上性心动过速的药物首选 A.胺碘酮 B.利多卡因 C.腺苷 D.美托洛尔 E.维拉帕米	E	C	腺苷： 腺苷是治疗室上性心动过速的首选药物，特别是对于由房室结折返引起的室上速。它通过阻断房室结的传导，能够迅速终止心动过速发作。胺碘酮虽然也可以用于治疗室上速，但由于其副作用较多，通常不作为首选。利多卡因主要用于治疗室性心律失常。美托洛尔是一种β受体阻滞剂，对于控制心率和血压有帮助，但不是室上速的首选治疗药物。维拉帕米也可以用于治疗室上速，但由于其可能引起显著的低血压和心动过缓，通常不作为首选。因此，在这五个选项中，腺苷是最合适的治疗室上性心动过速的药物。	C	治疗室上性心动过速的首选药物是腺苷。腺苷通过激活心脏腺苷受体，可以短暂地抑制房室结的传导，从而使异位激动不能下传至心室，从而终止室上性心动过速的发作。而其他药物如胺碘酮、利多卡因、美托洛尔和维拉帕米虽然也可以用于治疗室上性心动过速，但它们通常作为二线或三线治疗药物。	E	维拉帕米：治疗室上性心动过速的药物首选 室上性心动过速（Supraventricular Tachycardia, SVT）是一类心率过快，通常超过100次/分钟的状况，其心脏起搏点位于心房或心室的上部。室上性心动过速可以是良性的，也可以是病态的，治疗方法取决于其原因和持续时间。 在选择用于治疗室上性心动过速的药物时，通常考虑药物的速效性、安全性和副作用。维拉帕米（Verapamil）是一种钙通道阻滞剂，它通过阻断钙离子进入心肌细胞，减慢心脏的传导速度，从而降低心率。维拉帕米对于某些类型的室上性心动过速，特别是对于房室结依赖性心动过速，效果较好，因为它可以直接作用于心室的上部，即房室结。 胺碘酮（Amiodarone）虽然是一种广谱抗心律失常药，但通常不作为首选药物用于治疗室上性心动过速，因为它起效较慢，且副作用较多。利多卡因（Lidocaine）主要用于治疗急性心梗和室性心律失常，对于…	D	D.美托洛尔	C	答案：C 解析：室上性心动过速（Supraventricular Tachycardia, SVT）是一种常见的心律失常，其特点是心率异常增快，通常在100-250次/分钟之间。治疗室上性心动过速的首选药物是腺苷（Adenosine），因为它可以快速终止SVT发作，并且副作用较小。腺苷通过激活心脏的腺苷受体，增加钾离子通道的开放，从而减慢房室结的传导速度，使心率恢复正常。其他选项中，胺碘酮、利多卡因、美托洛尔和维拉帕米虽然也可用于治疗心律失常，但它们不是治疗室上性心动过速的首选药物。	C	答案：C. 腺苷 解析： 室上性心动过速主要包括阵发性室上速、自律性房性心动过速和非阵发性交界性心动过速。其发病机制主要与折返有关，少数为自律性增高或平行收缩。其中阵发性室上性心动过速是一种阵发性快速而规则的异位心律，其特点是突然发作突然停止，发作时病人感觉心跳得非常快，好像要跳出来似的，很难受。对于室上性心动过速的治疗，**腺苷**是首选药物。腺苷主要用于治疗室上性心动过速，由于其半衰期极短（少于6秒），因此需要在短时间内快速推注以发挥其治疗作用。 选项A胺碘酮是一种广谱抗心律失常药物，适用于各种室上性与室性快速性心律失常，包括心房扑动与颤动、预激综合征等，但不是室上性心动过速的首选药物，故排除。 选项B利多卡因是窄谱抗心律失常药，仅用于室性心律失常，如心脏手术、心导管术、急性心肌梗死或强心苷中毒所致的室性心动过速或心室纤颤，与题意不符。 选项D美托洛尔为选择性β1受体阻滞剂，主要用于…	C	腺苷是治疗室上性心动过速（SVT）的首选药物。腺苷通过暂时阻断房室结传导来迅速终止室上性心动过速。它的作用起效快，半衰期短，是急性终止室上性心动过速的理想选择。其他选项如胺碘酮、利多卡因、美托洛尔和维拉帕米虽然也可用于心律失常的治疗，但腺苷是对于急性室上性心动过速的快速终止效果最为理想的药物。
13	你是一名医生，我将给你一道医学考试中的选择题，请仔细阅读题目，然后在五个选项中选择最合适的一个，并解释原因	高血压眼底病变Ⅳ期的表现是 A.视网膜静脉交叉 B.视盘水肿 C.视网膜动脉反光增强 D.视网膜棉絮状渗出 E.视网膜动脉变细	B	B	视盘水肿：在高血压眼底病变的Ⅳ期，由于持续的高血压导致眼底血管病变，视盘可出现水肿，这是由于视盘周围毛细血管床的血液动力学改变和渗透性增加引起的。视网膜静脉交叉（A选项）可能在高血压患者中可见，但不是Ⅳ期眼底病变的特征性表现。视网膜动脉反光增强（C选项）和视网膜动脉变细（E选项）通常是高血压早期眼底改变的表现。视网膜棉絮状渗出（D选项）更多见于糖尿病视网膜病变中。因此，B选项是最符合高血压眼底病变Ⅳ期的表现。	B	高血压眼底病变分为四期：Ⅰ期表现为视网膜动脉反光增强、动脉口径不规则；Ⅱ期表现为视网膜动脉变细、动静脉交叉压迫；Ⅲ期表现为视网膜出血、棉絮状渗出；Ⅳ期表现为视盘水肿。所以正确答案选B。	B	高血压眼底病变Ⅳ期的表现是视盘水肿。在高血压眼底病变中，视盘水肿通常与严重的视网膜病变有关，这是由于长期的高血压导致了视网膜血管的损伤，进而影响到视盘的血液循环。其他选项如视网膜静脉交叉、视网膜动脉反光增强、视网膜棉絮状渗出和视网膜动脉变细可能在早期或中期的高血压眼底病变中出现，但视盘水肿通常被认为是更晚期病变的一个特征。	D	答案：D.视网膜棉絮状渗出 解释：高血压眼底病变Ⅳ期的典型表现是视网膜棉絮状渗出，这是由于高血压导致视网膜微小出血和渗出的结果。	B	答案：B 解析：高血压眼底病变分为四期，其中Ⅳ期是高血压眼底病变的晚期，主要表现为视盘水肿。视盘水肿是由于高血压引起的视网膜血管病变，导致视网膜血管的渗透性增加，使得液体从血管中渗出，积聚在视盘周围，形成视盘水肿。而其他选项中，视网膜静脉交叉、视网膜动脉反光增强、视网膜棉絮状渗出和视网膜动脉变细等表现，虽然也可能与高血压眼底病变有关，但并不是Ⅳ期高血压眼底病变的典型表现。	B	答案：B.视盘水肿。 解析： 高血压眼底病变通常分为四级，其中，Ⅳ级眼底改变是最为严重的病变阶段。在此阶段，由于长期的血压升高，视网膜动脉明显硬化，可能引发视盘水肿、边界模糊，以及视网膜出血、渗出等严重眼底病变，有时还可伴有视盘周围星状渗出和视网膜脱离等症状。其中**视盘水肿**是高血压眼底病变Ⅳ期的典型表现。 选项A视网膜静脉交叉，选项C视网膜动脉反光增强，选项E视网膜动脉变细，均属于高血压眼底病变Ⅱ期的表现，不符合题意。 选项D视网膜棉絮状渗出是高血压眼底病变Ⅲ期的表现，故排除。	B	高血压眼底病变Ⅳ期的特征性表现是视盘水肿。高血压眼底病变分为四期，其中Ⅳ期是最严重的阶段，标志性表现为视盘水肿，这是一种由于视神经盘的水肿引起的视盘隆起和模糊。其他选项如视网膜静脉交叉、视网膜动脉反光增强、视网膜棉絮状渗出和视网膜动脉变细，虽然也可能在高血压眼底病变中出现，但不是Ⅳ期的特征性表现。
14	你是一名医生，我将给你一道医学考试中的选择题，请仔细阅读题目，然后在五个选项中选择最合适的一个，并解释原因	伤寒的临床表现不包括 A.出血性皮疹 B.脾大 C.相对缓脉 D.表情淡漠 E.持续高热	A	A	出血性皮疹不是伤寒的典型临床表现。根据提供的参考信息，伤寒的典型临床表现包括持续高热、表情淡漠、相对缓脉、脾大等。虽然伤寒患者可能会有皮疹，但典型的皮疹是玫瑰疹，而非出血性皮疹。因此，出血性皮疹不是伤寒的典型临床表现。其他选项B、C、D和E均为伤寒的典型临床表现。	A	伤寒是由伤寒杆菌引起的急性传染病，其典型的临床表现包括持续高热（E对）、表情淡漠（D对）、相对缓脉（C对）、脾大（B对）等。而出血性皮疹并不是伤寒的典型临床表现，故选A。	A	出血性皮疹：伤寒的临床表现不包括出血性皮疹。伤寒的典型临床症状主要包括持续性高热、脾大、相对缓脉和表情淡漠。虽然伤寒可能伴随有皮疹，但这些通常是玫瑰色或荨麻疹样皮疹，而不是出血性皮疹。出血性皮疹通常与感染不同，可能与血液疾病或严重感染有关，但不属于伤寒的典型临床表现。	E	答案：E 解释：伤寒的临床表现包括出血性皮疹、脾大、相对缓脉、表情淡漠等，但不包括持续高热。伤寒的高热通常是间歇性的，患者在发热时可能会出现高热，但也可能会出现低热或无热。	A	答案：A 解析：伤寒是由伤寒杆菌引起的一种急性传染病，其临床表现主要包括持续高热、表情淡漠、脾大、相对缓脉等。出血性皮疹并不是伤寒的典型临床表现，而是某些其他疾病如登革热、流行性出血热等可能出现的症状。因此，选项A是正确答案。	A	答案：A出血性皮疹 解析： 伤寒是由伤寒杆菌引起的急性传染病，常称伤寒热，肠热病。伤寒以持续菌血症，网状内皮系统受累，回肠远端微小脓肿及溃疡形成为基本病理特征。其典型临床表现包括持续高热、腹部不适、肝脾肿大、白细胞低下、部分病人有玫瑰疹和相对缓脉。但**伤寒的皮疹多为玫瑰疹**，这是一种鲜红色的圆形斑疹，拉紧附近皮肤或用手指按压可使其消退，松开时又复出现，多出现于胸腹部，为伤寒、副伤寒的特征性皮疹，而非出血性皮疹。 选项B脾大是伤寒的常见体征，多数患者在病程第7～10天出现，质地柔软，一般无压痛。 选项C相对缓脉是伤寒的重要体征，系因副交感神经兴奋性增强所致，表现为脉搏增快与体温上升不相称。 选项D表情淡漠是伤寒的神经系统中毒症状，与内毒素致神经系统功能紊乱有关。患者常表现为表情淡漠，反应迟钝，听力减退，重者可出现谵妄，昏迷，甚至脑膜刺激征。 选项E持续高热是伤寒最早出现的症状，常伴全身…	A	答案详情伤寒的临床表现包括脾大、相对缓脉、表情淡漠和持续高热。出血性皮疹并不是伤寒的典型临床表现，因此不包括在内。
15	你是一名医生，我将给你一道医学考试中的选择题，请仔细阅读题目，然后在五个选项中选择最合适的一个，并解释原因	以无痛性肉眼血尿为主要临床表现的是 A.膀胱肿瘤 B.肾结核 C.肾囊肿 D.上尿路结石 E.肾盂肾炎	A	A	膀胱肿瘤：无痛性肉眼血尿是膀胱肿瘤的典型临床表现，尤其是在初期。其他选项虽然也可能引起血尿，但往往伴随有疼痛或其他的症状。例如，肾结核可能伴有腰痛、发热；上尿路结石可能引起剧痛；肾盂肾炎可能有发热、尿频、尿急等症状。肾囊肿一般不会引起血尿。因此，根据题目描述，最合适的答案是A，膀胱肿瘤。	A	无痛性肉眼血尿是膀胱肿瘤最常见的临床表现之一，其他选项如肾结核、肾囊肿、上尿路结石和肾盂肾炎虽然也可引起血尿，但通常会伴有其他症状，如疼痛、发热等。	A	膀胱肿瘤：以无痛性肉眼血尿为主要临床表现的是膀胱肿瘤。肾结核通常表现为慢性膀胱刺激症状，如尿频、尿急、尿痛，以及血尿和脓尿。肾囊肿一般无症状，除非体积较大或发生感染。上尿路结石通常伴有剧烈的腰腹部疼痛和血尿，肾盂肾炎表现为发热、寒战、腰痛、尿路刺激症状和尿中白细胞增多。	D	D.上尿路结石	A	答案：A 解析：无痛性肉眼血尿是膀胱肿瘤的一个典型症状，尤其是对于中老年人来说，如果出现此症状，应该首先考虑到膀胱肿瘤的可能性。肾结核、肾囊肿、上尿路结石和肾盂肾炎等其他疾病虽然也可能引起血尿，但通常伴随有疼痛或其他症状。因此，根据题目描述，无痛性肉眼血尿最可能的诊断是膀胱肿瘤。	A	答案：A. 膀胱肿瘤 解析： 无痛性肉眼血尿是指在排尿过程中没有出现明显疼痛，但尿液呈现红色或含有血液成分。这种情况通常与泌尿系肿瘤有关，尤其是**膀胱肿瘤**。膀胱肿瘤是泌尿系统中最常见的肿瘤，多数为移行上皮细胞癌。其典型症状为间歇性、全程无痛性肉眼血尿，有时也可为镜下血尿。 选项B肾结核的典型表现为膀胱刺激症状伴终末血尿，可有低热、盗汗等结核中毒症状，与题意不符，故不选。 选项C肾囊肿一般无明显临床表现，只有当囊肿压迫引起血管闭塞或尿路梗阻时才可出现相应表现，不符合题意，故排除。 选项D上尿路结石包括肾结石和输尿管结石，主要症状是疼痛和血尿，其程度与结石部位、大小、活动与否及有无损伤、感染、梗阻等有关，可排除。 选项E肾盂肾炎属于上尿路感染，主要表现为发热、腰痛及膀胱刺激症状等，与题干描述不符，故不选。	A	无痛性肉眼血尿是膀胱肿瘤的典型临床表现之一。膀胱肿瘤，尤其是膀胱癌，常常以无痛性肉眼血尿作为早期症状，患者可能没有其他明显的不适或疼痛症状。其他选项中，肾结核、上尿路结石和肾盂肾炎通常伴有疼痛、尿频、尿急等症状，而肾囊肿一般不会引起肉眼血尿。
16	你是一名医生，我将给你一道医学考试中的选择题，请仔细阅读题目，然后在五个选项中选择最合适的一个，并解释原因	Addison病的主要治疗方式为 A.糖皮质激素替代治疗 B.盐皮质激素替代治疗 C.手术治疗 D.对症治疗 E.静脉输注糖皮质激素	A	A	Addison病，也称为原发性肾上腺皮质功能减退症，是由于肾上腺皮质激素分泌不足导致的疾病。其主要治疗方式是糖皮质激素替代治疗，以补充患者体内缺乏的糖皮质激素，如氢化可的松或泼尼松。盐皮质激素（醛固酮）替代治疗也是需要的，但不是主要治疗方式。手术治疗通常不是第一选择，除非患者存在肾上腺肿瘤等特殊情况。对症治疗和静脉输注糖皮质激素可能是辅助治疗措施，但不是首选或主要治疗方法。因此，A选项是最合适的。	A	Addison病，即原发性肾上腺功能减退症，是由于双侧肾上腺的大部分被破坏，导致肾上腺皮质激素分泌不足引起的一种疾病。主要表现为糖皮质激素和盐皮质激素缺乏，因此，其主要治疗方式为糖皮质激素替代治疗。通过补充糖皮质激素来纠正或减轻因糖皮质激素缺乏而引起的一系列症状。同时，根据患者的具体情况，可能还需配合盐皮质激素替代治疗以纠正盐皮质激素的缺乏。手术治疗、对症治疗和静脉输注糖皮质激素不是Addison病的主要治疗方式。	A	Addison病，也称为原发性肾上腺皮质功能减退症，是由于肾上腺无法产生足够的糖皮质激素（主要是皮质醇）和盐皮质激素（主要是醛固酮）。糖皮质激素对于维持身体的应激反应、新陈代谢和免疫调节至关重要。因此，Addison病的主要治疗方式是糖皮质激素替代治疗，以补充患者体内缺乏的皮质醇。通常，这种治疗是终身的，并且需要仔细调整剂量以避免过量或不足。盐皮质激素替代治疗可能是必要的，但不是主要的治疗方式。手术治疗和静脉输注糖皮质激素可能是在特定情况下的治疗选择，而不是常规治疗。对症治疗可以作为辅助，但不是主要治疗方式。因此，最合适的选项是A，糖皮质激素替代治疗。	B	答案：B.盐皮质激素替代治疗 解释：Addison病是一种由于肾上腺皮质功能减退或破坏所导致的疾病，其主要治疗方式是盐皮质激素替代治疗。	A	答案：A 解析：Addison病，又称为原发性肾上腺皮质功能减退症，是由于肾上腺皮质功能减退导致的一种内分泌疾病。其主要原因是肾上腺皮质受损，导致糖皮质激素分泌不足。因此，治疗Addison病的主要方式是糖皮质激素替代治疗，以补充体内缺乏的糖皮质激素，维持正常的生理功能。其他选项如盐皮质激素替代治疗、手术治疗、对症治疗和静脉输注糖皮质激素虽然可能在某些情况下被考虑，但不是Addison病的主要治疗方式。	A	答案：A.糖皮质激素替代治疗 解析： Addison病，又称为原发性慢性肾上腺皮质功能减退症，是由于双侧肾上腺绝大部分被毁所致。最具特征性者为全身皮肤色素加深，暴露处、摩擦处、乳晕、瘢痕等处尤为明显，黏膜色素沉着见于齿龈、舌部、颊黏膜等处。该疾病的治疗主要为**糖皮质激素替代治疗**，通常使用氢化可的松或可的松口服。 选项B盐皮质激素替代治疗，主要用于治疗醛固酮缺乏症，Addison病为皮质醇缺乏，而非醛固酮缺乏，故不选。 选项C手术治疗，对于Addison病无治疗作用，反而可能加重患者肾上腺皮质功能不全，与题意不符。 选项D对症治疗，为一般性治疗措施，不能解决Addison病的根本病因，即皮质醇缺乏，故不考虑。 选项E静脉输注糖皮质激素，为Addison危象的治疗措施，而非Addison病的主要治疗方式，故排除。	A	Addison病，也称为原发性肾上腺皮质功能减退症，是由于肾上腺皮质激素分泌不足所导致的疾病。其主要特征是糖皮质激素和盐皮质激素的缺乏。糖皮质激素替代治疗是Addison病的主要治疗方式，因为它直接补充了患者体内缺乏的糖皮质激素，帮助控制症状和防止急性肾上腺危象。虽然盐皮质激素替代（选项B）也可能需要在某些情况下使用，但糖皮质激素替代是最基本和主要的治疗方法。
17	你是一名医生，我将给你一道医学考试中的选择题，请仔细阅读题目，然后在五个选项中选择最合适的一个，并解释原因	小剂量可以增加肾动脉血流量的是 A.肾上腺素 B.去甲肾上腺素 C.异丙肾上腺素 D.多巴胺 E.氨茶碱	D	D	多巴胺：多巴胺在小剂量时可以选择性地激动肾脏的多巴胺受体，从而增加肾动脉血流量，扩张肾血管，有助于改善肾功能。而其他选项如肾上腺素、去甲肾上腺素、异丙肾上腺素主要作用于α和β受体，对肾血流量的影响不如多巴胺明显，氨茶碱则主要用于治疗哮喘和慢性阻塞性肺疾病，对肾血流量的影响不是其主要作用。	D	D.多巴胺是一种神经递质，具有刺激肾上腺素受体和多巴胺受体的作用。在低剂量下，多巴胺主要通过多巴胺受体发挥作用，可以扩张肾动脉，增加肾血流量和肾小球滤过率。而在高剂量下，多巴胺则通过刺激α受体引起血管收缩。因此，在小剂量使用时，多巴胺可以增加肾动脉血流量。其他选项中，肾上腺素、去甲肾上腺素和异丙肾上腺素均以刺激α受体为主，导致血管收缩；氨茶碱主要用于平喘，对肾动脉血流量影响不大。	D	小剂量多巴胺可以增加肾动脉血流量。多巴胺是一种神经递质，也是一种强效的肾上腺素受体激动剂。在临床上，多巴胺常用于治疗低血压和心功能不全。它通过激活肾上腺素受体，特别是α1受体和多巴胺受体，能够增加肾小球滤过率和肾血流量，从而改善肾脏的血液循环。此外，多巴胺还能增强心肌收缩力和增加心输出量，从而有助于改善心脏功能。小剂量的多巴胺可以达到这些积极的效果，而较大剂量可能会导致副作用，如心律失常。因此，多巴胺在临床上被广泛用于治疗各种循环系统疾病。	E	答案：E.氨茶碱 解释：氨茶碱是一种用于治疗高血压的药物，它通过激活肾上腺素受体来发挥作用，特别是α1受体，导致肾动脉血管收缩，从而增加肾动脉血流量。	D	答案：D 解析：多巴胺是一种内源性儿茶酚胺，主要作用于多巴胺受体。在小剂量时，多巴胺主要作用于肾动脉的多巴胺受体，可以增加肾动脉血流量，改善肾脏的血液供应。而肾上腺素、去甲肾上腺素和异丙肾上腺素主要作用于α和β受体，对肾动脉血流量的影响较小。氨茶碱主要作用于心脏和血管，对肾动脉血流量的影响也不明显。因此，小剂量可以增加肾动脉血流量的是多巴胺。	D	答案：D.多巴胺 解析： 本题考察的是药物对肾动脉血流量的影响。小剂量多巴胺主要激动血管的D₁受体，使血管舒张，**增加肾动脉血流量**，使肾小球的滤过率增加，尿量增加，大剂量的多巴胺可作用于心脏的β₁受体，使心肌收缩力增强，心输出量增加，血压升高。 选项A肾上腺素可与α和β两类肾上腺素能受体结合，产生较强α型和β型作用，与肾血管的α受体结合时，引起肾血管收缩，肾血流量减少，故排除。 选项B去甲肾上腺素主要激动α受体，对β受体激动作用很弱，具有很强的血管收缩作用和心脏兴奋作用，使全身血管收缩，外周阻力增高，血压上升，与题意不符。 选项C异丙肾上腺素为β受体激动药，对β₁和β₂受体选择性很低，对α受体几乎无作用，主要激动心脏的β₁受体，使心肌收缩力增强、心率加快、传导加速、心输出量和心肌耗氧量增加，同时作用于骨骼肌和冠状血管的β₂受体，使血管扩张，血流量增加，但作用于肾脏时，由于肾血管的β…	D	答案详情多巴胺在小剂量时可以通过激活多巴胺受体而增加肾动脉血流量，改善肾脏的血液供应。
18	你是一名医生，我将给你一道医学考试中的选择题，请仔细阅读题目，然后在五个选项中选择最合适的一个，并解释原因	评价肾小球滤过率最常用的指标是 A.血尿素 B.血肌酐 C.菊粉清除率 D.内生肌酐清除率 E. EGFR	D	B	血肌酐 解释：在评估肾小球滤过率（GFR）时，血肌酐是最常用的指标。血肌酐水平可以反映肾小球的滤过功能，因为肌酐主要由肌肉代谢产生，几乎全部通过肾脏滤过排出体外，不被肾小管重吸收或分泌。因此，血肌酐浓度可以用来估算肾小球滤过率。其他选项中，菊粉清除率是评估GFR的金标准，但因为其测定复杂且成本高，不常用于临床常规检查；内生肌酐清除率也可以用来评估GFR，但其准确性不如血肌酐；EGFR（估算的肾小球滤过率）是基于血肌酐水平的计算公式得出的，因此也依赖于血肌酐的测定。血尿素虽然可以反映肾功能，但不如血肌酐准确。所以，B选项血肌酐是最合适的答案。	D	内生肌酐清除率（Creatinine Clearance, CCr）是临床上最常用的评价肾小球滤过率（Glomerular Filtration Rate, GFR）的指标。它通过测定血液中的肌酐浓度和尿液中肌酐的排泄量来估算GFR。因为肌酐是肌肉代谢的产物，且在体内生成速率相对稳定，所以其在血液中的浓度可以反映肾脏清除废物的能力。而内生肌酐清除率则进一步考虑了个体的身高、体重等因素，以更精确地评估肾功能。其他选项如血尿素、血肌酐、菊粉清除率和EGFR（估算的肾小球滤过率）虽然也与肾功能相关，但它们不是评价肾小球滤过率最常用的指标。	D	内生肌酐清除率（D）：评价肾小球滤过率最常用的指标是内生肌酐清除率（Creatinine Clearance, CrCl）。这是通过测量尿中肌酐的浓度和血浆中肌酐的浓度来计算的，它能较为准确地反映肾小球的滤过功能。内生肌酐清除率是通过血肌酐浓度来估算的，因为血肌酐的水平与肌肉量相关，而内生肌酐（即肌肉代谢产生的肌酐）的清除率与肾小球的滤过功能密切相关。 其他选项的解释： A.血尿素（A）：血尿素水平可以反映蛋白质的代谢和肾小球的滤过功能，但在单独使用时，它不是评价肾小球滤过率的最常用指标。 B.血肌酐（B）：血肌酐水平可以间接反映肾小球的滤过功能，但由于血肌酐的清除率受肌肉量影响，因此通常需要结合其他参数（如内生肌酐清除率）来评估肾功能。 C.菊粉清除率（C）：菊粉是一种非营养性甜味剂，常用于评估肾小球的滤过功能。然而，菊粉清除率不是评价肾小球滤过率最常用的指标，因为它需要特殊的设备和方…	C	答案：C.菊粉清除率 解释：菊粉清除率是评价肾小球滤过率最常用的指标之一。菊粉是一种小分子蛋白质，通过肾小球滤过后主要通过肾小管重吸收，少部分通过尿液排出。菊粉清除率（RPF）是指单位时间内单位体重单位时间内通过肾小球滤过的菊粉量，通常用毫克/分钟/千克表示。菊粉清除率可以反映肾小球滤过率（GFR），是评估肾功能的一个重要指标。	D	答案：D 解析：内生肌酐清除率（Creatinine Clearance Rate, CCR）是评价肾小球滤过率（Glomerular Filtration Rate, GFR）最常用的指标。它通过测量肌酐在血浆中的浓度和尿液中的排泄量来计算。肌酐是一种肌肉代谢产物，其生成量相对恒定，且几乎完全由肾脏排出，因此可以作为评估肾小球滤过功能的指标。血尿素和血肌酐虽然也可以反映肾功能，但它们受多种因素影响，不如内生肌酐清除率准确。菊粉清除率（Inulin Clearance Rate）是评估GFR的金标准，但操作复杂，不常用于临床。EGFR（Estimated Glomerular Filtration Rate）是根据血肌酐水平、年龄、性别等因素估算出的GFR，虽然方便，但不如直接测量的内生肌酐清除率准确。	D	答案：**D.内生肌酐清除率**。 解析： 肾小球滤过率是指单位时间内两肾生成滤液的量，是衡量肾功能的指标。评价肾小球滤过率有多种方法，其中**内生肌酐清除率**试验操作简便，干扰因素较少，敏感性较高，为目前临床常用的较好的肾功能试验方法之一。 选项A血尿素虽可由肾小球滤过，但肾小管内尿素可被重吸收，且重吸收量受多种因素影响，故血尿素浓度不能较好反映肾小球滤过率，可排除。 选项B血肌酐基本不受饮食、高分子代谢物等肾外因素影响，在外源性肌酐摄入量稳定，体内生成量恒定的情况下，其浓度主要取决于肾小球滤过能力，但由于测定方法受限，血肌酐较内生肌酐清除率敏感性差，故不选。 选项C菊粉清除率为测定肾小球滤过率的金标准，但因菊粉是外源性的物质，价格昂贵，需要静脉持续输入，且菊粉清除率检查过程中需要多次采血、留尿，过程繁琐，不适用于临床日常检查，故排除。 选项E应为eGFR，是通过血肌酐、性别、年龄等…	D	内生肌酐清除率（Ccr）是评价肾小球滤过率（GFR）的最常用指标。它通过测量肌酐在尿液和血液中的浓度，结合尿量和时间，来估算肾小球滤过率。虽然eGFR（估算的肾小球滤过率）也被广泛使用，但内生肌酐清除率被认为是更直接的测量方法。菊粉清除率虽然是测量GFR的金标准，但由于复杂性和成本较高，不常用于临床。血尿素和血肌酐虽然可以反映肾功能，但它们受到多种因素的影响，不如肌酐清除率直接。
19	你是一名医生，我将给你一道医学考试中的选择题，请仔细阅读题目，然后在五个选项中选择最合适的一个，并解释原因	大量心包积液的典型体征不包括 A.颈静脉怒张 B.心音遥远 C.奇脉 D.低血压 E.口唇发绀	E	E	口唇发绀并非心包积液的典型体征。 根据上述参考信息，心包积液的典型体征包括Beck三联征，即低血压、心音低弱（心音遥远可能是心音低弱的另一种表述），以及颈静脉怒张。此外，Kussmaul征（吸气时颈静脉扩张）、Ewart征（左肩胛下区肺不张表现）、肝颈静脉回流征阳性（按压肝脏时颈静脉充盈更明显）也是心包积液的典型体征。奇脉（又称为“吸停脉”或“枪击脉”），是在心包缩窄时可能出现的一种脉搏特征，也可见于心包积液的患者。 然而，口唇发绀主要是由于氧合血红蛋白减少，常见于低氧血症的情况，虽然心包积液可能因心脏泵血功能受限而间接影响氧合，但它并不是心包积液的直接典型体征。因此，E选项“口唇发绀”不是心包积液的典型体征。	E	口唇发绀不是大量心包积液的典型体征。大量心包积液时，由于心脏被积液压迫，心室舒张受限，导致回心血量减少，从而引起颈静脉怒张、心音遥远、奇脉和低血压等体征。而口唇发绀通常是由于缺氧引起的，与大量心包积液无直接关系。	E	口唇发绀不是大量心包积液的典型体征。大量心包积液时，由于心脏被液体包围，心室舒张受限，导致静脉回流受阻，表现为颈静脉怒张、心音遥远和奇脉。同时，由于心室舒张受限，心排量下降，可以出现低血压。而口唇发绀通常是由于血液中还原血红蛋白增多所致，常见于缺氧状态，并不是心包积液的特异性体征。	D	D.低血压	D	答案：D 解析：大量心包积液的典型体征包括颈静脉怒张、心音遥远、奇脉和口唇发绀。颈静脉怒张是由于心包积液压迫上腔静脉，导致静脉回流受阻。心音遥远是由于心包积液使心脏与胸壁之间的距离增加，声音传导减弱。奇脉是由于心包积液导致心脏舒张受限，心室充盈不足，脉搏减弱。口唇发绀是由于心包积液影响心脏功能，导致全身循环障碍，组织缺氧。而低血压并不是大量心包积液的典型体征，因为心包积液虽然影响心脏功能，但不一定导致低血压。	E	答案：E口唇发绀 解析： 心包积液是一种较常见的临床表现，是心包疾病的重要体征之一，心包积液可见于渗出性心包炎及其他非炎症性心包病变，通常可经体格检查与X线检查确定。当心包积液持续数月以上时，便构成慢性心包积液。大量心包积液时，由于心脏的舒张功能受限，静脉血回流受阻，可以出现颈静脉怒张、体循环淤血等体征。同时，由于心包积液的影响，心脏跳动的声音传导受阻，听诊时表现为心音遥远而低钝。此外，吸气时由于心脏舒张受限，回心血量和右心室排入肺循环的血量减少，而肺循环受呼吸负压影响，肺血管扩张，致使肺静脉回流入左心房的血量减少，左心输出量减少，以致脉搏减弱甚至消失，出现**奇脉**。当心包积液量大，引起心脏压塞时，还可出现**低血压**、心音低弱等体征。而**口唇发绀**多是由于肺部或心脏疾病引起的血液中氧含量不足导致，常见于肺炎、心力衰竭、气喘、肺心病、风心病等情况，不是心包积液的典型体征。	E	大量心包积液的典型体征包括颈静脉怒张、心音遥远、奇脉和低血压。这些体征是由于心包积液对心脏的压迫，导致心脏舒张受限，影响心脏的正常功能。颈静脉怒张是由于右心房回流受阻，心音遥远是由于液体阻隔了心音的传导，奇脉是因为吸气时心脏舒张进一步受限，低血压是因为心输出量下降。然而，口唇发绀并不是心包积液的典型体征，发绀通常与氧合不足或心脏右向左分流有关，因此不包括在心包积液的典型体征中。
20	你是一名医生，我将给你一道医学考试中的选择题，请仔细阅读题目，然后在五个选项中选择最合适的一个，并解释原因	二尖瓣狭窄大咯血原因是 A.支气管静脉破裂 B.肺毛细血管破裂 C.支气管动脉破裂 D.肺淤血 E.肺栓塞	A	A	A项支气管静脉破裂是二尖瓣狭窄导致大咯血的典型原因。根据提供的参考信息，二尖瓣狭窄导致左心房压力升高，进而引起肺静脉和肺毛细血管压力升高。当压力升高到一定程度时，可以导致支气管静脉破裂，出现大咯血症状。B项肺毛细血管破裂虽然也可能发生，但在描述中未特别强调；C项支气管动脉破裂通常与大咯血无关；D项肺淤血是二尖瓣狭窄的后果，但不直接导致大咯血；E项肺栓塞与二尖瓣狭窄咯血的原因不相符。因此，最合适的选项是A项支气管静脉破裂。	D	二尖瓣狭窄大咯血的原因是肺淤血。二尖瓣狭窄时，左心房压力增高，导致肺静脉和肺毛细血管压力增高，从而引起肺淤血。当肺毛细血管压力超过支气管动脉压力时，血液可经支气管静脉回流入支气管内，导致大咯血。因此，选项D“肺淤血”是最合适的选择。	C	支气管动脉破裂：二尖瓣狭窄患者由于心脏回流受阻，导致血液在肺部淤积，形成肺水肿和肺动脉高压。在这种情况下，肺部的微小血管，包括支气管血管，可能会因为高压而破裂，引起大咯血。这种情况下，咳出的血通常是粉红色泡沫样血，是由于肺泡内血液与气道内的空气混合所致。支气管动脉是供应支气管的动脉，当它们破裂时，血液会进入支气管，随后通过咳嗽动作被咳出。而其他选项如肺毛细血管破裂、肺淤血和肺栓塞虽然都与肺部疾病有关，但不直接导致大咯血。支气管静脉破裂这一说法在医学上并不常见，因此不是最佳选项。	C	答案：C.支气管动脉破裂 理由：二尖瓣狭窄大咯血是指在二尖瓣狭窄的情况下，患者出现了大咯血的症状。二尖瓣狭窄是指二尖瓣的开口过小，导致血液流出左心室的速度减慢，进而引起左心室的血液淤积。支气管动脉破裂是指支气管动脉的血管破裂，导致血液进入支气管，引起咯血。因此，二尖瓣狭窄大咯血的原因是支气管动脉破裂。	C	答案：C 解析：二尖瓣狭窄时，左心房压力增高，肺静脉压力增高，肺毛细血管压力增高，导致肺淤血和肺动脉高压。肺动脉高压导致支气管动脉扩张，当压力过高时，支气管动脉破裂，引起大咯血。因此，二尖瓣狭窄大咯血的原因是支气管动脉破裂。选项A、B、D、E均不是二尖瓣狭窄大咯血的主要原因。	A	答案：A，支气管静脉破裂 解析： 二尖瓣狭窄是风湿性心脏瓣膜病中最常见的类型，由于反复发生的风湿热，早期二尖瓣以瓣膜交界处及其基底部水肿，炎症及赘生物(渗出物)形成为主，后期在愈合过程中由于纤维蛋白的沉积和纤维性变，逐渐形成前后瓣叶交界处粘连，融合，瓣膜增厚，粗糙，硬化，钙化，以及腱索增粗，短缩，限制瓣膜活动能力和开放程度，导致瓣膜狭窄。二尖瓣狭窄患者突然出现大咯血，通常是由于**支气管静脉破裂**所致。在二尖瓣狭窄的情况下，肺静脉压增高会导致支气管小静脉扩张，曲张的静脉容易破裂，从而引起大咯血。 选项B肺毛细血管破裂通常表现为痰中带血丝或血点，而非大咯血，因此可排除。 选项C支气管动脉破裂通常不会由二尖瓣狭窄直接导致，而且支气管动脉破裂导致的大出血相对较少见，故不选。 选项D肺淤血是二尖瓣狭窄的常见病理生理改变，但它本身并不直接导致大咯血，与题意不符。 选项E肺栓塞通常表现为突发的呼吸…	A	二尖瓣狭窄导致左心房压力增高，血液回流受阻，肺循环压力增加，导致肺静脉高压。支气管静脉是肺循环的一部分，当肺静脉压力过高时，支气管静脉容易破裂，引起大咯血。因此，二尖瓣狭窄大咯血的原因是支气管静脉破裂。
21	你是一名医生，我将给你一道医学考试中的选择题，请仔细阅读题目，然后在五个选项中选择最合适的一个，并解释原因	确诊甲状旁腺亢进，可以用下列哪项检查 A.颈部 CT B.纵隔 CT C. MIBI 核素扫描 D.颈部超声 E.颈部 MRI	C	C	MIBI 核素扫描：甲状旁腺亢进症时，MIBI（甲氧基异丁基异腈）核素扫描可以用来检测功能亢进的甲状旁腺，因为它可以特异性地被甲状旁腺摄取。这种检查方法对于定位甲状旁腺腺瘤或增生非常有用，尤其是在其他影像学检查（如超声、CT、MRI）难以确定病变位置时。颈部CT、颈部超声和颈部MRI也可以用来评估甲状旁腺病变，但它们并不特异于甲状旁腺功能。纵隔CT在此情况下不是首选，因为大多数甲状旁腺位于颈部而非纵隔。	C	甲状旁腺功能亢进的诊断主要依赖于血液生化检测和影像学检查。其中，MIBI核素扫描是一种常用的影像学检查方法，可以有效地显示甲状旁腺的位置和功能状态，有助于诊断甲状旁腺功能亢进。其他选项如颈部CT、纵隔CT、颈部超声和颈部MRI也可以用于诊断甲状旁腺功能亢进，但相对于MIBI核素扫描，它们的敏感性和特异性可能较低。因此，本题的最佳答案是C。	C	MIBI 核素扫描：确诊甲状旁腺亢进，最合适的检查是 MIBI 核素扫描。MIBI（米托坦）是一种放射性核素显像剂，可以用来检测体内对放射性物质有高亲和力的甲状旁腺腺体的位置和功能状态。当MIBI注入体内后，甲状腺旁腺对这种物质有较高的摄取量，因此可以通过核素扫描来发现甲状旁腺亢进的存在及其在体内的位置。 颈部 CT、纵隔 CT 和颈部超声虽然也可以用来评估颈部结构和纵隔区域，但它们通常不是用于诊断甲状旁腺亢进的常规检查。而颈部 MRI 虽然可以提供详细的大脑和神经结构图像，但对甲状旁腺亢进的诊断帮助较小。因此，选择 C. MIBI 核素扫描是最合适的选项。	D	D.颈部超声	C	答案：C 解析：甲状旁腺亢进是指甲状旁腺功能异常，导致血钙升高和血磷降低的疾病。确诊甲状旁腺亢进，需要结合临床症状、实验室检查和影像学检查。其中，MIBI核素扫描是一种常用的检查方法，可以显示甲状旁腺的位置和大小，有助于诊断甲状旁腺亢进。而颈部CT、纵隔CT、颈部超声和颈部MRI虽然也可以显示甲状旁腺的形态，但不如MIBI核素扫描敏感和特异。	C	答案：C. MIBI 核素扫描 解析： 甲状旁腺功能亢进是因甲状旁腺激素分泌过多引起的高钙血症，可导致骨痛、骨折、尿路结石、肾损害及以消化系统、心血管、神经系统等多器官系统损害。甲状旁腺功能亢进的确诊除了根据临床表现、血钙测定、甲状旁腺激素测定外，还可以进行定位诊断，其中**MIBI核素扫描**（99mTc-MIBI）为近年来临床上应用较多的一种检查手段，能同时显示甲状腺和甲状旁腺，可为甲状旁腺功能亢进术前定位作出正确判断。 选项A颈部CT，选项D颈部超声，选项E颈部MRI，均对甲状旁腺的显像效果不佳，无法准确诊断甲状旁腺功能亢进，故一并排除。 选项B纵隔CT主要用于显示纵隔内的各种组织结构，甲状旁腺并不位于纵隔内，故纵隔CT对甲状旁腺功能亢进的诊断没有意义，因此不选。	C	答案详情MIBI 核素扫描是一种特异性较高的检查方法，用于确诊甲状旁腺亢进。MIBI 核素扫描可以帮助定位异常的甲状旁腺组织，因为这种扫描能够显示甲状旁腺腺瘤或增生的功能性活动情况。其他选项如颈部CT、纵隔CT、颈部超声和颈部MRI虽然可以提供解剖结构的信息，但没有MIBI核素扫描在功能性定位上的特异性和敏感性高。
22	你是一名医生，我将给你一道医学考试中的选择题，请仔细阅读题目，然后在五个选项中选择最合适的一个，并解释原因	需要血浆置换的疾病是 A.急性肾炎 B.急性肾小管坏死 C.急性间质性肾炎 D.狼疮肾炎 E. ANCA 相关性血管炎伴肺出血	E	E	ANCA 相关性血管炎伴肺出血：血浆置换是治疗ANCA相关性血管炎伴肺出血的一种有效方法。ANCA（抗中性粒细胞胞浆抗体）相关性血管炎是一组以血清中存在ANCA为特征的自身免疫性疾病，可导致血管炎，尤其是在肺部和肾脏。当疾病活动度高，特别是伴有肺出血时，血浆置换可以去除循环中的自身抗体和炎症介质，迅速改善症状和病情。其他选项中的疾病虽然也可能严重，但血浆置换不是它们的标准治疗方法，或者只在特定情况下考虑使用。	E	需要血浆置换的疾病是ANCA 相关性血管炎伴肺出血。ANCA 相关性血管炎是一种自身免疫性疾病，可以累及多个器官系统，其中以肾脏和肺部受累最为常见。当出现肺出血时，病情危急，需要紧急进行血浆置换治疗，以清除血液中的自身抗体和炎症介质，防止病情进一步恶化。其他选项中，急性肾炎、急性肾小管坏死、急性间质性肾炎和狼疮肾炎等疾病一般不需要血浆置换治疗。	E	ANCA相关性血管炎伴肺出血可能需要血浆置换的疾病。 解释：血浆置换是一种治疗手段，主要用于迅速清除血液循环中的有害物质，如抗体、循环免疫复合物、毒素等。ANCA相关性血管炎是一种自身免疫性疾病，其中抗中性粒细胞胞浆抗体（ANCA）与中性粒细胞和血管壁发生自身免疫反应，导致血管炎症和损伤。当ANCA相关性血管炎伴肺出血时，血浆置换可以帮助清除循环中的ANCA抗体和免疫复合物，减少血管炎症，有助于控制病情和治疗肺出血。 其他选项中，急性肾炎、急性肾小管坏死、急性间质性肾炎和狼疮肾炎虽然也可能需要非替代治疗，但血浆置换不是这些疾病的常规治疗手段。这些疾病可能更依赖于药物治疗（如皮质类固醇和免疫抑制剂）、支持性治疗和肾脏替代疗法（如透析）来控制病情。	B	答案：B 解释：急性肾小管坏死是由于肾小管细胞的急性损伤，导致肾小管功能丧失，需要血浆置换来清除血液中的毒素和代谢废物。	E	答案：E 解析：血浆置换是一种治疗手段，主要用于某些疾病中，当血浆中的病理性抗体或免疫复合物水平过高，对机体造成损害时。在选项中，ANCA（抗中性粒细胞胞浆抗体）相关性血管炎是一种自身免疫性疾病，其特征是小血管炎症，常伴有肺出血等严重并发症。在这种情况下，血浆置换可以快速清除血浆中的ANCA抗体，减轻病情。而其他选项中的疾病，如急性肾炎、急性肾小管坏死、急性间质性肾炎和狼疮肾炎，虽然可能需要不同的治疗手段，但通常不涉及血浆置换。	E	答案：E. ANCA 相关性血管炎伴肺出血。 解析： 血浆置换是一种常用的血液净化方法，其基本原理是从外周或中心静脉把血液引出体外，通过第二级泵产生的静水压对血浆进行过滤，过滤后再输送回患者静脉的过程。需要血浆置换的疾病常为急进性、快速进展性的疾病。**ANCA相关性血管炎伴肺出血**是抗中性粒细胞胞浆抗体(ANCA)相关性小血管炎的严重临床表现之一，起病急，病情凶险，短期内可因咯血、窒息而死亡，故需要血浆置换术迅速去除患者血浆中的自身抗体、免疫复合物、有害物质等致病因子，达到缓解病情的目的。 选项A急性肾炎即急性肾小球肾炎，以休息及对症治疗为主，利尿消肿、降血压，预防心脑合并症的发生，不需要血浆置换，故排除。 选项B急性肾小管坏死是急性肾衰竭最常见的一种类型，由缺血和肾毒性物质损害肾小管上皮细胞引起，临床上以急性肾损伤、肾小球滤过率降低、水、电解质以及酸碱平衡紊乱为特征，并不需要血浆置…	E	ANCA相关性血管炎伴肺出血是一种自身免疫性疾病，常涉及多个器官系统，包括肾脏和肺。血浆置换（plasmapheresis）在这种情况下被用作治疗手段之一，特别是在伴有严重肺出血或肾功能迅速恶化的患者中。通过血浆置换，可以去除循环中的有害抗体和免疫复合物，从而减轻疾病的严重程度并改善预后。其他选项中的疾病通常不使用血浆置换作为常规治疗手段。
23	你是一名医生，我将给你一道医学考试中的选择题，请仔细阅读题目，然后在五个选项中选择最合适的一个，并解释原因	碱性尿液中形成的结石属于 A.尿酸结石 B.草酸结石 C.胱氨酸结石 D.磷酸盐结石 E.黄嘌呤结石	D	C	根据提供的信息，胱氨酸结石是在碱性尿液中形成的。在[3]和[4]中提到，胱氨酸结石的患者常常伴有代谢异常，如尿酸代谢异常、高钙尿等，并且治疗胱氨酸结石的方法之一是通过碱化尿液来防治新结石的生成。因此，碱性尿液环境有利于胱氨酸结石的形成。其他选项中，尿酸结石和草酸结石通常与尿液中的酸性物质相关，磷酸盐结石的形成通常与碱性尿液也有关，但在所给信息中并未强调其与碱性尿液的关系，而黄嘌呤结石未在提供的信息中提及。所以，最合适的答案是C.胱氨酸结石。	D	磷酸盐结石容易在碱性尿液中形成，因为磷酸盐在碱性环境中溶解度降低，易于沉淀形成结石。而尿酸结石和黄嘌呤结石则更倾向于在酸性尿液中形成。草酸结石和胱氨酸结石的形成与尿液的pH值关系不大。因此，本题正确答案为D。	A	尿酸结石：碱性尿液中形成的结石属于尿酸结石。尿酸结石通常在尿液pH值较高时形成，因为尿酸在碱性环境中溶解度较低，容易沉淀形成结晶。尿酸是嘌呤代谢的终产物，尿酸结石的形成与高嘌呤饮食、遗传因素、肾脏排泄尿酸能力下降等因素有关。碱性尿液通常意味着尿液中的pH值较高，这有利于尿酸盐的沉淀，从而增加尿酸结石的形成风险。	A	答案：A.尿酸结石 解释：尿酸结石是由尿酸盐在碱性尿液中析出形成的结石，通常在尿液pH值升高时发生。尿酸盐在碱性环境中会析出，形成结石。因此，选项A是正确答案。	A	答案：A 解析：尿酸结石是在碱性尿液中形成的，因为尿酸在碱性环境中容易形成结晶。而草酸结石、胱氨酸结石、磷酸盐结石和黄嘌呤结石通常在酸性尿液中形成。草酸结石是最常见的一种，而磷酸盐结石则与感染有关。胱氨酸结石和黄嘌呤结石较为罕见。	D	答案：**D.磷酸盐结石**。 解析： 碱性尿液指尿液的PH值大于7.0，长期碱性尿易引起磷酸盐类结晶，形成**磷酸盐结石**。磷酸盐结石包括磷酸钙结石、磷酸镁铵结石等，其形成多与尿路感染、机体的代谢异常等因素密切相关。 选项A尿酸结石主要与尿液的酸碱度有关，在酸性尿液中容易形成，与题干描述不符，故不选。 选项B草酸结石即草酸钙结石，草酸钙结石的形成，一般与饮食密切相关，其形成机制及影响因素较为复杂，多与尿液酸碱度无关，故排除。 选项C胱氨酸结石主要与遗传因素有关，是由肾小管对胱氨酸、赖氨酸、精氨酸和鸟氨酸的重吸收不良引起的，与尿液酸碱度无关，故不选。 选项E黄嘌呤结石在临床中极为罕见，多与黄嘌呤氧化酶缺乏有关，常因服用过量黄嘌呤药物而形成，与尿液酸碱度无关，故排除。	D	磷酸盐结石（如磷酸钙结石和磷酸镁铵结石）通常在碱性尿液中形成。尿液的pH值影响结石的形成，碱性尿液有利于磷酸盐结石的形成，而酸性尿液更容易导致尿酸结石和胱氨酸结石的形成。因此，在碱性尿液中形成的结石最可能是磷酸盐结石。
24	你是一名医生，我将给你一道医学考试中的选择题，请仔细阅读题目，然后在五个选项中选择最合适的一个，并解释原因	我国高血压标准是 A.高于150/90 mmHg B.高于140/90 mmHg C.高于120/80 mmHg D.高于135/80 mmHg E.高于130/80 mmHg	B	B	我国目前高血压的诊断标准是收缩压（高压）≥140 mmHg和/或舒张压（低压）≥90 mmHg。选项B“高于140/90 mmHg”符合这一标准。其他选项的数值要么低于这一标准，要么是针对特定人群（如老年人群）的推荐值，不是普遍采用的高血压诊断标准。	B	根据《中国高血压防治指南》（2018年修订版），成年人高血压的标准定义为：在未使用降压药物的情况下，非同日3次测量血压，收缩压≥140mmHg和（或）舒张压≥90mmHg。因此，正确答案是B，高于140/90 mmHg。	E	根据最新的高血压指南，我国高血压的标准已经更新为：收缩压≥130 mmHg 和/或 舒张压≥80 mmHg。这一标准的变化反映了高血压诊断标准的更新，以更准确地反映人群中高血压的分布和心血管风险。因此，选项E是正确的。	B	答案：B.高于140/90 mmHg 解释：根据中国高血压标准，高血压的定义是收缩压≥140mmHg或舒张压≥90mmHg。	B	答案：B 解析：根据世界卫生组织（WHO）和国际高血压学会（ISH）的指南，高血压的定义是收缩压（高压）高于或等于140毫米汞柱（mmHg）和/或舒张压（低压）高于或等于90毫米汞柱。因此，我国高血压的标准也是高于140/90 mmHg。选项A、C、D和E都不符合这一标准。	B	答案：B.高于140/90 mmHg 解析： 高血压是指以体循环动脉血压增高为主要特征，可伴有心、脑、肾等器官的功能或器质性损害的临床综合征。高血压的标准是收缩压≥140mmHg和（或）舒张压≥90mmHg，因此**我国高血压的标准是血压高于140/90 mmHg**。 综上所述，正确答案是：B.高于140/90 mmHg。	B	我国高血压的标准是高于140/90 mmHg。根据中国高血压防治指南，成人收缩压≥140 mmHg和/或舒张压≥90 mmHg即诊断为高血压。这一标准与国际上的许多指南一致，用于指导高血压的诊断和管理。
25	你是一名医生，我将给你一道医学考试中的选择题，请仔细阅读题目，然后在五个选项中选择最合适的一个，并解释原因	伸直型肱骨踝上骨折最常见于 A.中年女性 B.儿童 C.中年男性 D.老年男性 E.老年女性	B	B	儿童：伸直型肱骨踝上骨折是指肱骨下端在踝上区域的骨折，通常发生在跌倒时手臂伸直支撑地面的情况下。这种情况最常见于儿童，因为儿童骨骼的弹性较大，生长板尚未闭合，对外力有较好的缓冲作用，但同时也较脆弱，容易发生此类骨折。而成年人和老年人的骨骼相对较硬，不容易发生此类骨折，尤其是伸直型。因此，选项B是最合适的答案。	B	伸直型肱骨踝上骨折是由于跌倒时手部着地，肘关节过度伸直造成的，因此最常见于儿童，因为儿童活泼好动，容易发生跌倒。	B	肱骨踝上骨折是一种常见于儿童的损伤，尤其是在3至12岁的儿童中。这是因为儿童的骨骺（生长板）相对较弱，承受外力的能力较差，因此在外伤作用下更容易发生骨折。而成年人的骨骼已经成熟，骨骺已经闭合，因此不太容易发生这种类型的骨折。另外，中老年男性和女性可能会因为骨质疏松等原因更容易发生骨折，但通常不会是肱骨踝上骨折，而是其他类型的骨折，如股骨颈骨折、脊柱压缩性骨折等。因此，最常见于发生伸直型肱骨踝上骨折的人群是儿童。	A	答案：A.中年女性 解释：伸直型肱骨踝上骨折最常见于中年女性，主要是因为中年女性的骨质疏松，容易发生骨折。	B	答案：B 解析：伸直型肱骨踝上骨折是一种常见的骨折类型，主要发生在儿童身上。这是因为儿童的骨骼尚未完全发育成熟，骨质较为脆弱，容易发生骨折。此外，儿童在成长过程中，活动量较大，容易发生跌倒等意外，从而导致骨折。相比之下，中年和老年人的骨骼较为坚硬，骨折的风险相对较低。因此，伸直型肱骨踝上骨折最常见于儿童。	B	答案：B儿童 解析： 伸直型肱骨髁上骨折是由于肘关节处于半屈或伸直位时，手掌着地受伤所致，此时可出现骨折近端向前下移位，远端向后上移位。儿童由于骨骼发育尚未完全，骨骼相对脆弱，且日常活动中摔倒手掌撑地的情况较多，故**伸直型肱骨髁上骨折最常见于儿童**。 选项A中年女性，选项C中年男性，骨骼均已发育成熟，骨骼密度及坚硬度相对较高，且日常活动多稳重谨慎，故伸直型肱骨髁上骨折发生率较儿童低，可一并排除。 选项D老年男性，选项E老年女性，由于年龄较大，存在不同程度的骨质疏松，外伤后容易发生骨折，但多以脊柱、髋部及腕部骨折多见，伸直型肱骨髁上骨折发生率相对较低，故不选。	B	伸直型肱骨踝上骨折最常见于儿童。肱骨踝上骨折通常发生在儿童，因为他们的骨骼尚未完全成熟，容易受到外力的影响。此类型的骨折常见于跌倒时手臂伸直着地的情况。儿童的活动量大且协调性不如成年人，因此更容易发生此类骨折。
26	你是一名医生，我将给你一道医学考试中的选择题，请仔细阅读题目，然后在五个选项中选择最合适的一个，并解释原因	有关蛋白尿下列说法错误的是 A.尿液中每日蛋白质排泄量若>100mg称蛋白尿 B.肾小球性蛋白尿以白蛋白为主 C.尿中β₂球蛋白增多提示近端肾小管的重吸收 障碍 D.尿中出现本-周蛋白并不代表肾小球滤过膜损伤 E.体位性蛋白尿可能与静脉淤血有关，青年人多见	A	C	尿中β₂球蛋白增多提示近端肾小管的重吸收障碍：这个说法是错误的。β₂微球蛋白（β2-MG）在正常情况下由肾小球自由滤过，几乎全部在近端肾小管被重吸收并分解，因此尿中β₂球蛋白的增多通常提示肾小管损伤或功能障碍，而不是重吸收障碍。正确的说法应该是尿中β₂球蛋白增多提示肾小管损伤或功能障碍。其他选项中，A项描述了蛋白尿的定义，B项描述了肾小球性蛋白尿的特点，D项指出了本-周蛋白出现不一定与肾小球损伤有关，E项描述了体位性蛋白尿的可能原因。	A	尿液中每日蛋白质排泄量若>150mg称为蛋白尿，而不是100mg。其他选项的说法都是正确的。	C	选项A：尿液中每日蛋白质排泄量若>100mg称蛋白尿。 这个选项是正确的。蛋白尿是指尿液中出现超出正常范围的蛋白质，通常定义为24小时内有超过150mg的蛋白质排出。这个标准是为了区分正常肾功能状态下的微量蛋白尿和病理状态下的蛋白尿。 选项B：肾小球性蛋白尿以白蛋白为主。 这个选项也是正确的。肾小球性蛋白尿是指由于肾小球滤过膜的损伤导致的蛋白质滤过增加，这种蛋白尿的特点是尿中以白蛋白为主，因为白蛋白分子量较小，容易被肾小球的滤过屏障过滤。 选项C：尿中β₂球蛋白增多提示近端肾小管的重吸收障碍。 这个选项可能需要一些澄清。β₂球蛋白是中等分子量的蛋白质，它们通常不被肾小球滤过，而是通过近端肾小管的重吸收。因此，如果尿中β₂球蛋白增多，这通常意味着近端肾小管的重吸收功能受损。但这个选项的表述有些不准确，因为它没有明确指出β₂球蛋白的增多是用来提示近端肾小管的重吸收障碍。因此，这个选项在严格意…	D	答案：D 解释：本周蛋白是肾小球滤过膜损伤的标志物，尿中出现本-周蛋白并不代表肾小球滤过膜损伤。	E	答案：E 解析：体位性蛋白尿是指在站立或活动后出现蛋白尿，而在卧位时消失的一种情况。它通常与静脉淤血无关，而是可能与直立时肾静脉压力变化有关。体位性蛋白尿在青少年中较为常见，但并非与静脉淤血有关。其他选项中，A选项描述的是蛋白尿的定义，B选项描述的是肾小球性蛋白尿的特点，C选项描述的是近端肾小管功能障碍时尿中β₂球蛋白增多的情况，D选项描述的是本-周蛋白的出现并不直接代表肾小球滤过膜损伤，这些描述都是正确的。	A	这是一道关于蛋白尿的说法的选择题，我们需要在五个选项中选择出错误的一项，并解释其原因。首先，我们来分析每个选项的正确性。 A. 尿液中每日蛋白质排泄量若>100mg称蛋白尿 - 这个说法是正确的。正常情况下，尿液中的蛋白质含量很低，通常每日排泄量小于150mg。当每日蛋白质排泄量超过正常范围时，即被定义为蛋白尿。但通常这个阈值被设定为150mg而非100mg，因此这个选项的描述存在误差。 B. 肾小球性蛋白尿以白蛋白为主 - 这个说法也是正确的。肾小球性蛋白尿主要是由于肾小球滤过膜的损伤导致的，这种情况下，尿中的蛋白质主要以白蛋白为主。 C. 尿中β₂球蛋白增多提示近端肾小管的重吸收障碍 - 此描述准确。β₂球蛋白是一种小分子蛋白质，正常情况下应该被肾小管重吸收。如果尿中β₂球蛋白增多，确实可能提示近端肾小管的重吸收功能存在障碍。 D. 尿中出现本-周蛋白并不代表肾小球滤过膜损伤 - 这…	A	答案详情A选项错误，因为尿液中每日蛋白质排泄量若>150mg称蛋白尿，而不是>100mg。B、C、D、E选项的描述均为正确的关于蛋白尿的医学常识。
27	你是一名医生，我将给你一道医学考试中的选择题，请仔细阅读题目，然后在五个选项中选择最合适的一个，并解释原因	下列属于镇静催眠药过量的常见表现是 A.多语、多汗 B.恶心、呕吐 C.意识障碍 D.耳鸣、头昏 E.焦虑不安	C	C	意识障碍：镇静催眠药过量的典型表现是中枢神经系统抑制，包括嗜睡、意识模糊甚至昏迷。多语、多汗、恶心、呕吐、耳鸣和头昏可能也是某些药物过量的症状，但它们不是镇静催眠药过量的特征性表现。焦虑不安通常不是由于镇静催眠药过量引起的，反而是这类药物常见的适应症之一。因此，最符合镇静催眠药过量表现的选项是意识障碍。	C	镇静催眠药物过量常见的表现是中枢抑制作用增强，表现为嗜睡、昏睡甚至昏迷等意识障碍。因此，选项C“意识障碍”是正确的。其他选项如多语、多汗（A）、恶心、呕吐（B）、耳鸣、头昏（D）以及焦虑不安（E）虽然可能与某些药物反应有关，但它们不是镇静催眠药过量的典型症状。	C	意识障碍：镇静催眠药过量可能导致意识水平的降低，包括从轻微的意识模糊到深度昏迷。意识障碍是镇静催眠药过量的一个严重表现，因为它可能表明药物的血清浓度已经达到了对中枢神经系统产生显著影响的水平。多语、多汗、恶心、呕吐、耳鸣和头昏也可能出现在镇静催眠药过量的情况下，但它们可能还与其他因素有关，不如意识障碍那样直接指示药物过量。	D	D.耳鸣、头昏	C	答案：C 解析：镇静催眠药过量的常见表现是意识障碍。镇静催眠药主要用于治疗失眠、焦虑等症状，但过量使用可能导致严重的中枢神经系统抑制，出现意识障碍、昏迷甚至死亡。选项A、B、D、E虽然也是镇静催眠药的一些副作用，但不是过量的常见表现。	C	这是一道关于镇静催眠药过量表现的选择题，需要我们分析各个选项，找出符合镇静催眠药过量特征的描述。 首先，我们梳理关键信息： * 题目询问的是镇静催眠药过量的常见表现。 接下来，我们对选项进行逐一分析： A. 多语、多汗：这一症状通常与兴奋类药物过量或某些精神疾病状态相关，不符合镇静催眠药过量的典型表现。 B. 恶心、呕吐：虽然一些药物过量可能导致胃肠道反应，但这不是镇静催眠药过量的特异性表现。 C. 意识障碍：镇静催眠药的主要作用是抑制中枢神经系统，过量服用很可能导致意识障碍，表现为嗜睡、昏迷等，这是其过量的典型症状。 D. 耳鸣、头昏：这些症状可能与多种药物反应或身体状况有关，并非镇静催眠药过量的特异性表现。 E. 焦虑不安：这与镇静催眠药的作用相反，镇静催眠药旨在减轻焦虑和促进睡眠，因此焦虑不安不是其过量的表现。 综上所述，过量服用镇静催眠药主要影响中枢神经系统，导致意识障碍，表现为…	C	镇静催眠药过量的常见表现是意识障碍。镇静催眠药物（如苯二氮卓类药物）在过量使用时会抑制中枢神经系统的活动，导致意识水平下降，表现为嗜睡、昏迷等意识障碍。其他选项如多语、多汗、恶心、呕吐、耳鸣、头昏、焦虑不安等并不是镇静催眠药过量的典型表现。
28	你是一名医生，我将给你一道医学考试中的选择题，请仔细阅读题目，然后在五个选项中选择最合适的一个，并解释原因	风湿性心脏瓣膜病二尖瓣狭窄最常并发的心律失常是 A.窦性心动过速 B.室性期前收缩 C.窦性心动过缓 D.房室传导阻滞 E.心房纤颤	E	E	心房纤颤是风湿性心脏瓣膜病二尖瓣狭窄最常并发的心律失常。这是因为二尖瓣狭窄导致左心房压力升高，左心房扩大，从而增加了心房纤颤的发生风险。其他选项虽然也可能在二尖瓣狭窄的患者中出现，但并不如心房纤颤那样常见。	E	风湿性心脏瓣膜病二尖瓣狭窄最常并发的心律失常是心房纤颤。心房纤颤是一种快速、无规律的心房跳动，常见于心脏结构异常的患者，如二尖瓣狭窄。这是因为二尖瓣狭窄会导致左心房压力增高和扩大，从而增加心房纤颤的发生风险。其他选项虽然也可能在某些心脏病患者中出现，但它们不是二尖瓣狭窄最常见的并发症。	E	心房纤颤： 风湿性心脏瓣膜病二尖瓣狭窄是瓣膜疾病中常见的一种，其特点是二尖瓣的狭窄导致左心房压力增高，左心室充盈受阻。长期二尖瓣狭窄可引起左心房扩大，并可能发展为心房纤颤。心房纤颤是一种常见的心律失常，其特征为心房不协调或紊乱的颤动，导致心室节律失常，出现快速且不规则的心跳。心房纤颤是风湿性心脏瓣膜病二尖瓣狭窄最常并发的心律失常。 解释其他选项： A. 窦性心动过速：虽然窦性心动过速可能在多种情况下发生，但它不是二尖瓣狭窄特有的心律失常。 B. 室性期前收缩：室性期前收缩可以发生在多种心脏疾病中，但不是二尖瓣狭窄最常见的心律失常。 C. 窦性心动过缓：窦性心动过缓通常是由于自主神经系统活动的改变或心脏本身的病变导致的，不是二尖瓣狭窄特有的心律失常。 D. 房室传导阻滞：房室传导阻滞可能与心脏的结构或功能异常有关，但不是二尖瓣狭窄最常见的心律失常。	A	答案：A.窦性心动过速 解释：风湿性心脏瓣膜病二尖瓣狭窄最常并发的心律失常是窦性心动过速。因为二尖瓣狭窄会导致左心室充盈受阻，进而导致左心室压力升高，窦性心动过速是左心室压力升高的典型表现。	E	答案：E 解析：风湿性心脏瓣膜病二尖瓣狭窄最常并发的心律失常是心房纤颤。心房纤颤是一种常见的心律失常，特别是在风湿性心脏病患者中。由于二尖瓣狭窄导致左心房压力增高，心房扩张，心房肌纤维化，从而增加了心房纤颤的发生风险。心房纤颤会导致心脏泵血功能下降，增加血栓形成的风险，因此需要积极治疗和预防。其他选项如窦性心动过速、室性期前收缩、窦性心动过缓和房室传导阻滞虽然也可能在风湿性心脏瓣膜病患者中出现，但不是最常见的心律失常。	E	答案：E. 心房纤颤 解析： 风湿性心脏瓣膜病二尖瓣狭窄时，左心房压力增高及风湿性炎症引起左心房壁纤维化，可致左心房的电生理特性发生改变，出现心肌细胞自律性和兴奋性异常，容易形成多个折返环，诱发**心房纤颤**。心房纤颤为二尖瓣狭窄最常见的心律失常，相对早期的二尖瓣狭窄患者中出现率为10%～15%，晚期可高达60%。 选项A窦性心动过速虽可见于二尖瓣狭窄，但并非最常见的心律失常，故排除。 选项B室性期前收缩多见于各种器质性心脏病，但二尖瓣狭窄患者少见，故不选。 选项C窦性心动过缓常见于健康的青年人、运动员，在睡眠状态或低温环境下也可能出现，与二尖瓣狭窄关系不大，故不考虑。 选项D房室传导阻滞多见于器质性心脏病患者，偶可见于正常人或运动员，与二尖瓣狭窄关系不大，故不符合题意。	E	风湿性心脏瓣膜病导致的二尖瓣狭窄最常见的心律失常是心房纤颤（房颤）。二尖瓣狭窄会导致左心房的压力增加和扩大，容易引起心房的电活动紊乱，从而导致心房纤颤的发生。心房纤颤是二尖瓣狭窄患者中最常见的心律失常，常表现为心悸、心慌、乏力等症状。其他选项如窦性心动过速、室性期前收缩、窦性心动过缓和房室传导阻滞在二尖瓣狭窄患者中并不常见。
29	你是一名医生，我将给你一道医学考试中的选择题，请仔细阅读题目，然后在五个选项中选择最合适的一个，并解释原因	以下哪项是乙类传染病 A.鼠疫 B.霍乱 C.流行性腮腺炎 D.风疹 E.艾滋病	E	E	根据中国卫生健康委员会发布的《中华人民共和国传染病防治法》以及《传染病防治法实施条例》，传染病被分为甲类、乙类和丙类。乙类传染病是指那些严重危害公共卫生，可能造成较大范围传播，需严格按照法律法规进行报告、隔离和治疗的传染病。在给出的选项中，鼠疫和霍乱属于甲类传染病，即最为严重的传染病；而流行性腮腺炎和风疹属于丙类传染病，即常见传染病，但不在乙类范围内。艾滋病（E选项）被列为乙类传染病，因此是最合适的答案。	C	乙类传染病是指在一定条件下，可能对人群健康造成严重影响，需要进行监测和控制的疾病。流行性腮腺炎属于乙类传染病，需要及时报告并采取相应的防控措施。其他选项均为甲类传染病，即严重威胁人类健康的疾病，需要立即采取紧急措施进行隔离和治疗。	C	流行性腮腺炎（也称为流行性腮腺炎或腮腺炎）是一种由病毒引起的急性呼吸道传染病，属于乙类传染病。该病主要通过飞沫传播，特征性症状为腮腺肿大和疼痛。流行性腮腺炎在儿童和青少年中较为常见，但也可以在所有年龄的人群中发生。与其他选项中的疾病相比，流行性腮腺炎通常具有较轻的症状，但有时也可能导致严重的并发症。 其他选项的分析： A. 鼠疫 - 鼠疫是一种严重的传染病，由耶尔森菌属中的鼠疫杆菌引起，属于甲类传染病。 B. 霍乱 - 霍乱是由一种名为霍乱弧菌的细菌引起的，是一种急性腹泻病，属于甲类传染病。 D. 风疹 - 风疹是由风疹病毒引起的急性传染病，通常表现为轻度症状，属于丙类传染病。 E. 艾滋病 - 艾滋病是由人类免疫缺陷病毒（HIV）引起的，是一种慢性病毒性感染，属于乙类传染病，但它通常被称为“丙类传染病”中的特殊传染病。	D	D.风疹	E	答案：E 解析：根据《中华人民共和国传染病防治法》的规定，传染病分为甲类、乙类和丙类。甲类传染病包括鼠疫和霍乱，这两种疾病具有高度的传染性和致死性，需要采取最严格的控制措施。乙类传染病包括艾滋病、病毒性肝炎、麻疹、狂犬病等，这些疾病虽然传染性较强，但致死性相对较低，需要采取一定的控制措施。丙类传染病包括风疹、腮腺炎等，这些疾病传染性和致死性都相对较低，一般不需要采取特别严格的控制措施。因此，本题中属于乙类传染病的是艾滋病，选项E是正确答案。	E	答案：E.艾滋病 解析： 根据《中华人民共和国传染病防治法》以及《突发公共卫生应急事件与传染病监测信息报告》，将39种法定传染病依据其传播方式、速度及对人类危害程度的不同，分为甲类、乙类和丙类，实行分类管理。其中乙类传染病包括SARS、艾滋病、病毒性肝炎、脊髓灰质炎、人感染高致病性禽流感、麻疹、流行性出血热、狂犬病、流行性乙型脑炎、登革热、炭疽、细菌性和阿米巴性痢疾、肺结核、伤寒和副伤寒、流行性脑脊髓膜炎、百日咳、白喉、新生儿破伤风、猩红热、布鲁氏菌病、淋病、梅毒、钩端螺旋体病、血吸虫病、疟疾、H7N9禽流感。因此，**艾滋病**是乙类传染病。 选项A鼠疫，选项B霍乱，均属于甲类传染病，其传染性强，病死率高，容易引起大流行或爆发，故可一并排除。 选项C流行性腮腺炎，选项D风疹，均属于丙类传染病，其流行性、危害程度以及传播速度相对较低，与题意不符，故不选。	C	根据中华人民共和国《传染病防治法》及其相关规定，传染病被分为甲类、乙类和丙类。甲类传染病包括鼠疫和霍乱，丙类传染病包括风疹。乙类传染病包括流行性腮腺炎、艾滋病等。因此，流行性腮腺炎属于乙类传染病。
30	你是一名医生，我将给你一道医学考试中的选择题，请仔细阅读题目，然后在五个选项中选择最合适的一个，并解释原因	缺铁性贫血中最常见的是 A.慢性胃炎 B.慢性溶血 C.慢性感染 D.慢性肝炎 E.慢性失血	E	E	慢性失血是缺铁性贫血最常见的原因。从提供的参考信息中可以看出，慢性失血是缺铁性贫血最多见、最重要的原因。这包括消化道出血（如溃疡病、癌、钩虫病、食道静脉曲张出血等）、妇女月经过多、以及溶血性贫血伴含铁血红素尿等。其他选项如慢性胃炎、慢性溶血、慢性感染和慢性肝炎虽然也可能导致缺铁性贫血，但不如慢性失血那样常见。	E	缺铁性贫血是由于体内铁缺乏导致血红蛋白合成减少而引起的一种贫血。在给出的五个选项中，只有慢性失血（E）可以直接导致体内铁的丢失，从而引发缺铁性贫血。其他选项如慢性胃炎、慢性溶血、慢性感染和慢性肝炎可能与贫血有关，但它们不是直接导致缺铁性贫血的原因。因此，最合适的答案是E.慢性失血。	E	慢性失血： 缺铁性贫血是一种由于铁的摄取、吸收、利用或丢失的异常导致的贫血。缺铁性贫血中最常见的原因是慢性失血，特别是来自消化道的慢性失血。例如，长期的小量便血（痔疮）、月经过多或消化道溃疡等都可以导致铁的长期丢失，进而引起缺铁性贫血。 选项A：慢性胃炎可能导致消化道出血，但这种情况不如慢性失血常见。 选项B：慢性溶血可以导致铁的丢失，但它通常不是缺铁性贫血的最常见原因。 选项C：慢性感染可以消耗体内的铁，但也不是缺铁性贫血的首要原因。 选项D：慢性肝炎可能会导致肝脏对铁的代谢异常，但这也不是缺铁性贫血的主要原因。 因此，最合适的案是E，慢性失血是缺铁性贫血中最常见的原因。	B	答案：B.慢性溶血 解释：缺铁性贫血是由于体内铁质不足导致的贫血，慢性溶血是最常见的原因之一。慢性溶血是指红细胞在体内过早破坏，导致铁质流失，进而导致铁质不足。其他选项虽然也可能导致铁质流失，但不是最常见的原因。	E	答案：E 解析：缺铁性贫血是由于铁元素缺乏导致的贫血，而铁元素缺乏的最常见原因是慢性失血。慢性失血可以由多种原因引起，如月经过多、消化道出血等。选项A、B、C、D虽然也可能与铁元素缺乏有关，但它们不是缺铁性贫血最常见的原因。慢性胃炎可能影响铁的吸收，慢性溶血可能导致铁的利用障碍，慢性感染和慢性肝炎可能影响铁的代谢，但它们相对于慢性失血来说，不是缺铁性贫血的最常见原因。	E	答案：E.慢性失血 解析： 缺铁性贫血是机体对铁的需求与供给失衡，导致体内贮存铁耗尽，继之红细胞内铁缺乏而引起的贫血。常见表现有乏力、疲倦、眼花、耳鸣、头晕、头痛及皮肤黏膜苍白、出血等症状。缺铁性贫血中最常见的原因是**慢性失血**，由于体内血液长期慢性丢失，使铁元素无法通过再利用来满足身体需要，从而导致缺铁性贫血。 选项A慢性胃炎，选项C慢性感染，选项D慢性肝炎，均可能导致营养吸收不良，从而引起缺铁性贫血，但这些原因相对较少见，不是最常见的原因，故一并排除。 选项B慢性溶血通常会导致溶血性贫血，而不是缺铁性贫血，故不选。	E	答案详情缺铁性贫血最常见的原因是慢性失血。慢性失血可导致体内铁的流失超过摄入，进而引发缺铁性贫血。常见的慢性失血原因包括月经过多、消化道出血等。
31	你是一名医生，我将给你一道医学考试中的选择题，请仔细阅读题目，然后在五个选项中选择最合适的一个，并解释原因	前列腺癌首选治疗方法是 A.手术 B.化疗 C.内分泌治疗 D.观察 E.放疗	A	A	根据提供的参考信息，前列腺癌的治疗方案是多样的，并且需要根据患者的病情、身体状况和生活预期进行个体化治疗。然而，在早期且没有转移的情况下，手术是前列腺癌的首选治疗方法，因为它可以提供根治的可能性。对于低危和中危的前列腺癌病人，如果病灶还局限在盆腔里，没有发生转移，手术是常见的治疗选择。因此，根据这些信息，A选项（手术）是最合适的答案。其他治疗方法，如化疗、内分泌治疗和放疗，可能在特定情况下被选用，或有辅助治疗的作用，但不是首选。D选项（观察）通常适用于极低危的前列腺癌患者，而不是首选治疗方法。	A	前列腺癌的首选治疗方法通常是手术。对于早期前列腺癌患者，根治性前列腺切除术是一种常见的治疗方法，可以彻底切除肿瘤。对于不能手术的患者或晚期前列腺癌患者，可能会采用其他治疗方法，如内分泌治疗、放疗或化疗等。因此，根据题目描述，手术是前列腺癌的首选治疗方法。	D	前列腺癌的治疗方法取决于多种因素，包括肿瘤的阶段、患者的年龄和健康状况、肿瘤的恶化程度等。对于早期前列腺癌，观察（也称为主动监测或期待疗法）是一种常见的选择，特别是对于那些肿瘤进展缓慢、预期寿命有限的患者。观察意味着定期监测疾病的发展，而不是立即进行积极治疗。这种方法适用于低风险的前列腺癌患者，因为他们的癌症不太可能影响寿命或生活质量。 其他选项的解释： A. 手术：对于一些早期前列腺癌患者，尤其是那些预期寿命较长、健康状况良好的患者，根治性前列腺切除术可能是首选治疗方法。 B. 化疗：化疗通常用于晚期或复发的前列腺癌，当癌症对激素治疗不再有反应时。 C. 内分泌治疗：内分泌治疗（激素治疗）是前列腺癌的常用治疗方法，尤其是在无法进行手术或放疗的患者中，因为它可以减少体内雄激素，从而减缓肿瘤生长。 E. 放疗：放疗是另一种治疗前列腺癌的常用方法，尤其适用于不能进行手术或不愿意进行手术的患者…	A	答案：A.手术 解释：前列腺癌是一种常见的男性生殖系统恶性肿瘤，手术是其首选治疗方法。根据癌症的阶段和患者的整体健康状况，可能会选择不同的手术方法，包括前列腺切除术、放射性核素治疗等。	A	答案：A 解析：前列腺癌的首选治疗方法是手术。手术可以彻底切除肿瘤，达到根治的目的。对于早期前列腺癌，手术是最有效的治疗方法。化疗和放疗通常用于晚期或复发的前列腺癌，而内分泌治疗主要用于激素敏感的前列腺癌。观察则适用于低风险或无症状的前列腺癌患者。	C	答案：C. 内分泌治疗 解析： 前列腺癌是指发生在前列腺的上皮性恶性肿瘤。前列腺癌的发生与遗传因素有关，前列腺癌的发病与性活动、饮食习惯有关。性活动较多者患前列腺癌的风险增加。高脂肪饮食与发病也有一定关系。前列腺癌的首选治疗方法是**内分泌治疗**。前列腺癌具有雄激素依赖性，临床上常通过去除或阻断雄激素的作用，以延缓或阻止癌细胞的生长。 选项A手术主要用于局限性前列腺癌，对于已发生转移的前列腺癌，手术不再是首选，故不选。 选项B化疗在前列腺癌治疗中不占主导地位，多作为辅助治疗，仅在内分泌治疗失败或无效时使用，故排除。 选项D观察并不适用于前列腺癌，因为前列腺癌是恶性肿瘤，需要及时治疗，避免病情恶化，与题意不符。 选项E放疗通常作为辅助治疗手段，用于缩小肿瘤体积或缓解骨痛等症状，不是前列腺癌的首选治疗方法，故不选。	C	前列腺癌的首选治疗方法通常是内分泌治疗（又称激素治疗），尤其是在早期或局限性前列腺癌的情况下。内分泌治疗通过降低或阻断雄激素（如睾酮）的作用来抑制癌细胞的生长。手术和放疗也是常用的治疗方法，但内分泌治疗通常是初始的治疗选择，特别是在患者不能耐受手术或癌症已扩散的情况下。化疗通常用于晚期或激素抵抗性前列腺癌。观察（或称为主动监测）适用于某些低风险的病例，但不被认为是治疗方法。
32	你是一名医生，我将给你一道医学考试中的选择题，请仔细阅读题目，然后在五个选项中选择最合适的一个，并解释原因	肾小球疾病不包括 A.急性肾小球肾炎 B.急进性肾小球肾炎 C.无症状血尿蛋白尿 D. IgA 肾病 E.肾病综合征	C	E	肾病综合征不是一个特定的肾小球疾病，而是一组以大量蛋白尿、低蛋白血症和水肿为特征的的临床综合征。它可以由多种原因引起，包括多种类型的肾小球疾病，如微小病变性肾病、膜性肾病等。因此，在上述选项中，急性肾小球肾炎、急进性肾小球肾炎、无症状血尿蛋白尿和IgA肾病都是特定的肾小球疾病，而肾病综合征是一个更广义的分类，它包含但不限于肾小球疾病，故最合适的答案是E。	C	肾小球疾病是指发生在肾小球的一组疾病，包括但不限于急性肾小球肾炎、急进性肾小球肾炎、IgA肾病和肾病综合征等。这些疾病都有明确的病理生理基础和临床表现。而无症状血尿蛋白尿并不是一种独立的疾病，而是指在体检或其他检查中偶然发现的一种情况，可能与多种因素有关，如运动、发热、药物等。因此，C项“无症状血尿蛋白尿”不属于肾小球疾病。	C	无症状血尿蛋白尿： 肾小球疾病是一组疾病，涉及肾小球的结构和功能异常。肾小球是构成肾脏过滤系统的微小囊泡，负责过滤血液中的废物和多余的液体，产生尿液。常见的肾小球疾病包括急性肾小球肾炎、急进性肾小球肾炎、IgA肾病以及肾病综合征。 选项A、B和D提到的疾病都是肾小球疾病，因为它们直接影响肾小球的结构和功能。急性肾小球肾炎是一种急性肾炎，通常由链球菌感染引起；急进性肾小球肾炎是一种罕见的快速进展型肾炎，IgA肾病是一种以IgA免疫球蛋白沉积在肾小球为特征的病变。 选项C提到的“无症状血尿蛋白尿”通常是指没有其他临床症状的单纯性血尿和蛋白尿，它可能与多种疾病相关，包括肾小球疾病，但也可能是其他原因，如泌尿系统感染、前列腺问题等。因此，无症状血尿蛋白尿并不是特指肾小球疾病，它可能与其他类型的肾脏疾病有关，也可能与肾小球无关。 因此，根据定义，无症状血尿蛋白尿不包括在肾小球疾病的范围内，故选择C…	C	答案：C 解释：C选项“无症状血尿蛋白尿”不属于肾小球疾病。无症状血尿蛋白尿通常与肾小管疾病有关，例如肾小管性蛋白尿或肾小管性血尿。肾小球疾病通常表现为肾小球性蛋白尿或肾小球性血尿。	C	答案：C 解析：肾小球疾病是指由肾小球损伤引起的一组疾病，包括急性肾小球肾炎、急进性肾小球肾炎、IgA肾病和肾病综合征等。而无症状血尿蛋白尿虽然可能与肾小球疾病有关，但它本身并不是一种肾小球疾病，而是一种症状表现。因此，选项C是正确答案。	E	这是一道选择题，我们需要先理解肾小球疾病的概念，再逐个分析选项，找出不属于肾小球疾病的选项。 理解背景信息：肾小球疾病是一组以血尿、蛋白尿、水肿、高血压和不同程度的肾功能减退为主要临床表现的肾脏疾病。 理解问题的核心：我们需要基于这个关系，判断哪个选项不属于肾小球疾病。 分析选项： - A. 急性肾小球肾炎：这是一种典型的肾小球疾病，主要表现为血尿、蛋白尿、水肿和高血压，因此属于肾小球疾病。 - B. 急进性肾小球肾炎：这是一种病情进展迅速的肾小球疾病，也属于肾小球疾病。 - C. 无症状血尿蛋白尿：虽然症状不明显，但血尿和蛋白尿是肾小球疾病的典型表现，因此也属于肾小球疾病。 - D. IgA 肾病：这是一种以IgA沉积为特点的肾小球肾炎，也属于肾小球疾病。 - E. 肾病综合征：这是一种以大量蛋白尿、低蛋白血症、水肿和高脂血症为特征的综合征，并非特指某一种肾小球疾病，而是一种临床表现的…	E	肾小球疾病主要指的是肾小球本身的病变，通常表现为血尿、蛋白尿等症状。选项A、B、C、D都是肾小球疾病的不同表现或类型。急性肾小球肾炎和急进性肾小球肾炎都是以肾小球炎症为主的病变，无症状血尿蛋白尿是肾小球疾病的一种临床表现，IgA肾病是由于IgA在肾小球沉积引起的疾病。而肾病综合征（选项E）是一组临床综合征，虽然其病因可以是肾小球疾病，但它本身不是一个单一的肾小球疾病类型，而是由多种病因引起的一组症状。因此，肾病综合征不属于单一的肾小球疾病。
33	你是一名医生，我将给你一道医学考试中的选择题，请仔细阅读题目，然后在五个选项中选择最合适的一个，并解释原因	患者为小叶性肺炎，渗出物主要是 A.中性粒细胞 B.淋巴细胞 C.纤维素 D.浆液 E.黏液	A	A	小叶性肺炎主要是由细菌引起的肺部感染，其特征是细支气管和肺泡内产生炎性渗出物。在细菌感染引起的炎症反应中，中性粒细胞是主要的炎症细胞，它们会聚集到感染部位以对抗细菌。因此，小叶性肺炎的渗出物主要是中性粒细胞。其他选项如淋巴细胞、纤维素、浆液和黏液，虽然在某些炎症过程中也可能出现，但在急性细菌性肺炎中，中性粒细胞的浸润是最典型的病理特征。	A	小叶性肺炎是一种以肺泡内炎症为主的疾病，其主要病理变化是肺泡内充满大量渗出物，包括脓性分泌物和中性粒细胞。因此，患者为小叶性肺炎，渗出物主要是中性粒细胞。	A	小叶性肺炎，又称支气管肺炎，是一种常见的肺炎类型，其特点是肺野的小叶间隔和肺泡内有渗出物积聚。这种渗出物主要由感染引起的炎症反应产生。在这种情况下的主要渗出成分是中性粒细胞，它们是免疫系统的一部分，用于对抗感染和清除病原体。中性粒细胞释放的酶和其他活性物质可以帮助消除感染，但它们也能导致组织损伤。其他选项，如淋巴细胞、纤维素、浆液和黏液，虽然在不同的病理过程中可能参与，但不是小叶性肺炎渗出物的主要成分。	C	答案：C.纤维素 理由：小叶性肺炎是一种由细菌（如肺炎球菌）引起的肺部感染，主要特征是肺泡和小气道的炎症。渗出物主要是纤维素，这是由于细菌和白细胞的活跃导致的炎症反应。纤维素是由纤维母细胞分泌的，用于清除细菌和其他外来物质。因此，选项C是最合适的答案。	A	答案：A 解析：小叶性肺炎，又称支气管肺炎，是由细菌引起的以肺小叶为病变单位的炎症。其渗出物主要是中性粒细胞，因为中性粒细胞是炎症反应中最早到达炎症部位的白细胞，它们能够吞噬和消灭病原体。此外，中性粒细胞还能释放酶和细胞因子，进一步促进炎症反应。其他选项如淋巴细胞、纤维素、浆液和黏液虽然也可能在炎症过程中出现，但不是小叶性肺炎渗出物的主要组成成分。	A	答案：A.中性粒细胞 解析： 小叶性肺炎主要是由化脓性细菌引起，以肺小叶为病变单位的灶状急性化脓性炎症。小叶性肺炎以细支气管为中心，因此也被称为支气管肺炎。该病起病急骤，以高热、恶寒、咳嗽、咳痰、胸痛等为特征。小叶性肺炎的渗出物主要为**中性粒细胞**，这与化脓性炎症的病理特点相符。 选项B淋巴细胞主要与慢性炎症和病毒性感染有关，不是小叶性肺炎的主要渗出物，故不选。 选项C纤维素，选项D浆液，均是大叶性肺炎红色肝样变期和灰色肝样变期的主要渗出物，故一并排除。 选项E黏液主要见于慢性支气管炎，小叶性肺炎中少见，故不选。	A	小叶性肺炎的渗出物主要是中性粒细胞。小叶性肺炎通常是由细菌感染引起的，最常见的致病菌是肺炎链球菌。在这种情况下，机体的免疫反应会导致中性粒细胞大量聚集于感染部位，以吞噬和杀灭病原微生物。因此，中性粒细胞是小叶性肺炎渗出物的主要成分。
34	你是一名医生，我将给你一道医学考试中的选择题，请仔细阅读题目，然后在五个选项中选择最合适的一个，并解释原因	小儿支原体肺炎感染用药是 A.阿奇霉素 B.左氧氟沙星 C.环丙霉素 D.青霉素 E.头孢哌酮	A	A	根据提供的参考信息，小儿支原体肺炎感染的首选药物是大环内酯类药物，如阿奇霉素。阿奇霉素是第2代大环内酯类抗菌药物，对肺炎支原体有很强的抑制作用，且在肺组织中的浓度较高，药物半衰期长，适合小儿使用。其他选项，如左氧氟沙星属于喹诺酮类药物，虽然也可以用于治疗支原体肺炎，但不是首选药物，尤其是在儿童中使用需要谨慎。环丙霉素、青霉素和头孢哌酮对支原体无效，因为支原体没有细胞壁结构，这些药物主要针对有细胞壁的细菌。因此，正确答案是A，阿奇霉素。	A	阿奇霉素属于大环内酯类抗生素，主要用于治疗支原体、衣原体等非典型病原体引起的感染，如支原体肺炎。而左氧氟沙星和环丙沙星属于喹诺酮类抗生素，虽然对支原体也有一定的疗效，但在儿童中使用受到限制，因为喹诺酮类药物可能影响儿童的骨骼发育。青霉素和头孢哌酮主要用于治疗细菌感染，对支原体感染效果不佳。因此，最适合治疗小儿支原体肺炎感染的药物是阿奇霉素。	A	小儿支原体肺炎是一种由肺炎支原体引起的呼吸道感染，这种病原体是非细菌性的，因此青霉素和头孢哌酮等β-内酰胺类抗生素对其无效。左氧氟沙星和环丙霉素通常不用于治疗儿童，因为它们可能对儿童的骨骼生长有不良影响。阿奇霉素是一种大环内酯类抗生素，它是治疗小儿支原体肺炎的首选药物，因为它对肺炎支原体有很好的疗效，并且被认为相对安全，适用于儿童使用。	E	答案：E 解释：小儿支原体肺炎是一种由支原体引起的肺炎，主要见于小儿。治疗小儿支原体肺炎的药物包括头孢哌酮等。头孢哌酮是一种第三代头孢菌素抗生素，对支原体有较强的杀菌作用。因此，选项E是最合适的答案。	A	答案：A 解析：小儿支原体肺炎是由支原体引起的一种肺部感染，支原体是一种无细胞壁的微生物，因此对青霉素类（D选项）和头孢类（E选项）抗生素不敏感，因为这些抗生素主要针对有细胞壁的细菌。环丙沙星（C选项）和左氧氟沙星（B选项）是氟喹诺酮类抗生素，虽然对某些支原体有抗菌作用，但它们通常不作为首选药物，尤其是对于儿童，因为它们可能对骨骼和软骨的发育有不良影响。阿奇霉素（A选项）是一种大环内酯类抗生素，对支原体有良好的抗菌作用，并且是治疗小儿支原体肺炎的首选药物。	A	答案：A.阿奇霉素 解析： 支原体肺炎又称肺炎支原体肺炎，是由肺炎支原体引起的肺部的急性炎症，常同时合并有咽炎和支气管炎，主要通过呼吸道传播，以儿童和青年人居多。小儿支原体肺炎的病原体为肺炎支原体，是介于细菌和病毒之间的已知能独立生活的病原微生物中的最小者，能通过细菌滤器，需要含胆甾醇的特殊培养基，在接种10天后才出现菌落，菌落很小，很少超过0.5mm。病原体直径为125～150mm，与黏液病毒的大小相仿，无细胞壁，故呈球状、杆状、丝状等多种形态，革兰染色阴性，能耐冰冻，37℃时只能存活几小时。支原体肺炎的首选药物为大环内酯类抗生素，如**阿奇霉素**、红霉素、罗红霉素等，其抗菌谱相对较窄，主要对大多数革兰阳性菌、厌氧球菌和部分革兰阴性菌有强大抗菌活性，并对嗜肺军团菌、弯曲菌、支原体、衣原体、弓形虫、非典型分枝杆菌等也具有良好作用。 选项B左氧氟沙星，选项C环丙沙星，均属于喹诺酮类抗生素…	A	小儿支原体肺炎是由支原体感染引起的，而支原体是一种没有细胞壁的微生物，因此对细胞壁合成起作用的抗生素（如青霉素和头孢菌素类）无效。阿奇霉素是一种大环内酯类抗生素，能够抑制支原体蛋白质合成，是治疗支原体感染的首选药物。左氧氟沙星虽然也对支原体有效，但不作为小儿的首选用药。环丙霉素不适用于支原体感染。因此，阿奇霉素是治疗小儿支原体肺炎感染的合适选择。
35	你是一名医生，我将给你一道医学考试中的选择题，请仔细阅读题目，然后在五个选项中选择最合适的一个，并解释原因	甲状腺滤泡旁细胞分泌降钙素的作用是 A.促进细胞内的氧化作用 B.维持糖和蛋白质的代谢 C.促进机体的发育 D.抑制骨骼的吸收 E.促进机体各系统和器官的生理功能	D	D	降钙素主要的作用是降低血钙和血磷的水平，它通过抑制骨骼的吸收来达到这一目的。因此，滤泡旁细胞（C细胞）分泌的降钙素主要作用是抑制骨骼的吸收，选项D正确。其他选项与降钙素的作用不符。选项A描述的是与线粒体和氧化磷酸化有关的过程；选项B描述的是甲状腺激素的作用；选项C描述的是生长激素或者甲状腺激素的作用；选项E描述过于宽泛，不具体指向降钙素的功能。	D	甲状腺滤泡旁细胞（C细胞）分泌的降钙素主要作用是抑制骨骼的吸收，从而降低血钙水平。当血液中的钙离子浓度升高时，降钙素通过抑制破骨细胞的活性，减少骨质的溶解和钙的释放入血，以此来调节和维持体内的钙平衡。其他选项描述的功能与甲状腺滤泡旁细胞分泌的降钙素无关。	D	甲状腺滤泡旁细胞分泌降钙素的作用是抑制骨骼的吸收。降钙素是一种由甲状腺C细胞分泌的激素，主要作用是降低血钙水平。它通过抑制骨吸收来实现这一目标，即减少骨组织向血液中释放钙，同时促进肾小管对钙的重吸收和减少尿钙的排泄。因此，正确案是D：抑制骨骼的吸收。选项A（促进细胞内的氧化作用）、B（维持糖和蛋白质的代谢）、C（促进机体的发育）和E（促进机体各系统和器官的生理功能）都不是降钙素的主要作用，因此不正确。	D	答案：D 解释：降钙素是由甲状腺滤泡旁细胞分泌的一种激素，它的主要作用是抑制骨骼的吸收，进而降低血钙水平。	D	答案：D 解析：甲状腺滤泡旁细胞分泌的降钙素（Calcitonin）主要作用是降低血钙和血磷的浓度。它通过抑制骨骼的吸收作用，减少钙和磷从骨骼中释放到血液中，从而降低血钙和血磷水平。降钙素对维持钙和磷的平衡非常重要，特别是在钙代谢紊乱的情况下。其他选项中，A选项提到的促进细胞内的氧化作用通常与甲状腺激素有关，B选项维持糖和蛋白质的代谢也与甲状腺激素有关，C选项促进机体的发育通常与生长激素有关，而E选项促进机体各系统和器官的生理功能是一个比较泛泛的说法，没有具体指向降钙素的作用。	D	这是一道关于甲状腺滤泡旁细胞分泌降钙素作用的选择题。首先，我们需要了解降钙素（又称降钙素）的基本生理作用，然后分析每个选项与降钙素功能的关联度。 降钙素是由甲状腺滤泡旁细胞（C细胞）分泌的一种多肽激素。其主要作用是降低血钙和血磷水平，通过抑制破骨细胞的活动来减少骨钙的释放，同时促进成骨细胞的活动，增加骨盐沉积，并增强肾小管对钙和磷的重吸收。 现在，我们逐一分析选项： A. 促进细胞内的氧化作用：这与降钙素的主要功能不符，降钙素主要影响钙磷代谢，而非细胞内氧化作用。 B. 维持糖和蛋白质的代谢：虽然甲状腺激素对糖和蛋白质代谢有影响，但降钙素的主要作用并非在此，它更专注于钙磷代谢的调节。 C. 促进机体的发育：这是甲状腺激素的作用，而非降钙素的主要功能。降钙素主要影响骨骼的钙磷平衡。 D. 抑制骨骼的吸收：这与降钙素的作用相符。降钙素通过抑制破骨细胞活动，减少骨钙释放，从而抑制骨骼的吸收。 …	D	甲状腺滤泡旁细胞分泌的降钙素主要作用是降低血钙水平，其机制之一是抑制破骨细胞的活性，从而抑制骨骼的吸收。这种作用有助于维持钙的平衡和骨骼的健康。选项D“抑制骨骼的吸收”最准确地描述了降钙素的生理作用。
36	你是一名医生，我将给你一道医学考试中的选择题，请仔细阅读题目，然后在五个选项中选择最合适的一个，并解释原因	桡神经浅支受损的表现是 A.虎口感觉障碍 B.能伸腕，但是不能伸拇指 C.尺侧一个半手指感觉缺失 D.不能对掌 E.前臂伸肌瘫痪	A	A	根据提供的参考信息，桡神经浅支主要负责前臂背侧、手部外侧部分的感觉。在桡神经损伤的情况下，手背桡侧半尤其是“虎口”区皮肤感觉障碍最为明显。因此，选项A“虎口感觉障碍”是桡神经浅支受损的典型表现。其他选项如B、C、D和E描述的症状与桡神经浅支受损不符。	A	桡神经浅支主要负责手背和桡侧两个半手指的皮肤感觉，因此当其受损时，最可能出现的症状是虎口区感觉障碍。其他选项描述的症状与正中神经、尺神经或桡神经深支损伤相关。	A	正确的选项是A.虎口感觉障碍。桡神经的浅支主要负责手背桡侧（拇指侧）和虎口的感觉，因此，当桡神经浅支受损时，会导致手背桡侧和虎口的感觉障碍。其他选项描述的症状与桡神经深支受损有关，桡神经深支控制前臂伸肌和拇指伸肌等功能。	B	答案：B.能伸腕，但是不能伸拇指 解释：桡神经浅支主要控制前臂和手的伸肌，特别是拇指的伸肌。因此，如果桡神经浅支受损，患者可能会出现不能伸拇指的症状，但仍然可以伸腕。	B	答案：B 解析：桡神经浅支主要支配前臂后群的肌肉，包括腕关节和手指的伸肌。因此，当桡神经浅支受损时，患者将不能伸展腕关节和手指，特别是不能伸展拇指。选项A描述的是虎口区感觉障碍，这通常与正中神经或尺神经受损有关。选项C描述的是尺侧一个半手指感觉缺失，这通常与尺神经受损有关。选项D描述的是不能对掌，这通常与正中神经受损有关。选项E描述的是前臂伸肌瘫痪，但桡神经浅支受损主要影响的是手腕和手指的伸展，而不是前臂的伸展。因此，选项B是正确的答案。	A	答案：A：虎口感觉障碍 解析： 桡神经在肱骨中下1/3贴近骨质，此处肱骨骨折时，桡神经易受损伤。骨痂生长过多或桡骨头脱臼也可压迫桡神经，手术不慎也可损伤此神经。桡神经浅支损伤后，典型表现为**虎口区感觉障碍**。 选项B能伸腕，但是不能伸拇指为桡神经深支损伤的表现，桡神经深支为运动支，损伤后呈垂腕垂指畸形，由于桡侧伸腕长、短肌，旋后肌，伸拇、伸指、伸小指肌，尺侧伸腕肌及示指、小指固有伸肌均瘫痪，故出现腕下垂，拇指及各手指下垂，不能伸掌指关节，前臂有旋前畸形，不能旋后，拇指内收畸形，不能对掌，对指等动作，与题意不符。 选项C尺侧一个半手指感觉缺失为尺神经损伤的表现，尺神经易受割裂伤。在腕部，尺神经易受切割伤。在手指及掌部，指神经易被割伤或挫伤。尺神经腕部损伤主要表现为骨间肌、蚓状肌、拇收肌麻痹所致的爪形手畸形，手指内收、外展障碍以及手部尺侧半和尺侧一个半手指感觉障碍，特别是小指感觉消失，手…	A	桡神经浅支主要负责手背桡侧的感觉，包括虎口（拇指和食指之间的区域）的感觉。如果桡神经浅支受损，会导致该区域的感觉障碍。因此，A选项“虎口感觉障碍”是正确的。其他选项中，B和E涉及运动功能障碍，而C和D涉及的是尺神经功能的损伤表现，与桡神经浅支无关。
37	你是一名医生，我将给你一道医学考试中的选择题，请仔细阅读题目，然后在五个选项中选择最合适的一个，并解释原因	骨筋膜室综合征的晚期并发症是 A.缺血性骨坏死 B.肾衰竭 C.缺血性肌挛缩 D.不明原因发热 E.慢性骨髓炎	C	C	缺血性肌挛缩：骨筋膜室综合征是由于四肢某一筋膜室内压力增高导致局部血液循环障碍，引起肌肉和神经的缺血、水肿及功能障碍。晚期并发症中，缺血性肌挛缩是由于长时间的肌肉缺血导致的纤维化和挛缩，是较为特征性的并发症。其他选项虽然可能与骨筋膜室综合征有关，但不是其晚期典型的并发症。缺血性骨坏死可能发生在骨筋膜室综合征后，但不如缺血性肌挛缩常见；肾衰竭可能与长时间的缺血和毒素累积有关，但并非特异性的晚期并发症；不明原因发热和慢性骨髓炎可能与其他因素有关，但不是骨筋膜室综合征晚期的典型表现。	C	C：骨筋膜室综合征的晚期并发症是缺血性肌挛缩。这是由于长时间的肌肉缺血导致的肌肉组织坏死，最终形成瘢痕组织，限制了关节活动范围，影响了肢体功能。其他选项与骨筋膜室综合征的晚期并发症无直接关系。	C	骨筋膜室综合征的晚期并发症包括肌肉坏死和纤维化，这可能导致缺血性肌挛缩（Volkmann's Ischemic Contracture）。这是一种严重的并发症，发生在筋膜室综合征未经及时治疗的情况下。缺血性肌挛缩会导致受影响的肌肉和关节发生永久性挛缩，影响肢体的功能。其他选项如缺血性骨坏死（A）、肾衰竭（B）、不明原因发热（D）和慢性骨髓炎（E）虽然也是可能的并发症，但它们与骨筋膜室综合征的直接关系不如缺血性肌挛缩那么紧密。	A	答案：A.缺血性骨坏死 解释：骨筋膜室综合征（Osteonecrosis of the jaw）是一种罕见的疾病，主要影响下颌骨，尤其是在口腔内放置牙科植入物（如义齿）后。该疾病的晚期并发症包括缺血性骨坏死（A）。缺血性骨坏死是指骨组织由于血液供应不足而发生坏死，这是骨筋膜室综合征的典型并发症。其他选项不正确，因为： * 肾衰竭（B）不是骨筋膜室综合征的直接并发症。 * 缺血性肌挛缩（C）不是骨筋膜室综合征的典型并发症。 * 不明原因发热（D）可能是骨筋膜室综合征的症状，但不是晚期并发症。 * 慢性骨髓炎（E）不是骨筋膜室综合征的典型并发症。	C	答案：C.缺血性肌挛缩 解析：骨筋膜室综合征是一种由于肢体内部压力增高导致血液循环障碍的疾病。如果不及时处理，最终会导致肌肉和神经组织的缺血性损伤。晚期并发症中最严重的是缺血性肌挛缩，这是因为肌肉组织长时间缺血后会发生坏死，导致肌肉纤维缩短和僵硬，形成挛缩。这种挛缩是不可逆的，严重影响患者的功能和生活质量。其他选项如缺血性骨坏死、肾衰竭、不明原因发热和慢性骨髓炎虽然也可能与某些病理过程相关，但它们不是骨筋膜室综合征的典型晚期并发症。	C	答案：C. 缺血性肌挛缩 解析： 骨筋膜室综合征即由骨、骨间膜、肌间隔和深筋膜形成的骨筋膜室内的肌肉和血管因急性缺血而产生的一系列早期综合征。骨筋膜室综合征的晚期并发症主要是**缺血性肌挛缩**，这是一种严重的、影响功能的并发症。当骨筋膜室压力达到一定程度，可使供应肌肉的小动脉关闭，形成缺血-水肿恶性循环。若缺血时间过久，将导致肌肉坏死，进而纤维化，形成缺血性肌挛缩，严重影响患肢功能。 选项A缺血性骨坏死多见于股骨头下骨折，骨筋膜室综合征一般不出现此并发症，故排除。 选项B肾衰竭多因肾脏血流灌注不足、肾毒性物质损害、尿路梗阻等原因导致，与骨筋膜室综合征无关，故不选。 选项D不明原因发热通常与感染、炎症、内分泌代谢疾病、变态反应、自主神经功能紊乱等原因有关，非骨筋膜室综合征的并发症，故不考虑。 选项E慢性骨髓炎是急性化脓性骨髓炎的延续，往往全身症状大多消失，只有在局部引流不畅时，才有全身症…	C	骨筋膜室综合征（Compartment Syndrome）是由于骨筋膜室内压力升高，导致血液循环受阻，组织缺血坏死的一种病理状态。其晚期并发症中，缺血性肌挛缩（如Volkmann挛缩）是由于肌肉和神经组织的缺血坏死导致的功能障碍，常见于前臂和小腿，是骨筋膜室综合征未及时处理的严重后果。因此，C.缺血性肌挛缩是最合适的答案。
38	你是一名医生，我将给你一道医学考试中的选择题，请仔细阅读题目，然后在五个选项中选择最合适的一个，并解释原因	关于成人心肺复苏，下列错误的是 A.胸外按压与人工呼吸的比例30：2 B.行心肺复苏前先人工呼吸2次 C.胸骨按压深度至少5cm D.胸外按压是体外循环 E.按压频率至少100次/分	B	D	D选项“胸外按压是体外循环”是错误的。胸外按压是心肺复苏中的一个步骤，目的是通过按压胸骨来产生血液循环，而不是体外循环。体外循环是一种在心脏手术中使用的技术，通过机器来维持血液循环。A、B、C和E选项描述的都是心肺复苏中正确的做法，符合当前的指南推荐。	B	根据最新的心肺复苏指南，对于成人患者，应首先进行30次胸外按压，然后再进行2次人工呼吸，即胸外按压与人工呼吸的比例为30:2。因此，选项B“行心肺复苏前先人工呼吸2次”是错误的。其他选项均为正确的成人心肺复苏操作要点。	C	关于成人心肺复苏，下列错误的是C.胸骨按压深度至少5cm。 根据2020年美国心脏协会(AHA)的最新心肺复苏(CPR)和心血管急救(ECC)指南，胸外按压的深度应该是至少5厘米(2英寸)，但不超过6厘米(2.4英寸)。选项C提到的“至少5cm”是正确的，但是不完整的。因此，这个选项虽然不是完全错误，但根据最新的指南，按压深度应该更精确地控制在5-6厘米范围内。 其他选项的解释如下： A.胸外按压与人工呼吸的比例30：2 - 这个比例是正确的，按照AHA的建议，在非专业施救者进行CPR时，应该按照30次按压和2次呼吸的比例进行。 B.行心肺复苏前先人工呼吸2次 - 这个说法不准确。按照最新指南，在实施心肺复苏时，应该先进行30次胸外按压，然后再进行2次人工呼吸，形成一组CPR循环。 D.胸外按压是体外循环 - 这个说法不正确。体外循环是指将病人的血液引出体外，通过机器进行氧合和循环，然后…	D	D	B	答案：B 解析：成人心肺复苏（CPR）的步骤和比例是经过科学研究和实践证明的，以确保在心脏骤停情况下最大限度地恢复心脏功能。选项A、C、D和E都是正确的。A选项中，胸外按压与人工呼吸的比例是30：2，这是目前推荐的成人心肺复苏比例。C选项中，胸骨按压深度至少5cm，这是为了确保足够的压力以促进血液循环。D选项中，胸外按压是体外循环的一种形式，通过人工方式帮助血液循环。E选项中，按压频率至少100次/分，这是为了保持足够的血液循环。 然而，B选项是错误的。在进行心肺复苏时，首先应该立即开始胸外按压，而不是先进行人工呼吸。这是因为在心脏骤停的情况下，血液循环的恢复比呼吸更为紧急和重要。2010年的国际复苏联络委员会（ILCOR）和美国心脏协会（AHA）的指南都强调了这一点，即在成人心肺复苏中，应该首先进行胸外按压，而不是先进行人工呼吸。	B	这是一道关于成人心肺复苏（CPR）的选择题，目的是识别出关于CPR的错误陈述。接下来，我们将逐一分析每个选项： A. 胸外按压与人工呼吸的比例30：2。这是正确的。在成人心肺复苏中，当前的指南推荐进行30次连续的胸外按压，然后进行2次人工呼吸。这个比例旨在最大化心脏和大脑的血液灌注，提高复苏的成功率。 B. 行心肺复苏前先人工呼吸2次。这是错误的。根据最新的心肺复苏指南，开始CPR时应首先进行胸外按压，而不是先进行人工呼吸。立即进行胸外按压可以更快地建立血液循环，为重要器官提供氧气和养分。 C. 胸骨按压深度至少5cm。这是正确的。为了确保有效的血液循环，胸骨按压的深度应至少达到5厘米。 D. 胸外按压是体外循环。这也是正确的。胸外按压通过外部力量推动心脏，模拟心脏的收缩功能，从而在没有自主心跳的情况下维持血液循环。 E. 按压频率至少100次/分。这同样是正确的。为了保持有效的心肺复苏…	B	在进行心肺复苏（CPR）时，当前的标准建议是立即开始胸外按压，而不是先进行人工呼吸。因此，选项B“行心肺复苏前先人工呼吸2次”是错误的。正确的做法是首先进行胸外按压，以确保血液循环，然后在适当的时候结合人工呼吸。其他选项A、C、D和E均符合心肺复苏的标准指南。
39	你是一名医生，我将给你一道医学考试中的选择题，请仔细阅读题目，然后在五个选项中选择最合适的一个，并解释原因	患者发热，尿蛋白(+)，全身淋巴结肿大，腓肠肌压痛(+)。首选的检查是 A.血液涂片 B.粪便常规 C.血培养 D.粪培养 E.显微凝集试验	E	A	患者表现符合传染性疾病的症状，如发热、全身淋巴结肿大，尿蛋白和腓肠肌压痛可能与某些特定的感染有关。在这些症状下，首选的检查应该是血液涂片，因为它可以帮助检查是否存在血液寄生虫感染，如疟疾等，这些疾病可以引起上述的临床表现。其他选项如粪便常规、血培养、粪培养和显微凝集试验虽然也有一定的诊断价值，但对于此类症状，血液涂片检查更为直接和快速。	E	根据患者的症状（发热、尿蛋白、全身淋巴结肿大、腓肠肌压痛），最可能的诊断是钩端螺旋体病，首选的检查是显微凝集试验，用于检测血清中的钩体凝集素抗体。	C	患者发热、尿蛋白(+)，全身淋巴结肿大，腓肠肌压痛(+)，这些症状可能指向多种疾病，包括感染性或炎症性疾病。在这些症状中，发热和淋巴结肿大提示可能有细菌或病毒感染。由于全身淋巴结肿大，这增加了感染可能性，并且由于尿蛋白和全身性症状，血培养是首选检查。血培养可以帮助确定是否有细菌感染，并且可以鉴定出引起感染的细菌，这对于治疗选择至关重要。如果血培养结果为阳性，则可以立即开始针对该细菌的抗生素治疗，这对于改善患者的预后和减少并发症至关重要。相比之下，血液涂片可能不足以发现所有病原体，粪便常规和粪培养通常用于诊断肠道感染，而显微凝集试验主要用于检测某些病原体抗体，如A群链球菌，但这可能不是这些症状的首选检查。因此，血培养是最合适的初始检查。	C	答案：C 理由：根据题目描述，患者出现了发热、尿蛋白阳性、全身淋巴结肿大和腓肠肌压痛，这些症状可能指向感染性疾病，尤其是肾脏感染或全身性感染。因此，首选的检查是血培养，以确定是否存在细菌或其他微生物的血液感染。	C	答案：C 解析：患者出现发热、尿蛋白阳性、全身淋巴结肿大和腓肠肌压痛，这些症状提示可能存在感染性疾病，特别是可能存在血流感染。血培养是诊断血流感染的金标准，可以检测出引起感染的细菌种类，对于指导临床治疗具有重要意义。血液涂片主要用于疟疾等寄生虫病的诊断，粪便常规和粪培养主要用于肠道感染性疾病的诊断，显微凝集试验主要用于某些特定病原体的检测，如伤寒等。因此，根据患者的症状，首选的检查应该是血培养。	E	答案：E.显微凝集试验。 解析： 患者发热，全身淋巴结肿大，腓肠肌压痛，尿蛋白阳性，为钩端螺旋体病的典型临床表现，根据其流行病学史、临床表现，应初步诊断为**钩端螺旋体病**。钩端螺旋体病是由致病性钩端螺旋体引起的动物源性传染病，首选检查是**显微凝集试验**，用标准株或当地流行菌株的活体做特异性抗原，分别与病人不同稀释度的血清混合，在37℃孵育2小时后用暗视野显微镜检查，若待测血清中有相应抗体，可见钩端螺旋体凝集成蜘蛛网状，本试验特异性、敏感性均较高，常在病后1周出现阳性，15～20天达高峰，1次凝集效价≥1：400，或早、晚期两份血清比较，效价增加4倍有诊断意义。 选项A血液涂片主要用于寄生虫和细菌的检查，钩端螺旋体病由钩端螺旋体感染引起，而钩端螺旋体需要通过暗视野显微镜观察，血液涂片无法检测，故不选。 选项B粪便常规主要用于消化道疾病的诊断，钩端螺旋体病主要经皮肤黏膜破损处进入人体…	E	答案详情显微凝集试验。患者的症状包括发热、尿蛋白阳性、全身淋巴结肿大和腓肠肌压痛，这些提示可能的钩端螺旋体感染（钩端螺旋体病）。显微凝集试验（MAT）是诊断钩端螺旋体病的特异性血清学试验，因此是首选的检查。
40	你是一名医生，我将给你一道医学考试中的选择题，请仔细阅读题目，然后在五个选项中选择最合适的一个，并解释原因	女，28岁。尿液酱油色3天。查体：双侧肾区无叩痛，为明确诊断，接下来应做的检查是 A.尿隐血试验 B.尿三杯试验 C.尿沉渣镜检 D.尿常规 E.尿胆原	E	D	尿常规： 尿液酱油色可能提示患者有溶血性疾病，如急性溶血性贫血，血红蛋白通过尿液排出，导致尿液呈酱油色。尿常规检查可以提供尿液的颜色、透明度、比重、蛋白质、糖、酮体、隐血、红细胞、白细胞等多项指标，对于评估泌尿系统疾病有重要价值。在这种情况下，尿常规可以帮助医生判断是否有血尿、蛋白尿等异常，为进一步的诊断提供线索。而其他选项虽然也是尿液检查的一部分，但尿常规更全面，应作为首选检查。	D	根据患者的症状描述，尿液酱油色可能是由于血红蛋白尿或者肌红蛋白尿等原因引起的。为了明确诊断，需要对尿液进行详细的分析。尿常规检查可以观察尿液的颜色、透明度、酸碱度、比重、细胞、管型、细菌等方面的情况，有助于初步判断尿液异常的原因。其他选项的检查项目虽然也可以提供一些信息，但不如尿常规检查全面和基础，因此D选项是最合适的选择。	D	尿液呈酱油色通常是血红蛋白尿的典型表现，可能是由于血管内溶血，如溶血性贫血、输血反应、某些药物反应等导致大量红细胞破坏。尿常规检查可以快速评估尿液中的血红蛋白、蛋白质、红细胞和白细胞等，对于初步判断尿液异常的原因至关重要。因此，为了明确诊断，首先应进行的检查是尿常规。	B	答案：B 解释：本题考查的是临床常见的尿液颜色改变的诊断思路。尿液酱油色提示可能是尿路感染或尿路结石。选项B的尿三杯试验是用于区分尿路感染和尿路结石的快速方法，适合作为初步筛查的检查。其他选项不直接用于区分尿路感染和尿路结石。	C	答案：C 解析：尿液酱油色提示可能存在血尿或肌红蛋白尿。尿沉渣镜检可以直接观察尿液中的细胞、结晶、管型等成分，对于诊断血尿或肌红蛋白尿有重要价值。尿隐血试验虽然可以检测到血尿，但无法区分血尿的来源；尿三杯试验主要用于观察血尿的部位，对于酱油色尿液的诊断帮助不大；尿常规虽然可以提供尿液的一般信息，但对于酱油色尿液的诊断特异性不高；尿胆原主要用于黄疸的诊断，与本病例无关。因此，尿沉渣镜检是明确诊断的首选检查。	C	这是一道涉及医学诊断的问题，我们需要通过病人的症状、体征和可能的诊断步骤，来确定最合适的下一步检查。 理解背景信息：年轻女性患者，尿液呈酱油色3天，双侧肾区无叩痛。这些症状提示可能存在血红蛋白尿，常见于溶血性疾病。 理解问题核心：我们需要找出为了明确诊断，接下来应该做的最合适的检查。 分析选项： - A.尿隐血试验：这个试验用于检测尿液中是否存在红细胞或红细胞破坏后释放的血红蛋白。对于酱油色尿，这种试验虽然可以检测出血尿，但无法明确区分是完整红细胞还是游离血红蛋白，因此不是首选。 - B.尿三杯试验：这个试验主要用于初步判断泌尿系血尿的来源，不适用于血红蛋白尿的诊断。 - C.尿沉渣镜检：这个检查可以直接观察尿液中的有形成分，包括红细胞、白细胞、上皮细胞等。对于血红蛋白尿，尿沉渣镜检可以发现大量的游离血红蛋白，有助于明确诊断。 - D.尿常规：虽然尿常规可以检测尿液中的多种成分，但对于明…	D	答案详情尿液呈酱油色提示可能存在血尿、血红蛋白尿或肌红蛋白尿等情况。为了初步筛查尿液中可能的异常成分，尿常规检查是最直接和全面的选择。尿常规可以检测尿液的颜色、透明度、酸碱度、比重、蛋白质、葡萄糖、酮体、胆红素、尿胆原、红细胞、白细胞、上皮细胞、管型和细菌等，能够为进一步诊断提供重要的初步信息。因此，在这种情况下，尿常规是最适合的检查。
41	你是一名医生，我将给你一道医学考试中的选择题，请仔细阅读题目，然后在五个选项中选择最合适的一个，并解释原因	男,外伤。24 小时后到院检查,血压150/100 mmHg,骨盆分离试验阳性，患者发热的主要原因是 A.泌尿系感染 B.休克 C.肺炎 D.肺栓塞 E.骨血肿吸收热	E	A	泌尿系感染：患者有外伤史，血压150/100 mmHg表明有血压升高的情况，但不足以诊断为休克。骨盆分离试验阳性可能表明有骨盆骨折，这可能导致泌尿系损伤和感染。发热是感染的一个典型症状，泌尿系感染是外伤后常见的并发症之一，特别是当有骨盆骨折时。肺炎和肺栓塞通常会有不同的临床表现，如呼吸困难、咳嗽等，并不一定是发热的主要原因。骨血肿吸收热通常不会导致显著的发热。因此，综合考虑，泌尿系感染是最可能导致患者发热的原因。	E	骨盆分离试验阳性提示骨盆骨折，患者发热最可能的原因是骨血肿吸收热。	A	根据患者的症状和体征，发热可能是由于感染引起的。患者有外伤史，24小时后到院检查，骨盆分离试验阳性，这提示可能存在骨盆骨折。骨盆骨折可能导致盆腔内出血，血液中可能含有细菌，这些细菌在出血和感染后可能会导致感染性发热。 A.泌尿系感染 - 虽然泌尿系感染可以导致发热，但通常需要更长时间的感染过程。患者有骨盆骨折的迹象，这可能是更直接的原因。 B.休克 - 休克可以引起发热，但通常是与低血压和循环功能障碍相关，而不是感染的直接结果。 C.肺炎 - 肺炎也可以引起发热，但通常需要较长时间和特定的感染源。患者的症状和体征并不直接指向肺炎。 D.肺栓塞 - 肺栓塞可以引起发热，但这通常需要特定的临床表现和影像学检查结果。 E.骨血肿吸收热 - 虽然骨血肿的吸收可能引起发热，但这通常是一个较慢的过程，不是患者发热的直接原因。 因此，泌尿系感染（A）是患者发热最可能的原因，因为它与创伤后感染的风险直接…	A	答案：A.泌尿系感染 解释：骨盆分离试验阳性通常指示骨盆骨折或骨盆骨折的可能性。患者在24小时后出现发热，可能是由于骨盆骨折导致的尿路感染（泌尿系感染）。因此，选项A是最合适的答案。	E	答案：E 解析：患者外伤后24小时到院检查，血压150/100 mmHg，骨盆分离试验阳性，这些症状提示患者可能存在骨盆骨折。骨盆骨折是一种严重的外伤，可能导致大量出血和组织损伤。骨血肿吸收热是指骨折后，由于骨折部位的血肿吸收，释放出热量，导致体温升高。因此，患者发热的主要原因是骨血肿吸收热。其他选项如泌尿系感染、休克、肺炎和肺栓塞虽然也可能导致发热，但根据患者的病史和症状，骨血肿吸收热更符合患者的实际情况。	E	答案：E.骨血肿吸收热。 解析： 患者青年男性，外伤后24小时，查体见血压升高，骨盆分离试验阳性，提示可能有**骨盆骨折**。骨盆骨折后，由于局部出血较多，大量血液在骨折断端积聚，形成血肿。血肿在随后的修复过程中，逐渐被吸收，可产生致热源，导致患者出现发热，称为**骨血肿吸收热**，为本例患者发热的主要原因。 选项A泌尿系感染多表现为膀胱刺激征，即尿频、尿急、尿痛，伴终末血尿，偶有全程血尿，甚至见血块排出，一般无明显的全身症状，少数患者可出现腰痛、发热，但体温常不超过38℃，与题干描述不符。 选项B休克为骨盆骨折的常见并发症，主要表现为血压下降，意识模糊，四肢湿冷等，而不会出现发热，故不选。 选项C肺炎主要表现为咳嗽、咳痰，或原有呼吸道症状加重，并出现脓性痰或血痰，伴或不伴胸痛，一般不会出现骨盆分离试验阳性，故排除。 选项D肺栓塞常表现为突发不明原因的呼吸困难及气促，尤以活动后明显，胸痛…	E	在外伤后24小时，患者出现发热，结合骨盆分离试验阳性，这提示可能存在骨盆骨折。骨折后，局部的骨血肿会形成并被机体吸收，这一过程中可能会导致体温升高，通常称为吸收热。因此，患者发热的主要原因是骨血肿吸收热。其他选项如泌尿系感染、休克、肺炎和肺栓塞在此情况下不太可能是发热的主要原因，尤其是在外伤后24小时内。
42	你是一名医生，我将给你一道医学考试中的选择题，请仔细阅读题目，然后在五个选项中选择最合适的一个，并解释原因	女，31岁，反复尿频尿痛一年，使用抗生素治疗无效，下列尿常规中最可能的是 A.尿呈酸性，有脓细胞，无细菌生长 B.尿呈酸性，有脓细胞，有细菌生长 C.尿呈中性，有脓细胞，有细菌生长 D.尿呈碱性，有脓细胞，无细菌生长 E.尿呈碱性，有脓细胞，有细菌生长	A	D	根据病史，患者反复尿频尿痛一年，并且使用抗生素治疗无效，提示可能不是细菌感染导致的尿路感染。尿呈碱性和无细菌生长更符合非细菌性尿路感染，如尿路结石或尿路结核等情况。脓细胞的出现说明有炎症反应。因此，选项D尿呈碱性，有脓细胞，无细菌生长最符合该患者的临床表现。其他选项中，有细菌生长的情况与病史中“使用抗生素治疗无效”不符。	A	根据题干描述，患者反复尿频尿痛一年，使用抗生素治疗无效，这种情况最可能是由于非细菌性炎症引起的尿路感染，如间质性膀胱炎等。这类疾病的尿常规检查通常表现为尿液呈酸性，有脓细胞，但无细菌生长。因此，选项A是最符合题意的。	C	患者反复出现尿频尿痛的症状，且抗生素治疗无效，这提示可能存在对某些抗生素耐药的细菌感染，或者可能不是细菌感染。尿常规检查中，脓细胞的存在表明存在感染，而尿液pH值的正常范围通常在4.5到8.0之间，所以尿液呈酸性或碱性都有可能。但是，尿液中的细菌生长对于诊断尿路感染是重要的，因为即使某些细菌对某些抗生素不敏感，它们仍可能在尿液中生长。因此，选项C（尿呈中性，有脓细胞，有细菌生长）最符合上述情况，表明患者有尿路感染，且尿液中存在能够生长的细菌，尽管可能对某些抗生素不敏感。	C	答案：C.尿呈中性，有脓细胞，有细菌生长 解释：根据题目描述，患者有反复尿频尿痛的症状，使用抗生素治疗无效。这表明患者可能患有慢性尿路感染（UTI），尤其是慢性膀胱炎或慢性肾盂肾炎。慢性尿路感染通常表现为尿频尿痛，抗生素治疗无效是因为细菌已经对抗生素产生了耐药性。 选项C是最合适的答案，因为它描述了尿常规的典型特征：尿呈中性（因为慢性尿路感染通常不会导致尿液酸化或碱化）、有脓细胞（表明存在感染）和有细菌生长（表明感染的存在）。其他选项不太可能，因为它们描述了不同的尿常规特征，例如尿液酸性或碱性，这通常与急性尿路感染或其他尿路疾病有关。	A	答案：A 解析：根据题目描述，患者反复尿频尿痛一年，使用抗生素治疗无效。这可能提示患者患有慢性尿路感染，且抗生素治疗无效可能与细菌耐药或非细菌性感染有关。在这种情况下，尿常规检查中可能显示尿呈酸性，有脓细胞，但无细菌生长。选项A符合这一情况。其他选项中，尿呈碱性或有细菌生长通常与急性或细菌性感染有关，与慢性感染和抗生素治疗无效的情况不太相符。	D	答案：D，尿呈碱性，有脓细胞，无细菌生长。 解析： 青年女性患者，反复尿频尿痛一年，使用抗生素治疗无效，考虑诊断为**肾结核**。肾结核是结核杆菌感染肾脏引起的疾病，其典型表现为膀胱刺激症状伴终末血尿，可有低热、盗汗等结核中毒症状。其尿常规特点为尿液呈酸性，但如结核累及输尿管并引起对侧肾积水时，由于健侧肾输尿管的尿液反流，可使尿液呈碱性，尿中可有大量红细胞和白细胞即脓细胞，普通培养无细菌生长。结合该患者病史，考虑已出现对侧肾积水，故最可能的尿常规为**尿呈碱性，有脓细胞，无细菌生长**。 选项A尿呈酸性，有脓细胞，无细菌生长为肾结核未出现对侧肾积水时的典型表现，但本例患者病程较长，且使用抗生素治疗无效，考虑已进展至对侧肾积水阶段，故不选。 选项B尿呈酸性，有脓细胞，有细菌生长；选项C尿呈中性，有脓细胞，有细菌生长；选项E尿呈碱性，有脓细胞，有细菌生长，均有细菌生长，但肾结核患者尿普通培养…	D	。该患者反复尿频尿痛一年，使用抗生素治疗无效，提示可能是慢性尿路感染或其他原因导致的尿路症状。尿液呈碱性且无细菌生长提示可能存在尿路结石或间质性膀胱炎等情况，这些情况下尿液可能呈碱性，且抗生素治疗无效。尿液呈酸性时，通常细菌感染可能性较大，而碱性尿液且无细菌生长提示其他病因可能。
43	你是一名医生，我将给你一道医学考试中的选择题，请仔细阅读题目，然后在五个选项中选择最合适的一个，并解释原因	男，65岁。胸痛3小时，感胸闷心悸，伴恶心呕吐、大汗，口服硝酸甘油不缓解，查体：心率40次/分，大炮音。冠脉造影示右冠严重堵塞。下列可能出现的心律失常是 A.三度房室传导阻滞 B.二度窦房传导阻滞 C.一度房室传导阻滞 D.一度窦房传导阻滞 E.二度房室传导阻滞	A	A	三度房室传导阻滞：根据患者的临床表现，胸痛、胸闷心悸，伴恶心呕吐和大汗，且口服硝酸甘油不缓解，提示可能为急性冠状动脉综合征。冠脉造影显示右冠严重堵塞，这种情况下可以导致心脏传导系统受损。心率40次/分表明有心动过缓，而大炮音是三度房室传导阻滞的典型体征，表明心房与心室活动完全脱节，心室率缓慢而规则。因此，最可能出现的心律失常是三度房室传导阻滞。其他选项的心律失常与患者的临床表现和体征不符。	A	根据患者的表现和检查结果，可以推断出患者可能出现了急性心肌梗死。由于冠状动脉的严重堵塞，导致心肌缺血、坏死，进而影响心脏的电活动，可能会出现各种心律失常。其中，三度房室传导阻滞是最严重的类型之一，可能导致心脏传导系统完全失效，出现心脏骤停的风险较高。因此，A选项“三度房室传导阻滞”是正确答案。	A	根据患者的症状（胸痛、心悸、恶心呕吐、大汗）和体征（心率40次/分，大炮音），以及冠脉造影的结果（右冠严重堵塞），可以推断患者可能发生了急性心肌梗死。急性心肌梗死时，由于心肌缺血和坏死，可能会导致多种心律失常，其中最严重的是三度房室传导阻滞（AVB），也称为完全性房室传导阻滞。在三度房室传导阻滞的情况下，心房和心室的活动完全脱节，心室收缩仅依赖于起源于心室的过速心室率，这可能导致心输出量显著下降，引发严重的心功能不全症状。大炮音是三度房室传导阻滞的典型心室耳语音。二度窦房传导阻滞和一度房室传导阻滞通常不会导致严重的心功能不全症状，而一度窦房传导阻滞是指心房和心室之间部分传导阻滞，这种情况通常不会导致大炮音。二度房室传导阻滞可能会导致心室率减慢，但没有三度房室传导阻滞那么严重。因此，最符合患者临床表现的心律失常是三度房室传导阻滞。	A	答案：A 解释：本题考查的是冠脉造影示右冠严重堵塞的患者可能出现的心律失常。根据题目描述，患者有胸痛、恶心呕吐、大汗、口服硝酸甘油不缓解等症状，查体发现心率40次/分，大炮音，这些症状和体征提示患者可能出现了心肌梗死。冠脉造影示右冠严重堵塞，进一步支持这一诊断。心肌梗死可能导致心律失常，尤其是三度房室传导阻滞。因此，正确答案是A。	A	答案：A 解析：患者表现为胸痛3小时，胸闷心悸，恶心呕吐、大汗，这些症状提示可能发生了急性心肌梗死。心率40次/分，大炮音，说明患者出现了严重的心动过缓，这可能是由于房室传导阻滞导致的。冠脉造影显示右冠严重堵塞，进一步证实了心肌梗死的诊断。三度房室传导阻滞是完全性房室传导阻滞，表现为心房和心室完全脱离联系，心室起搏点位于房室结或心室，心率显著减慢，常在40次/分以下，与患者的症状和体征相符。其他选项，如二度窦房传导阻滞、一度房室传导阻滞和一度窦房传导阻滞，虽然也可能与心肌梗死有关，但它们通常不会导致如此严重的心动过缓。因此，最可能的心律失常是三度房室传导阻滞。	A	答案：A.三度房室传导阻滞 解析： 患者老年男性，胸痛3小时，胸闷心悸，恶心呕吐大汗，且口服硝酸甘油不缓解，冠脉造影示右冠严重堵塞，考虑诊断为急性心梗。患者查体心率40次/分，心率明显减慢，大炮音，为心室在相对未完全舒张和未被血液充分充盈的情况下，二尖瓣位置较低，急速的心室收缩时，二尖瓣迅速和有力地关闭使第一心音增强，称其为大炮音或火炮音，常见于完全性房室传导阻滞。结合患者病史、症状、冠脉造影检查，考虑诊断为**急性下壁心梗**，其常见并发症为房室传导阻滞，且患者心率明显减慢，出现大炮音，因此可能出现的心律失常是**三度房室传导阻滞**。 选项B二度窦房传导阻滞，选项D一度窦房传导阻滞，均是窦房结至心房的传导受阻，一般不会出现大炮音，故可一并排除。 选项C一度房室传导阻滞，选项E二度房室传导阻滞，虽然都是房室传导阻滞，但患者目前心率明显减慢，出现大炮音，这是三度房室传导阻滞的典型表现，因…	A	患者的症状和检查结果提示可能存在急性下壁心肌梗死（右冠状动脉供应区域），这种情况下容易发生房室传导阻滞，尤其是三度房室传导阻滞。患者心率为40次/分，伴有大炮音，提示心室与心房活动不协调，这符合三度房室传导阻滞的特征。因此，最可能出现的心律失常是三度房室传导阻滞。
44	你是一名医生，我将给你一道医学考试中的选择题，请仔细阅读题目，然后在五个选项中选择最合适的一个，并解释原因	女，70岁。突发心悸两小时，伴头晕、乏力、出冷汗,BP 80/50 mmHg,心脏无扩大,心率180次/分,心率绝对不齐，第一心音强弱不等，各瓣膜听诊未闻及病理性杂音，最合适的治疗是 A.临时心脏起搏 B.胺碘酮静注 C.同步电复律 D.美托洛尔静注 E.电除颤	C	C	同步电复律：根据患者的临床表现，包括突发心悸、头晕、乏力、出冷汗以及低血压，提示可能是心房纤颤合并快速心室率。心率180次/分、心率绝对不齐、第一心音强弱不等是心房纤颤的典型表现。在老年患者中，这种快速且不规则的心律可能会导致心输出量急剧下降，从而出现低血压和症状。同步电复律是治疗这种情况的首选方法，因为它可以恢复正常的心律，迅速改善患者的症状和血流动力学状态。其他选项如临时心脏起搏通常用于治疗心动过缓，胺碘酮静注可以用于心律失常的治疗但不是首选用于快速心房纤颤，美托洛尔静注可以降低心率，但在这种急性情况中不是一线治疗，而电除颤通常用于心室颤动或持续性室性心动过速，不是心房纤颤的首选治疗。	C	根据患者症状（突发心悸、头晕、乏力、出冷汗）和体征（血压低至80/50mmHg，心率高达180次/分，心率绝对不齐，第一心音强弱不等），可以初步判断患者可能发生了心房颤动伴快速心室反应，导致血流动力学不稳定。对于这种类型的患者，最合适的治疗方法是同步电复律。同步电复律是一种通过电击来纠正心律失常的方法，它可以在心脏的某个特定时期（R波）释放电流，以减少对心脏的伤害。这种方法适用于血流动力学不稳定的心律失常患者。其他选项如临时心脏起搏、胺碘酮静注、美托洛尔静注和电除颤等，都不适合这位患者的病情。	A	这是一个紧急情况，患者出现严重心动过速（心率180次/分），并且心率绝对不齐（没有固定的心跳节律），这可能是心室颤动或至少是显著的心律不齐。患者的血压下降至80/50 mmHg，表明存在心脏输出量减少，可能由于心律失常导致。在这种情况下，首先需要稳定循环，并且如果存在心室颤动，需要立即电除颤。然而，电除颤之前，应尝试使用临时心脏起搏器来恢复正常的节律，因为心室颤动可能是由于心室无力收缩所致。如果不能恢复节律，则应立即进行电除颤。因此，尽管选项E（电除颤）也是紧急情况下的选择，但选项A（临时心脏起搏）是最合适的第一步治疗，因为它旨在恢复正常的节律。 请注意，这只是一个基于你提供的信息的假设性回。在实际医疗环境中，医生会根据患者的完整病史、体检结果和其他相关临床信息做出决策。	E	答案：E 解释：本题考查的是急性心房颤动的紧急处理。患者出现了心房颤动的典型症状和体征，包括心率快、心率不齐、血压下降等。因此，首要任务是快速恢复正常心律。电除颤是急性心房颤动的首选治疗方法，尤其是在患者出现了心脏骤停或其他危及生命的症状时。因此，选项E是最合适的治疗方法。	B	答案：B.胺碘酮静注 解析：根据患者的症状和体征，可以初步诊断为快速性心律失常，特别是房颤。患者心率180次/分，心率绝对不齐，第一心音强弱不等，这些都是房颤的典型表现。此外，患者血压下降，出现头晕、乏力、出冷汗等症状，提示血流动力学不稳定，需要紧急处理。 在这种情况下，最合适的治疗是使用胺碘酮静注。胺碘酮是一种广谱抗心律失常药物，对多种心律失常都有治疗作用，包括房颤。胺碘酮可以减慢心房和心室的传导速度，延长心房的有效不应期，从而控制心室率，减轻症状，改善血流动力学。 其他选项的解释如下： A. 临时心脏起搏：适用于心动过缓或房室传导阻滞等缓慢性心律失常，不适合本例。 C. 同步电复律：适用于房颤伴有血流动力学不稳定的患者，但需要在镇静或麻醉下进行，且可能诱发室性心律失常。 D. 美托洛尔静注：美托洛尔是一种β受体拮抗剂，可以减慢心率，但对房颤的转复作用较弱，且可能加重低血压。 E. 电…	C	答案：C.同步电复律 解析： 老年女性患者，突发心悸，伴头晕、乏力、出冷汗，血压降低，提示出现休克，心脏无扩大，心率增快，心率绝对不齐，第一心音强弱不等，为心房颤动的典型体征，各瓣膜听诊未闻及病理性杂音，对于患者症状体征及检查，该患者最可能的诊断为**心房颤动伴血流动力学障碍**，此时最合适的治疗是**同步电复律**。 选项A临时心脏起搏主要用于治疗病态窦房结综合征和高度房室传导阻滞患者，题干中患者并未出现相关症状，故不选。 选项B胺碘酮静注，选项D美托洛尔静注，均主要用于无血流动力学障碍的房颤患者，题干中患者已出现休克症状，故一并排除。 选项E电除颤主要用于治疗心室颤动、心室扑动、无脉性室速等，不适用于心房颤动患者，故不选。	C	根据患者的症状和体征，她很可能是由于快速心房颤动（房颤）导致的血流动力学不稳定（低血压、心率快且不齐）。在这种情况下，最有效和快速的治疗方法是同步电复律（选项C），因为它可以迅速恢复正常的窦性心律，改善血流动力学状态。其他选项如胺碘酮和美托洛尔虽然可以用于控制心率，但在急性血流动力学不稳定的情况下效果不如同步电复律迅速。临时心脏起搏和电除颤不适用于这个情境，因为心脏起搏用于缓慢心律问题，而电除颤主要用于心室颤动或无脉性室速。
45	你是一名医生，我将给你一道医学考试中的选择题，请仔细阅读题目，然后在五个选项中选择最合适的一个，并解释原因	男，27岁。腹泻、呕吐1天就诊，一天前稀水样便10次,呕吐1次,查体:T 37.5℃,P 110次/分,R 24次/分,BP 90/52 mmHg,WBC 8×10⁹/L,N 0.78,为快速临床诊断，应立即进行的检查是 A.血生化检查 B.粪常规及涂片 C.血培养及药敏 D.粪动力及促动试验 E.粪培养及药敏	B	B	粪常规及涂片：该患者的症状和体征提示可能患有急性肠道感染，粪常规及涂片检查可以快速提供有关病原体的信息，如白细胞、红细胞、寄生虫等，有助于快速临床诊断。血生化检查和血培养及药敏虽然对诊断有帮助，但不如粪常规及涂片快速且直接相关。粪动力及促动试验在此情况下不是首要选择。粪培养及药敏需要时间较长，不适合快速诊断。	B	根据患者的表现，腹泻、呕吐，以及查体结果，体温正常、脉搏快、呼吸快、血压低，这些症状和体征都指向了急性胃肠炎的可能。在急性胃肠炎的情况下，最直接且快速的检查方式是通过粪便检查来确定病因。因此，应该首先进行粪常规及涂片检查，以寻找可能的细菌、病毒或寄生虫等病原体，这有助于快速诊断并指导治疗。其他选项如血生化检查、血培养、粪动力及促动试验、粪培养及药敏虽然也具有一定的参考价值，但相对于粪常规及涂片来说，不是最直接和快速的检查方法。	B	患者XXX为年轻的男性，出现了腹泻和呕吐等症状，体格检查显示体温略高，心率增快，呼吸频率正常，血压降低，白细胞计数正常，中性粒细胞比例稍高。这些症状和体征提示可能存在胃肠道感染。 A. 血生化检查：尽管血生化检查可以帮助评估患者的水、电解质和酸碱平衡状况，但并不是快速诊断胃肠道感染的首选检查。 B. 粪常规及涂片：这是快速诊断胃肠道感染的首选检查。粪常规可以评估粪便的性状，是否有白细胞、红细胞或寄生虫等，而涂片可以用来寻找细菌或寄生虫，对于诊断细菌性、寄生虫性或阿米巴性肠炎等有重要意义。 C. 血培养及药敏：血培养主要用于检测菌血症或败血症，对于胃肠道感染的快速诊断帮助不大，除非患者有明显的全身感染症状。药敏测试通常在分离出致病微生物后进行，以便选择合适的抗生素治疗。 D. 粪动力及促动试验：这些检查通常用于评估慢性便秘或肠易激综合征等疾病，而不是急性胃肠道感染的快速诊断。 E. 粪培养…	B	答案：B 解释：根据题目描述，患者出现了急性腹泻和呕吐的症状，且有明显的腹泻史。这种情况下，首要的诊断考虑是肠道感染。因此，立即进行的检查应该是粪常规及涂片，以快速确定是否有细菌、病毒或其他微生物的存在。粪常规检查可以快速评估粪便的性状、颜色和是否有血液或蛋白质的存在，而粪便涂片可以快速观察到是否有细菌、病毒或其他微生物的存在。其他选项虽然也可能有助于诊断，但在这种情况下不是首选。	B	答案：B 解析：患者表现为腹泻和呕吐，查体显示体温升高、心率增快、呼吸频率增快、血压降低，白细胞计数降低，中性粒细胞比例增高，这些症状和体征提示患者可能存在感染性腹泻。粪常规及涂片检查是快速诊断感染性腹泻的常用方法，可以检测到病原体或其产物，有助于确定病原体类型。血生化检查、血培养及药敏、粪动力及促动试验、粪培养及药敏等检查虽然也有一定的诊断价值，但不如粪常规及涂片检查快速和直接。因此，应立即进行粪常规及涂片检查。	B	答案：B.粪常规及涂片 解析： 青年男性患者，腹泻呕吐，稀水样便，低热，心率及呼吸增快，血压下降，白细胞总数正常，中性粒细胞比例增高，考虑为感染性疾病。患者起病急，病程短，考虑为**急性胃肠炎**可能性大。为快速诊断，需找到病原微生物，粪便标本直接涂片经吉姆萨染色后用显微镜油镜检查寻找到粪便中的病原菌即可确诊，因此应首选**粪常规及涂片**检查。 选项A血生化检查多用于评估肝肾功能、电解质、血脂、血糖等基本情况，无法明确诊断感染性疾病，故不选。 选项C血培养及药敏，选项E粪培养及药敏，均可用于明确感染的病原微生物种类，但由于培养周期较长，不能用于快速诊断，故一并排除。 选项D粪动力及促动试验临床少用，主要用于研究胃肠功能，不能用于诊断感染，与题意不符。	A	患者表现为急性腹泻和呕吐，伴有低血压和轻度发热，提示可能存在脱水和电解质紊乱。快速临床诊断的关键在于评估患者的脱水程度和电解质失衡情况。血生化检查可以迅速提供血清电解质、肾功能和酸碱平衡状态的信息，有助于判断脱水的严重程度和是否存在电解质紊乱，从而指导急性治疗。因此，血生化检查是应立即进行的检查。
46	你是一名医生，我将给你一道医学考试中的选择题，请仔细阅读题目，然后在五个选项中选择最合适的一个，并解释原因	女，57岁。左手拇指晨起僵硬伴疼痛3年，近半年出现该处的肿胀及活动受限，左手手指及指掌可触及硬性结节，被动活动患指可出现伴疼痛的弹响。临床诊断最可能是 A.骨关节炎 B.关节内游离 C.类风湿性关节炎 D.风湿性关节炎 E.狭窄性腱鞘炎	E	E	狭窄性腱鞘炎：根据病史描述，患者有晨起僵硬伴疼痛，肿胀，活动受限，手指及指掌可触及硬性结节，被动活动患指可出现伴疼痛的弹响，这些症状高度提示狭窄性腱鞘炎。这种疾病常见于手工劳动者，尤其是中老年女性，病变部位多发生在手指的腱鞘，尤其是拇指。其他选项如骨关节炎、关节内游离体、类风湿性关节炎和风湿性关节炎虽然也可能引起关节疼痛和僵硬，但是没有特定的弹响和硬性结节的表现，因此不是首选诊断。	E	根据患者的症状描述，左手拇指晨起僵硬伴疼痛，近半年出现该处的肿胀及活动受限，手指及指掌可触及硬性结节，被动活动患指可出现伴疼痛的弹响，这些表现符合狭窄性腱鞘炎的典型症状。狭窄性腱鞘炎是一种常见的手部疾病，主要表现为手指或手腕的疼痛、僵硬和活动受限，严重时会出现弹响声。因此，最可能的临床诊断是狭窄性腱鞘炎。	B	患者左手拇指晨起僵硬伴疼痛3年，近半年出现肿胀及活动受限，左手手指及指掌可触及硬性结节，被动活动患指可出现伴疼痛的弹响。这些症状符合关节内游离体（loose body）的临床表现。关节内游离体是指脱落到关节腔内的骨或软骨碎片，可引起关节疼痛、肿胀和活动受限。虽然B选项“关节内游离”不是一个常见的选项，但它准确描述了关节内的异常物质。骨关节炎（A）通常表现为关节的退行性改变，类风湿性关节炎（C）和风湿性关节炎（D）通常影响多个关节，并伴有发热等全身症状，而狭窄性腱鞘炎（E）通常影响手腕和手指的腱鞘，与患者描述的症状不符。因此，虽然“关节内游离”不是一个标准选项，但它是根据提供的信息最合适的诊断。	E	答案：E 解释：本题考查的是临床诊断的能力，根据题目描述，患者左手拇指晨起僵硬伴疼痛，近半年出现肿胀及活动受限，手指及指掌可触及硬性结节，被动活动患指可出现伴疼痛的弹响，这些症状典型地指向狭窄性腱鞘炎的诊断。因此，正确答案是E。	C	答案：C 解析：根据患者的临床表现，左手拇指晨起僵硬伴疼痛，近半年出现肿胀及活动受限，手指及指掌可触及硬性结节，被动活动患指可出现伴疼痛的弹响，这些症状最符合类风湿性关节炎的特点。类风湿性关节炎是一种慢性炎症性关节疾病，主要表现为关节疼痛、肿胀、僵硬和活动受限，可伴有关节外症状。而骨关节炎、关节内游离体、风湿性关节炎和狭窄性腱鞘炎虽然也可引起关节疼痛和活动受限，但它们的临床表现和特点与本病例不符。	E	答案：E.狭窄性腱鞘炎 解析： 患者老年女性，左手拇指晨起僵硬伴疼痛，近半年出现该处的肿胀及活动受限，左手手指及指掌可触及硬性结节，被动活动患指可出现伴疼痛的弹响，结合患者临床表现及体征，考虑诊断为**狭窄性腱鞘炎**。狭窄性腱鞘炎是一种常见的腱鞘疾病。发生在拇短伸肌和拇长展肌腱鞘，称为桡骨茎突狭窄性腱鞘炎；发生在拇指或手指的指屈肌腱称为扳机指或弹响指。临床表现为局部疼痛、压痛及关节活动受限等，被动活动患指可出现伴疼痛的弹响。 选项A骨关节炎为一种退行性病变，系由于增龄、肥胖、劳损、创伤、关节先天性异常、关节畸形等诸多因素引起的关节软骨退化损伤、关节边缘和软骨下骨反应性增生，又称骨关节病、退行性关节炎、老年性关节炎、肥大性关节炎等。临床表现为缓慢发展的关节疼痛、压痛、僵硬、关节肿胀、活动受限和关节畸形等，该患者未出现上述表现，故不选。 选项B关节内游离是指骨骺发生缺血性坏死、剥脱，在关节…	E	答案详情狭窄性腱鞘炎（也称为扳机指）通常表现为手指或拇指的晨僵、疼痛、肿胀和活动受限，尤其是经过长时间不活动后。这种情况会导致腱鞘的狭窄，腱在狭窄的腱鞘中滑动时可能会出现弹响和疼痛，这与题目描述的症状一致。骨关节炎、类风湿性关节炎和风湿性关节炎虽然也可能导致关节疼痛和僵硬，但通常伴有其他关节的受累，并且不一定有弹响的症状。关节内游离通常不会表现为腱鞘处的症状。
47	你是一名医生，我将给你一道医学考试中的选择题，请仔细阅读题目，然后在五个选项中选择最合适的一个，并解释原因	一男性发热3天，服用扑热息痛药治疗后，查血常规显示中心粒细胞中毒现象，可能的诊断是 A.低增生性白血病 B.白血病 C.传染性单核细胞增多症 D.嗜酸细胞增多症 E.骨髓异常增生综合征	C	C	传染性单核细胞增多症：原因是患者有发热症状，服用解热镇痛药（扑热息痛）后，血常规显示中心粒细胞中毒现象。这种现象通常与病毒感染有关，而传染性单核细胞增多症是一种主要由EB病毒引起的淋巴细胞增生性疾病，其特征是血中出现异常增多的单核细胞。其他选项与中心粒细胞中毒现象没有直接关联，或者不太可能出现这种情况。例如，白血病通常不会因服用解热镇痛药而出现中心粒细胞中毒；嗜酸细胞增多症主要与嗜酸细胞的增多有关，而非中心粒细胞；骨髓异常增生综合征虽然可能导致血细胞的异常，但通常不会仅因服用扑热息痛而出现中心粒细胞中毒。低增生性白血病也不太可能导致此类现象。因此，根据这些信息，C选项最为合适。	B	根据题目描述，该男性患者服用扑热息痛药物治疗后，查血常规显示中心粒细胞中毒现象。中心粒细胞中毒现象是指在某些疾病状态下，如感染、炎症等，由于机体免疫系统反应过度，导致中心粒细胞（一种白细胞）数量急剧增加的现象。结合题目中的信息，最可能的诊断是B.白血病。白血病是一种恶性肿瘤，主要表现为白细胞异常增生和分化障碍，导致大量异常白细胞在骨髓和周围血液中积聚，从而引起各种症状，包括发热、感染等。而其他选项如低增生性白血病、传染性单核细胞增多症、嗜酸细胞增多症和骨髓异常增生综合征等，虽然也可能出现类似的症状，但与题目中的信息不太符合。因此，综合考虑，B.白血病是最合适的答案。	C	传染性单核细胞增多症（Infectious mononucleosis）： 患者出现发热，并且在服用扑热息痛（可能指对乙酰氨基酚，常用作退热镇痛药）后，血常规显示中心粒细胞（neutrophils）中毒现象。中心粒细胞中毒通常是指中心粒细胞的空泡化，这是对感染的一种免疫反应。 A选项“低增生性白血病”通常不会导致明显的感染症状，且不会出现中心粒细胞中毒现象。 B选项“白血病”可能伴有中心粒细胞的改变，但通常不会只表现为中毒现象，除非是某些特定类型的白血病。 C选项“传染性单核细胞增多症”是由Epstein-Barr病毒（EB病毒）引起的一种传染病，患者会出现明显的淋巴细胞增多和中心粒细胞中毒现象，符合题意。 D选项“嗜酸细胞增多症”通常与过敏反应或某些慢性疾病相关，不会导致中心粒细胞的显著变化。 E选项“骨髓异常增生综合征”是一种骨髓疾病，通常不会导致中心粒细胞中毒现象。 因此，根据题意…	C	答案：C 理由：中心粒细胞中毒是指血液中中心粒细胞的比例升高，通常是骨髓中有大量的中心粒细胞被释放到血液中。传染性单核细胞增多症（也称为感染性单核细胞增多症）是一种常见的疾病，表现为单核细胞增多，中心粒细胞中毒是该病的一个典型表现。因此，选项C是最合适的答案。	C	答案：C 解析：根据题目描述，患者发热3天，服用扑热息痛药治疗后，血常规显示中心粒细胞中毒现象。中心粒细胞中毒现象通常与感染或炎症有关。传染性单核细胞增多症是一种由Epstein-Barr病毒引起的感染，常见症状包括发热、咽痛和淋巴结肿大，血常规检查中白细胞计数升高，淋巴细胞增多，有时可见异常淋巴细胞。因此，选项C“传染性单核细胞增多症”是符合题意的可能诊断。其他选项如白血病、嗜酸细胞增多症和骨髓异常增生综合征通常不以中心粒细胞中毒现象为主要表现。	B	答案：B.白血病。 解析： 患者青年男性，发热3天，服用解热镇痛药效果不佳，查血常规显示中心粒细胞中毒现象，考虑患者存在感染，且感染较重，一般抗感染治疗无效，故最可能的诊断是**白血病**。白血病是一类造血干细胞恶性克隆性疾病，克隆性白血病细胞因为增殖失控、分化障碍、凋亡受阻等机制在骨髓和其他造血组织中大量增殖累积，并浸润其他非造血组织和器官，同时抑制正常造血功能。临床可见不同程度的贫血、出血、感染发热以及肝、脾、淋巴结肿大和骨骼疼痛。 选项A低增生性白血病是急性白血病的一种少见类型，绝大多数急性白血病患者骨髓增生程度在活跃以上，其中原始和早幼细胞占显著多数，但少数急性白血病发病时，骨髓呈有核细胞减少，骨髓象呈增生减低，原始细胞占30%以上，而该患者未行骨髓穿刺，无法确定骨髓象情况，故不选。 选项C传染性单核细胞增多症主要是由EB感染引起的急性自限性传染病，典型临床三联征为发热、咽峡炎和…	C	中心粒细胞中毒现象通常与感染有关，尤其是细菌性感染。传染性单核细胞增多症（由EB病毒引起）常表现为发热、淋巴结肿大、咽炎等症状，并可导致血常规异常，如白细胞增多和异型淋巴细胞增多。虽然中心粒细胞中毒现象在传染性单核细胞增多症中并不是典型特征，但考虑到患者的发热症状及药物使用后仍存在血常规异常，传染性单核细胞增多症是最可能的诊断。其他选项如白血病和骨髓异常增生综合征通常会有更为严重的血液系统异常，而嗜酸细胞增多症主要表现为嗜酸性粒细胞的增多，不太符合题干描述。
48	你是一名医生，我将给你一道医学考试中的选择题，请仔细阅读题目，然后在五个选项中选择最合适的一个，并解释原因	行人跑步不慎跌倒，肩部着地，方肩畸形，活动受限，搭肩试验阴性，影像学检查示：肱骨大结节下方骨皮质不连续，向内侧移位，属于肱骨近端骨折 Neer分型的 A. Nneer一部分骨折 B. Neer二部分骨折 C. Neer三部分骨折 D. Neer四部分骨折 E. Neer五部分骨折	B	A	根据Neer分型，肱骨近端骨折是根据骨折块的数量和受累关节盂的稳定性来分类的。题目中描述了“肱骨大结节下方骨皮质不连续，向内侧移位”，这通常意味着仅有一块骨折块受累，即大结节骨折，且没有提到关节盂的受累或移位。这符合Neer一部分骨折的定义，即骨折仅限于一块骨块，通常是肱骨大结节或小结节。其他选项涉及更多的骨折块和/或关节盂的受累，题目描述并未提及这些情况。因此，最合适的答案是A，Neer一部分骨折。	C	根据Neer分型，肱骨头周围有四个主要的解剖结构：肱骨大结节、小结节、解剖颈和外科颈。如果肱骨大结节下方的骨皮质不连续且向内侧移位，这意味着至少有两个解剖结构（大结节和解剖颈）受到了影响。因此，这属于Neer三部分骨折。	B	B部分骨折：肱骨大结节下方的骨皮质不连续，向内侧移位，属于Neer分型中的B部分骨折。这种骨折通常涉及肱骨大结节和小结节，并且可能伴有骨皮质的断裂和移位。方肩畸形和活动受限是这种骨折的典型症状。搭肩试验阴性意味着没有神经结构的损伤。影像学检查显示的骨皮质不连续和移位正是B部分骨折的特征。	B	答案：B 解释：Neer分型是用于描述肱骨近端骨折的分类系统。根据Neer分型，肱骨近端骨折可以分为四种类型： 1. Neer一部分骨折：仅有肱骨大结节骨折。 2. Neer二部分骨折：肱骨大结节骨折与肱骨小结节骨折。 3. Neer三部分骨折：肱骨大结节骨折与肱骨小结节骨折与肱骨干骨折。 4. Neer四部分骨折：肱骨大结节骨折与肱骨小结节骨折与肱骨干骨折与肱骨头骨折。 根据题目描述，患者的影像学检查显示肱骨大结节下方骨皮质不连续，向内侧移位，这意味着肱骨大结节和肱骨小结节都有骨折。因此，正确的答案是B. Neer二部分骨折。	B	答案：B. Neer二部分骨折 解析：Neer分型是用于描述肱骨近端骨折的一种分类方法。根据题目描述，患者肩部着地，出现方肩畸形和活动受限，搭肩试验阴性，影像学检查显示肱骨大结节下方骨皮质不连续，向内侧移位。这些症状和体征符合Neer二部分骨折的特点，即肱骨解剖颈骨折伴有大结节骨折。Neer二部分骨折通常涉及到肱骨头和大结节的骨折，而其他选项如一部分骨折、三部分骨折、四部分骨折和五部分骨折则分别涉及到更多的骨折部位和类型，与题目描述不符。	B	答案：B. Neer二部分骨折。 解析： 患者跑步跌倒后，肩部出现方肩畸形和活动受限，这是肩关节脱位的典型表现。但搭肩试验阴性，这提示肩关节并未脱位。影像学检查显示肱骨大结节下方骨皮质不连续，向内侧移位，这符合**肱骨外科颈骨折**的特征。在Neer分型中，此骨折属于单一部位的骨折，同时伴随有另一部位因骨折块移位而形成的关节脱位，因此被归类为**Neer二部分骨折**。 选项A：Neer一部分骨折通常指单一的骨折块，且不伴随关节脱位，与题意不符。 选项C：Neer三部分骨折，选项D：Neer四部分骨折，均涉及多个骨折块，且可能伴随关节囊或韧带的损伤，该患者并未出现多处骨折，故一并排除。 选项E：Neer五部分骨折并不是Neer分型中的标准分类，为干扰项，可优先排除。	B	Neer分型是用于评估肱骨近端骨折的分类系统。根据题目描述，影像学检查显示肱骨大结节下方骨皮质不连续，向内侧移位，这表明至少有两个部分骨折移位，即大结节和肱骨头之间存在移位。Neer分型中，二部分骨折是指有一个骨折片移位，通常是大结节或小结节移位。因此，这种情况符合Neer二部分骨折的定义。
49	你是一名医生，我将给你一道医学考试中的选择题，请仔细阅读题目，然后在五个选项中选择最合适的一个，并解释原因	男，66岁。发作性胸痛1小时。在问病史过程中突然跌倒，对呼唤和推搡无反应。此时应立即采取的措施是 A.做心脏彩超 B.送抢救室 C.触诊大动脉 D.做心电图 E.查看瞳孔	C	B	患者表现出突发意识丧失，很可能是心脏原因导致的，如心源性猝死。在这种情况下，应立即将患者送至抢救室进行紧急生命支持，包括心肺复苏等紧急措施。其他选项虽然也是评估患者状况的重要步骤，但在这种紧急情况下，应优先考虑立即进行生命支持和抢救。	C	根据题目描述，患者突然出现意识丧失，对呼唤和推搡无反应，此时首先应该评估患者的循环状态。触诊大动脉（如颈动脉或股动脉）可以快速判断患者是否有脉搏，这是评估循环状态的关键步骤。因此，选项C“触诊大动脉”是正确的处理方法。其他选项如做心脏彩超、送抢救室、做心电图和查看瞳孔都不是此时应该立即采取的措施。	C	患者男性，66岁，有发作性胸痛病史，但在问病史过程中突然跌倒，对呼唤和推搡无反应，这可能是心脏性猝死的先兆。在这种情况下，首先应该立即采取的措施是触诊大动脉（C），以确定患者的循环是否还存在。如果大动脉搏动消失，患者可能已经死亡或者进入临床死亡状态。如果仍有脉搏，但患者无反应，应立即开始心肺复苏（CPR）。 其他选项的考虑： A. 做心脏彩超 - 这不是紧急治疗措施，应该在患者稳定后进行。 B. 送抢救室 - 这应该在患者稳定并且循环已经得到评估之后进行。 D. 做心电图 - 这可以提供心脏活动的信息，但在紧急情况下不如触诊大动脉来得直接和紧迫。 E. 查看瞳孔 - 这不是紧急治疗措施，通常在昏迷患者的评估中用于检查眼肌麻痹或其他神经系统情况，不应作为首选紧急措施。	B	答案：B 解释：患者出现了发作性胸痛，随后突然跌倒，对呼唤和推搡无反应，这是心脏病发作的典型症状，特别是心肌梗死的表现。患者的状态迅速恶化，需要立即采取措施进行紧急处理。因此，正确的答案是送抢救室（B），因为这可以快速提供必要的医疗支持和治疗，例如心脏复苏、药物治疗等，以尽快恢复患者的生命体征。	B	答案：B.送抢救室 解析：根据题目描述，患者出现了发作性胸痛，并且在问病史过程中突然跌倒，对呼唤和推搡无反应，这可能是心脏骤停或其他严重情况的表现。在这种情况下，首要任务是立即将患者送入抢救室进行紧急处理，以评估患者的生命体征并采取相应的抢救措施。心脏彩超、心电图、触诊大动脉和查看瞳孔等检查虽然对诊断有帮助，但在紧急情况下，应优先保障患者的生命安全，因此送抢救室是最合适的选择。	C	答案：C.触诊大动脉。 解析： 患者老年男性，突发胸痛，在问病史过程中突然跌倒，对呼唤和推搡无反应，考虑为心脏骤停可能性大。此时应立即判断患者的生命体征，**触诊大动脉**是判断心跳是否存在的直接方法，简单快捷，应作为首选措施。 选项A做心脏彩超，选项D做心电图，均属于进一步的辅助检查，不作为心脏骤停时的首选处理措施，故一并排除。 选项B送抢救室，选项E查看瞳孔，均属于一般处理措施，在心脏骤停时不作为首选，故不选。 综上所述，正确答案是：C.触诊大动脉。	C	此患者在问病史过程中突然跌倒，对呼唤和推搡无反应，提示可能发生了心脏骤停或其他严重的急性事件。此时，最紧急和重要的措施是判断患者的生命体征是否存在。触诊大动脉（如颈动脉）是判断患者是否有心跳的快速方法。如果没有大动脉搏动，说明可能是心脏骤停，需要立即进行心肺复苏。因此，触诊大动脉是最关键的第一步。
50	你是一名医生，我将给你一道医学考试中的选择题，请仔细阅读题目，然后在五个选项中选择最合适的一个，并解释原因	一男子偶有头痛胸闷，多次自测血压150/110mmHg左右，心率98次/分，就医按指导控制饮食，运动后仍控制不佳,测血压150/95 mmHg,双侧肾动脉B 超无特殊，应采取的治疗是 A.口服硝酸地平 B.继续观察半年 C.口服比索洛尔 D.症状出现时舌下含服依那普利 E.使用洋地黄药物	C	C	口服比索洛尔： 根据题干描述，该男子有持续的血压升高（150/95 mmHg），并且已经通过饮食和运动进行了生活方式的调整，但血压控制仍然不佳。这种情况下，通常需要药物治疗。选项A的硝酸地平是一种钙通道阻滞剂，可以用于治疗高血压，但由于患者的心率已经是98次/分（接近正常上限），使用硝酸地平可能会导致心率进一步增加，不是首选。选项B的继续观察半年对于血压控制不佳的患者不适宜，因为长期高血压会增加心血管疾病的风险。选项D的依那普利是一种ACE抑制剂，可以用于治疗高血压，但舌下含服主要用于急性症状的缓解，不适合长期治疗。选项E的洋地黄药物主要用于治疗心衰和心律失常，不适用于该患者的主要问题——高血压。 而选项C的比索洛尔是一种选择性β1受体阻滞剂，适用于高血压合并心率偏快的情况，可以降低血压并且控制心率在一个更理想的范围内，因此是最合适的选择。	C	根据题目描述，该男子的血压持续在高血压范围内，且通过控制饮食和运动并未能有效降低血压。此外，他的心率也较快（98次/分），这可能与交感神经过度激活有关。因此，需要使用降压药物来控制血压和心率。比索洛尔是一种β受体阻滞剂，可以有效地降低血压和心率，适用于该患者的情况。其他选项中，硝酸地平是一种钙通道阻滞剂，主要用于治疗冠心病和心绞痛；依那普利是一种ACE抑制剂，通常用于治疗高血压和心力衰竭，但舌下含服的方式并不常见；洋地黄药物主要用于治疗心力衰竭和某些心律失常。因此，综合考虑，口服比索洛尔是最合适的选择。	A/C	高血压： 该男子多次自测血压明显升高，收缩压在150mmHg以上，舒张压在95mmHg以上，属于高血压。高血压是心脑血管疾病的主要危险因素，需要积极治疗。 选项A（口服硝酸地平）：硝酸地平是一种钙通道阻断剂（CCB），可以有效地扩张血管，降低血压，适用于高血压的治疗。因此，选项A是合理的治疗选项之一。 选项C（口服比索洛尔）：比索洛尔是一种β-受体阻断剂（BB阻断剂），也可以有效地降低血压，适用于高血压的治疗。因此，选项C是合理的治疗选项之一。 选项B（继续观察半年）：对于高血压的治疗，仅进行观察而不进行任何治疗是不可取的。高血压需要通过药物治疗或其他生活方式的改变来控制。因此，选项B不是最佳的治疗选择。 选项D（症状出现时舌下含服依那普利）：依那普利是一种血管紧张素转换酶抑制剂（ACEI），可以降低血压，但并不适用于高血压的常规治疗。此外，选项中提到的“症状出现时”使用药物，并没有指明…	D	答案：D 解释：该男子的血压控制不佳，考虑到他偶有头痛胸闷，可能存在高血压急性发作的风险。口服依那普利是一种ACE抑制剂，可以快速降低血压，减少心脏负担，减少头痛胸闷的风险。因此，正确答案是D。	C	答案：C 解析：根据题目描述，该患者多次自测血压在150/110mmHg左右，心率98次/分，即使在控制饮食和运动后血压仍控制不佳，说明患者需要药物治疗。选项A硝酸地平是一种钙通道阻滞剂，可以降低血压，但不是首选药物。选项B继续观察半年，对于血压控制不佳的患者，继续观察不是合适的选择。选项C比索洛尔是一种β受体阻滞剂，可以降低心率和血压，是高血压治疗的一线药物之一，因此是合适的选择。选项D依那普利是一种ACE抑制剂，通常不作为首选药物，且舌下含服不是常规用法。选项E洋地黄药物主要用于治疗心力衰竭和某些心律失常，不适用于高血压治疗。因此，最合适的治疗是选项C口服比索洛尔。	C	答案：C.口服比索洛尔 解析： 患者中年男性，偶有头痛胸闷，多次自测血压及就医测血压均偏高，可诊断为高血压2级。患者已采取控制饮食及运动等非药物治疗，但血压控制不佳，此时应考虑给予降压药物治疗。由于患者心率偏快，故治疗首选兼有减慢心率和降低血压的药物，**β受体阻滞剂**，其代表药物是比索洛尔，可通过抑制中枢和周围肾素-血管紧张素-醛固酮系统，抑制心肌收缩力和降低心率发挥降压作用。 选项A口服硝酸地平说法错误，应为硝苯地平，属于钙通道阻滞剂，其降压作用主要通过阻滞电压依赖L型钙通道减少细胞外钙离子进入血管平滑肌细胞内，减弱兴奋收缩偶联，降低阻力血管的收缩反应，从而产生降压效果，但无减慢心率的作用，故不选。 患者已进行非药物治疗但血压控制不佳，此时应给予降压药物治疗，而不是继续观察，故选项B继续观察半年可排除。 选项D症状出现时舌下含服依那普利说法错误，依那普利属于血管紧张素转化酶抑制剂，…	C	患者表现为偶有头痛胸闷，自测血压偏高，经过生活方式干预后血压仍未得到良好控制，提示可能需要药物治疗。选项中，硝酸地平（A）是钙通道阻滞剂，通常用于快速降低血压的情况，但不适合长期单药治疗高血压。比索洛尔（C）是一种β受体阻滞剂，适用于长期控制高血压和心率。继续观察半年（B）不合适，因为患者血压已明显偏高，可能需要药物干预。舌下含服依那普利（D）通常用于急性高血压发作，不适合长期控制。洋地黄药物（E）主要用于心力衰竭，不适合用于高血压治疗。因此，最合适的答案是C，口服比索洛尔。
51	你是一名医生，我将给你一道医学考试中的选择题，请仔细阅读题目，然后在五个选项中选择最合适的一个，并解释原因	中年男性，急性广泛前壁心肌梗死入院。第二天患者气促加重,BP 76/50 mmHg,P 130次/分,双中下肺可闻及湿啰音。治疗不宜选用 A.硝酸甘油 B.呋塞米 C.去甲肾上腺素 D.肾上腺素 E.洋地黄	E	D	患者目前表现为急性心肌梗死后的心力衰竭，血压偏低，心率偏快，双肺湿啰音。在这种情况下，使用肾上腺素是不适宜的，因为肾上腺素是一种强效的α和β肾上腺素能受体激动剂，会导致心率加快、心肌收缩力增强，但同时也会使心肌耗氧量增加，血管收缩，对于已经处于心肌梗死和心力衰竭状态的患者来说，可能会加重心肌缺氧和心脏负担，进一步恶化病情。而其他选项中，硝酸甘油可扩张血管，降低心脏前后负荷；呋塞米为利尿剂，可以减轻心脏前负荷；去甲肾上腺素主要激动α受体，相对比较适合血压偏低的患者；洋地黄类药物可以增强心肌收缩力，对于心力衰竭有一定的治疗作用。因此，最不宜选用的药物是肾上腺素。	A	该患者出现急性广泛前壁心肌梗死，且有血压下降、心动过速和双肺湿啰音，提示可能出现了心源性休克。在这种情况下，使用硝酸甘油可能会进一步降低血压，加重休克症状，因此不宜选用。呋塞米可以减轻肺水肿，去甲肾上腺素和肾上腺素可以提升血压，洋地黄可以增强心肌收缩力，这些药物在一定程度上都可以用于治疗心源性休克。	B	根据患者的情况，急性广泛前壁心肌梗死导致心脏泵血功能受损，第二天出现气促加重、血压下降（76/50 mmHg）和双中下肺湿啰音，这些症状表明患者可能出现了心源性休克和急性肺水肿。在这种情况下，呋塞米（B选项）不应使用，因为它可能会进一步降低血压，加重心源性休克。 硝酸甘油（A选项）可以通过扩张血管改善心脏的泵血功能，减轻心脏负荷，有助于治疗急性肺水肿。去甲肾上腺素（C选项）和肾上腺素（D选项）都是α和β受体激动剂，可以提升血压，改善心脏功能，适用于心源性休克。洋地黄（E选项）可以加强心肌收缩力，适用于心衰患者，但需注意剂量和适应症，以防加重心脏抑制。 因此，B选项呋塞米不应选用，因为它可能会导致血压进一步下降，加重心源性休克。其他选项可能在适当的情况下用于治疗患者症状，但具体治疗方案还需要根据患者的具体情况和医生的临床判断来确定。	C	答案：C 理由：该患者出现了急性心力衰竭的症状，包括呼吸困难、低血压和心率加快。去甲肾上腺素（Norepinephrine）是一种强效的α-肾上腺素受体激动剂，可以增加血压，但它也会增加心率和心脏负担，可能加重心力衰竭。因此，在这种情况下，不宜选用去甲肾上腺素。	A	答案：A 解析：患者为急性广泛前壁心肌梗死，第二天出现气促加重，血压下降，心率增快，双中下肺湿啰音，提示可能发生了心源性休克和急性左心衰竭。此时应首选正性肌力药物和血管活性药物，如多巴胺、去甲肾上腺素、肾上腺素等，以提高血压和改善组织灌注。而硝酸甘油是一种血管扩张剂，主要用于治疗心绞痛和高血压，对于心源性休克和急性左心衰竭患者，使用硝酸甘油可能会加重低血压和组织灌注不足，因此不宜选用。呋塞米是一种利尿剂，可用于减轻肺水肿，但不是首选治疗。洋地黄主要用于治疗心力衰竭和心律失常，但在此情况下，应首先考虑使用正性肌力药物和血管活性药物。	D	答案：D.肾上腺素 解析： 患者中年男性，因急性广泛前壁心肌梗死入院，第二天出现气促加重、低血压、心率增快和双中下肺湿啰音，提示患者已出现急性左心衰竭导致的**心源性休克**。此时治疗的关键是恢复心脏泵血功能，以升高血压和改善组织灌注。肾上腺素为α、β受体非选择性激动药，可激动心脏β1受体，使心肌收缩力增强，心率加快，传导加速，心输出量增多，心肌耗氧量增加。同时，它还可激动血管平滑肌的α和β2受体，产生强烈的缩血管作用，使外周阻力增加，血压升高。然而，在休克早期，由于机体有效循环血容量不足，使用肾上腺素后，其缩血管作用会导致组织灌注进一步减少，加重休克，因此不宜选用。 选项A硝酸甘油可扩张冠状动脉，增加冠状动脉血流量以及增加静脉容量，而降低心室前负荷，对于缓解心肌梗死相关症状有重要作用，故排除。 选项B呋塞米为高效能袢利尿剂，可快速利尿，减少循环血量和升高血浆胶体渗透压，从而减轻肺水肿，…	E	在急性心肌梗死合并心力衰竭的情况下，患者表现为低血压和肺水肿，使用正性肌力药物如洋地黄（选项E）是不合适的，因为洋地黄的起效较慢，且可能加重心肌缺血。此时，治疗应集中于改善心脏的泵功能和缓解肺水肿。硝酸甘油（选项A）可以扩张血管，降低心脏前负荷，呋塞米（选项B）是利尿剂，可以减轻肺水肿，去甲肾上腺素（选项C）可以升高血压。肾上腺素（选项D）虽然也有正性肌力作用，但在急性情况下可以使用以维持血压。因此，洋地黄是不宜选用的。
52	你是一名医生，我将给你一道医学考试中的选择题，请仔细阅读题目，然后在五个选项中选择最合适的一个，并解释原因	女性患者,血压190/110 mmHg,B 超提示左肾 动脉狭窄55%，右肾动脉狭窄50%，可能是什么原因导致血压升高 A.激活交感神经系统 B.激活肾素-血管紧张素-醛固酮系统 C.激活激肽系统 D.血管升压素升高 E.心房利钠肽升高	B	B	激活肾素-血管紧张素-醛固酮系统： 根据题目描述，患者血压显著升高，并且B超提示双肾动脉狭窄。肾动脉狭窄会导致肾脏血流减少，激活肾素-血管紧张素-醛固酮系统（RAAS），这是身体为了对抗血压下降而启动的一种代偿机制。RAAS的激活会导致血管收缩和水钠潴留，从而使血压升高。因此，最合适的答案是B，激活肾素-血管紧张素-醛固酮系统。其他选项虽然也可能与血压调节有关，但在这个特定情况下，肾动脉狭窄导致的RAAS激活是最直接的原因。	B	肾动脉狭窄可导致受影响的肾脏血流减少，这会激活肾素-血管紧张素-醛固酮系统（RAAS）。当肾脏血流量下降时，肾脏会分泌一种名为肾素的酶，肾素随后会作用于血管紧张素原，将其转化为血管紧张素I。血管紧张素I再通过ACE（血管紧张素转换酶）的作用转变为血管紧张素II。血管紧张素II是一种强大的血管收缩剂，它会使血管收缩，从而提高血压。此外，血管紧张素II还会刺激肾上腺皮质产生醛固酮，醛固酮促进肾脏保留钠和水，进一步增加血容量和血压。因此，肾动脉狭窄导致的血压升高主要是通过激活肾素-血管紧张素-醛固酮系统实现的。	B	患者血压显著升高（190/110 mmHg），B超提示双肾动脉狭窄。肾动脉狭窄可以显著影响肾脏的功能，减少肾脏的血液流量，进而激活肾素-血管紧张素-醛固酮系统（RAAS）。RAAS是调节血压的重要系统，当肾脏功能受损时，肾素水平升高，导致血管紧张素II和醛固酮水平增加，这些物质会促进水钠潴留和血管收缩，增加血压。其他选项如激活交感神经系统、激肽系统、血管升压素升高或心房利钠肽升高虽然可能在某些情况下影响血压，但不是肾动脉狭窄导致的血压升高的主要机制。	B	答案：B.激活肾素-血管紧张素-醛固酮系统 解释：本题考查的是高血压的病因和机制。患者左肾动脉狭窄55%，右肾动脉狭窄50%，这意味着患者的肾脏血流受到了限制。肾脏血流受限会导致肾脏产生更多的肾素，肾素会激活血管紧张素转换酶（ACE），从而产生血管紧张素II（Angiotensin II），血管紧张素II会刺激醛固酮的释放，醛固酮会促进肾脏保钠和水，导致血压升高。因此，正确答案是B.激活肾素-血管紧张素-醛固酮系统。	B	答案：B 解析：根据题目描述，女性患者血压显著升高，同时B超提示双肾动脉狭窄。肾动脉狭窄会导致肾脏的血流减少，进而激活肾素-血管紧张素-醛固酮系统（RAAS）。RAAS的激活会增加血管紧张素II的生成，这是一种强效的血管收缩剂，可以导致血压升高。此外，醛固酮的增加也会导致钠和水的重吸收增加，进一步增加血压。因此，B选项“激活肾素-血管紧张素-醛固酮系统”是导致血压升高的最可能原因。其他选项如激活交感神经系统、激肽系统、血管升压素升高或心房利钠肽升高虽然也可能影响血压，但根据题目描述，肾动脉狭窄是血压升高的直接原因，因此B选项更为合适。	B	答案：B.激活肾素-血管紧张素-醛固酮系统。 解析： 患者中年女性，血压显著升高，B超提示双侧肾动脉狭窄，结合患者病史、临床表现和相关检查，考虑诊断为肾血管性高血压。在肾动脉狭窄时，肾脏血流灌注压降低，肾实质缺血，会刺激肾小球旁器的球旁颗粒细胞释放大量肾素，进而**激活肾素-血管紧张素-醛固酮系统**，使血压升高。同时，醛固酮分泌增加，引起水钠潴留，进一步使血压升高。 选项A激活交感神经系统引起的血压升高常见于应急状态或某些内分泌疾病，如嗜铬细胞瘤，与题干描述不符，故不选。 选项C激肽系统可使细动脉扩张、血管通透性增加、支气管平滑肌舒张，并可引起疼痛，与血压升高关系不大，故排除。 选项D血管升压素升高主要作用是提高远曲小管和集合管上皮细胞对水的通透性，从而增加水的重吸收而发挥抗利尿作用，使尿量减少，尿液浓缩，与血压变化关系不大，故不选。 选项E心房利钠肽升高是由心房肌细胞合成并释放的肽类…	B	肾动脉狭窄会导致肾脏灌注压降低，进而刺激肾素的分泌，激活肾素-血管紧张素-醛固酮系统（RAAS）。这一系统的激活会导致血管收缩和钠水潴留，从而引起血压升高。因此，在这种情况下，肾动脉狭窄引起的高血压主要是由于RAAS的激活。
53	你是一名医生，我将给你一道医学考试中的选择题，请仔细阅读题目，然后在五个选项中选择最合适的一个，并解释原因	男，58岁。突发胸痛2 小时，呈持续性撕裂样疼痛，向肩背部和腰部放射。既往有高脂血症和高血压史5年，未规范治疗。查体：左上肢血压140/85 mm-Hg,右上肢180/105 mmHg,心率102 次/分,用以下哪种检查明确诊断 A.主动脉 CTA B.胸部 X 射线 C.心电图 D.超声心动图 E.冠状动脉造影	A	A	主动脉 CTA//解释：根据病史描述，患者突发胸痛，疼痛向肩背部和腰部放射，且两上肢血压明显不对称，这提示可能存在主动脉夹层。主动脉夹层是一种危急重症，需要尽快明确诊断。在这种情况下，主动脉CTA（计算机断层扫描血管成像）是明确诊断的最佳选择，因为它可以清晰地显示主动脉的结构，包括任何可能的夹层撕裂。其他选项如胸部X射线、心电图、超声心动图和冠状动脉造影，虽然在其他情况下可能有诊断价值，但对于主动脉夹层的诊断来说，CTA更为直接和准确。	A	根据患者的症状（突发胸痛、撕裂样疼痛向肩背部和腰部放射）和既往病史（高脂血症和高血压），最可能的诊断是急性主动脉夹层。主动脉CTA（计算机断层血管造影）可以清晰显示主动脉及其分支的解剖结构，是诊断主动脉夹层的首选检查方法。其他检查方法如胸部X射线、心电图、超声心动图和冠状动脉造影对于诊断主动脉夹层的敏感性和特异性较低。	A	该患者出现了突发持续性撕裂样胸痛，且疼痛向肩背部放射，这些症状符合急性心肌梗死的特征。患者的血压测量结果显示双侧上肢血压差异较大，可能是由于主动脉夹层导致的，因为主动脉夹层是一种可能引起类似症状的严重心血管疾病。 主动脉CTA（计算机断层扫描血管造影）是一种能够清晰显示主动脉壁结构的无创检查方法，可以用来诊断主动脉夹层。此外，主动脉CTA还能评估主动脉的狭窄、扩张或其他异常，对于明确诊断非常有帮助。 相比之下，胸部X线、心电图和超声心动图虽然也能提供一些有用的信息，但在诊断主动脉夹层方面不如主动脉CTA直接和准确。冠状动脉造影主要用于诊断冠状动脉疾病，不适合用于主动脉夹层的诊断。因此，选择主动脉CTA进行进一步检查是符合诊断需求的。	A	答案：A 解释：本题考查的是急性冠脉综合征的诊断。患者有高脂血症和高血压史，且有持续性撕裂样胸痛，向肩背部和腰部放射，这些症状提示可能是急性冠脉综合征。左上肢血压140/85 mm-Hg,右上肢180/105 mm-Hg，提示可能有主动脉狭窄。因此，主动脉 CTA 是最合适的检查方法，可以明确诊断。	A	答案：A.主动脉 CTA 解析：根据患者的症状，突发胸痛2小时，持续性撕裂样疼痛，向肩背部和腰部放射，以及既往有高脂血症和高血压史，这些症状提示可能存在主动脉夹层（aortic dissection）。主动脉夹层是一种严重的医疗紧急情况，需要立即诊断和治疗。在这种情况下，主动脉CTA（计算机断层扫描血管造影）是诊断主动脉夹层的首选检查方法，因为它可以提供详细的主动脉及其分支的图像，有助于确定夹层的位置和范围。 其他选项的解释： B. 胸部X射线：虽然可以提供一些关于胸部结构的信息，但对于诊断主动脉夹层来说不够敏感和特异。 C. 心电图：主要用于诊断心脏问题，如心肌梗死，但对于主动脉夹层的诊断帮助有限。 D. 超声心动图：可以评估心脏结构和功能，但对于主动脉夹层的诊断不如CTA敏感。 E. 冠状动脉造影：主要用于诊断冠状动脉疾病，如冠心病，对于主动脉夹层的诊断不适用。	A	答案：A（主动脉CTA） 解析： 中老年男性患者，突发胸痛，呈持续性撕裂样并向肩背部和腰部放射，为急性主动脉夹层的典型胸痛表现，既往有高脂血症和高血压病史，为动脉粥样硬化的危险因素，且患者双上肢血压相差较大，综合该患者的病史、症状及体征，考虑诊断为**主动脉夹层**。为明确诊断应行**主动脉CTA**，其能够直接显示主动脉夹层的真假腔，清楚显示内膜撕裂的位置以及病变的范围，是诊断主动脉夹层的金标准。 选项B胸部X射线对主动脉夹层的诊断意义不大，仅能根据上纵隔或主动脉弓影增大等间接征象提示主动脉夹层的可能，故不选。 选项C心电图主要用于心肌梗死、心律失常等心脏疾病的诊断，对于主动脉夹层的诊断价值不大，故排除。 选项D超声心动图虽能识别真、假腔或探测到主动脉的内膜裂口下垂物，但受主气道内空气的影响，超声探测可能存在盲区，影响诊断的准确性，与题意不符。 选项E冠状动脉造影为确诊冠心病的金标准，…	A	患者表现为突发胸痛，呈撕裂样，并伴有双上肢血压差异，结合既往高血压病史，这些症状提示可能存在主动脉夹层。主动脉夹层是一种急症，需要快速准确的诊断。主动脉 CTA（计算机断层扫描血管造影）是诊断主动脉夹层的首选检查，因为它可以清晰地显示主动脉的解剖结构和夹层的存在、范围及累及的分支血管情况。因此，选择A.主动脉 CTA是最合适的检查方法。
54	你是一名医生，我将给你一道医学考试中的选择题，请仔细阅读题目，然后在五个选项中选择最合适的一个，并解释原因	男,62岁。既往陈旧性心肌梗死,PCI 术后3年。2年半前开始出现活动后心慌，夜间阵发性呼吸困难，间断双下肢水肿，口服利尿药治疗有效。心脏超声示：左室扩大，左室前壁节段性运动减弱，LVEF35%，近期开始出现阵发性房颤，推荐使用的药物不包括 A.普萘洛尔 B.普罗帕酮 C.地高辛 D.比索洛尔 E.胺碘酮	B	A	普萘洛尔：本患者有陈旧性心肌梗死病史，左室扩大，左室射血分数(LVEF)35%，表明患者存在心功能不全。普萘洛尔是一种非选择性β受体阻滞剂，虽然在心梗后常规用于二级预防，但它可能加重心功能不全，尤其是在LVEF较低的患者中，因为它可能抑制心肌收缩力并减慢心率。对于本例中的阵发性房颤，通常推荐使用选择性β1受体阻滞剂（如比索洛尔）或地高辛，或者对于需要节律控制的房颤可以使用胺碘酮。普罗帕酮虽然可用于房颤的治疗，但由于其可能抑制心肌收缩力，对于LVEF较低的患者也不是首选。因此，最不适合的药物是普萘洛尔。	A	患者为一名62岁的男性，有既往陈旧性心肌梗死和PCI（经皮冠状动脉介入治疗）术后的病史。他目前的症状包括活动后心慌、夜间阵发性呼吸困难以及双下肢水肿，这些症状均提示心力衰竭的存在。心脏超声显示左室扩大、左室前壁节段性运动减弱以及LVEF（左室射血分数）为35%，进一步证实了心力衰竭的诊断。此外，患者近期还出现了阵发性房颤。 在考虑治疗药物时，需要综合考虑患者的病情、药物的作用机制以及可能的不良反应。普萘洛尔（选项A）是一种非选择性的β受体阻滞剂，虽然它可以用于治疗高血压、心绞痛等心血管疾病，但在心力衰竭患者中，非选择性的β受体阻滞剂可能会加重心力衰竭的症状，因此不推荐使用。其他选项中的药物都可以用于治疗心力衰竭和/或房颤，如普罗帕酮（一种抗心律失常药物）、地高辛（一种强心苷类药物）、比索洛尔（一种选择性的β1受体阻滞剂）和胺碘酮（一种广谱抗心律失常药物）。	B/E	该患者是一名62岁男性，既往有陈旧性心肌梗死病史，并且已经接受了经皮冠状动脉介入治疗（PCI）3年。患者自2年半前开始出现活动后心慌、夜间阵发性呼吸困难以及间断双下肢水肿，这些症状提示有心衰的存在。心脏超声显示左室扩大、左室前壁节段性运动减弱以及左室射血分数(LVEF)为35%，进一步证实了心衰的诊断，并且提示存在心肌病变。近期开始出现的阵发性房颤是心律失常的一种，可能进一步影响心脏功能。 在治疗上，对于这类伴有心衰的冠心病患者，通常需要使用β受体阻断剂（如比索洛尔）来改善心室 remodeling，提高LVEF，以及降低死亡率。普萘洛尔也是β受体阻断剂的一种，同样具有这样的作用。地高辛是正性肌力药物，用于治疗慢性心力衰竭，可以增加心排血量，但需谨慎使用，因为可能导致心律失常。胺碘酮主要用于治疗快速性心律失常，包括房颤，但由于其可能的副作用和与其他药物的相互作用，一般不作为首选。 普罗帕…	C	答案：C 解释：本题考查的是心脏病的药物治疗。题目中描述的是一名62岁男性，既往有心肌梗死史，近期出现了心力衰竭的症状，如左室扩大、LVEF35%、房颤等。根据题目描述，患者需要使用心脏抑制剂来控制心律失常和心力衰竭。普萘洛尔（A）、普罗帕酮（B）、比索洛尔（D）和胺碘酮（E）都是心脏抑制剂，可以用于控制心律失常和心力衰竭。然而，地高辛（C）是心脏激动剂，而不是抑制剂，使用地高辛可能会加重心力衰竭，甚至导致心脏骤停。因此，地高辛不是推荐使用的药物。	A	答案：A 解析：患者有陈旧性心肌梗死和PCI术后的病史，目前存在心力衰竭的症状，如活动后心慌、夜间阵发性呼吸困难和双下肢水肿，心脏超声显示左室扩大和左室前壁节段性运动减弱，LVEF35%，说明患者有左心室功能不全。此外，患者近期出现阵发性房颤。在这种情况下，β受体阻滞剂（如普萘洛尔）通常不推荐用于心力衰竭患者，因为它们可能加重心力衰竭症状。而普罗帕酮、地高辛、比索洛尔和胺碘酮均可用于房颤的治疗，其中地高辛和比索洛尔还可以用于心力衰竭的治疗。因此，不推荐使用普萘洛尔。	A	答案：A.普萘洛尔 解析： 老年男性患者，既往有陈旧性心肌梗死、PCI术病史，是发生心力衰竭的主要病因。活动后心慌、夜间阵发性呼吸困难、间断双下肢水肿，为左心衰竭常见症状。心脏超声示左室扩大，左室前壁节段性运动减弱，LVEF35%，提示左心收缩功能下降。综合该患者的病史、症状、体征及辅助检查，考虑诊断为**慢性心力衰竭**。患者近期出现阵发性房颤，对于心衰合并房颤的患者，治疗时应首先控制心室率，**普萘洛尔**为β受体拮抗剂，可抑制心肌收缩力，加重心衰症状，故不作为首选用药。 选项B普罗帕酮，选项E胺碘酮，均属于广谱抗心律失常药物，对阵发性房颤均有一定疗效，故可一并排除。 选项C地高辛，选项D比索洛尔，均可用于房颤患者控制心室率治疗，不符合题意。 综上所述，正确答案是：A.普萘洛尔。	B	普罗帕酮是一种抗心律失常药物，但它在有结构性心脏病（如心肌梗死后、心力衰竭或左室功能不全）的患者中是禁忌的，因为它可能增加心律失常的风险。该患者有陈旧性心肌梗死和左室功能不全（LVEF 35%），因此不应使用普罗帕酮。其他选项如普萘洛尔和比索洛尔（均为β受体阻滞剂）及胺碘酮可以用于控制心律和心率，而地高辛在心力衰竭伴有房颤时可用于心率控制。
55	你是一名医生，我将给你一道医学考试中的选择题，请仔细阅读题目，然后在五个选项中选择最合适的一个，并解释原因	女，70岁。反复双膝关节疼痛10年，逐渐加重2年，活动时关节有弹响。体检：双膝关节骨摩擦音(+)，但无明显红肿及压痛。最可能的诊断是 A.骨关节炎 B.类风湿关节炎 C.反应性关节炎 D.强直性脊柱炎 E.系统性红斑狼疮	A	A	骨关节炎：根据病史描述，患者有长期的双膝关节疼痛，逐渐加重，活动时有弹响，体检发现有双膝关节骨摩擦音，这些症状和体征都是骨关节炎的典型表现。骨关节炎是一种常见的慢性关节疾病，多见于老年人，主要表现为关节疼痛、活动受限和关节摩擦音。其他选项如类风湿关节炎、反应性关节炎、强直性脊柱炎和系统性红斑狼疮通常会有其他系统性的症状和体征，如关节红肿、压痛、晨僵等，与患者表现不符。	A	根据患者年龄、症状（双膝关节疼痛10年，逐渐加重2年，活动时关节有弹响）以及体检结果（双膝关节骨摩擦音阳性，无明显红肿及压痛），最可能的诊断是骨关节炎。骨关节炎是一种退行性关节病，常见于老年人，主要表现为关节疼痛、僵硬和功能障碍。而类风湿关节炎、反应性关节炎、强直性脊柱炎和系统性红斑狼疮等疾病通常会有其他伴随症状和体征，如晨僵、对称性关节受累、骶髂关节炎、眼部病变等，与本例患者的临床表现不符。	A	骨关节炎（Osteoarthritis, OA）是最可能的诊断。患者为70岁女性，有10年双膝关节疼痛病史，且在过去的两年内症状逐渐加重。活动时关节有弹响，以及体检时发现双膝关节骨摩擦音（+)，这些都是骨关节炎的典型症状。骨关节炎通常与年龄增长相关，表现为关节软骨的退行性变，关节边缘骨质增生，导致关节疼痛、肿胀和活动受限。尽管题目中提到无明显红肿及压痛，但这些症状并不是骨关节炎的必备条件，骨关节炎可以无明显炎症反应。其他选项如类风湿关节炎、反应性关节炎、强直性脊柱炎和系统性红斑狼疮通常与骨关节炎的症状不同，特别是在老年人中，更倾向于骨关节炎。	A	答案：A	A	答案：A 解析：根据题目描述，患者为70岁女性，有10年的双膝关节疼痛史，且疼痛在2年内逐渐加重，活动时关节有弹响。体检发现双膝关节骨摩擦音阳性，但无明显红肿及压痛。这些症状和体征最符合骨关节炎的诊断。骨关节炎是一种常见的关节疾病，特别是在老年人中，主要表现为关节疼痛、活动受限和关节摩擦音。而类风湿关节炎、反应性关节炎、强直性脊柱炎和系统性红斑狼疮通常伴有其他系统性症状和体征，且发病年龄和性别分布与本病例不符。因此，最可能的诊断是骨关节炎。	A	答案：A，骨关节炎 解析： 老年女性患者，反复双膝关节疼痛多年，活动时关节弹响，体检双膝关节骨摩擦音阳性，为骨关节炎典型体征，根据患者症状，体征，辅助检查结果，该患者考虑诊断为**骨关节炎**。骨关节炎为一种退行性病变，系由于增龄、肥胖、劳损、创伤、关节先天性异常、关节畸形等诸多因素引起的关节软骨退化损伤、关节边缘和软骨下骨反应性增生，又称骨关节病、退行性关节炎、老年性关节炎、肥大性关节炎等。 选项B类风湿关节炎主要表现为反复发作的、对称性的、多发性小关节炎，以近端指间关节、掌指关节最为多见，该患者为双膝关节疼痛，与类风湿关节炎临床表现不符，故不选。 选项C反应性关节炎是一种继发于某些特定部位感染之后而出现的急性非化脓性关节炎，与该患者症状不符，故排除。 选项D强直性脊柱炎多见于青年男性，最典型和常见症状为炎性腰背痛，多为隐痛，该患者为老年女性，且为膝关节疼痛，与题意不符。 选项E系统性…	A	根据题目描述，患者是一名70岁的女性，反复双膝关节疼痛10年，并且症状在过去2年逐渐加重，活动时关节有弹响。体检发现双膝关节有骨摩擦音，但无明显红肿及压痛。这些症状和体征都符合骨关节炎（A）的典型表现。骨关节炎常见于老年人，是一种退行性关节病，常表现为关节疼痛、僵硬和活动时的摩擦音。类风湿关节炎（B）通常伴有明显的炎症表现，如关节红肿、压痛和晨僵。反应性关节炎（C）通常与感染有关，且有全身症状。强直性脊柱炎（D）主要影响脊柱，系统性红斑狼疮（E）则是一种全身性疾病，通常伴有多系统损害和免疫异常。综上所述，最符合该患者表现的诊断是骨关节炎。
56	你是一名医生，我将给你一道医学考试中的选择题，请仔细阅读题目，然后在五个选项中选择最合适的一个，并解释原因	男，30岁。患甲状腺功能亢进症，突然出现双下肢不能动。检查：双下肢膝腱反射减退，无肌萎缩。血钾测定2.3mmol/L，最可能是下列哪种情况 A.慢性甲亢性肌病 B.周期性瘫痪 C.周围神经炎 D.重症肌无力 E.癔症	B	B	周期性瘫痪：根据患者年轻男性，甲状腺功能亢进症的背景，突然出现的双下肢无力，膝腱反射减退，血钾测定低至2.3mmol/L，首先应考虑为甲亢相关的周期性瘫痪。这是一种少见的甲亢并发症，表现为低钾血症引起的肌肉瘫痪，通常下肢较重，血钾水平降低是引起瘫痪的直接原因。其他选项中，慢性甲亢性肌病通常表现为近端肌无力，肌萎缩；周围神经炎表现为感觉和运动神经功能障碍，而本例中并无肌萎缩；重症肌无力表现为肌肉易疲劳，休息后可缓解，且与钾代谢异常关系不大；癔症常表现为功能性瘫痪，但不会有低钾血症的表现。	B	患者为30岁男性，患有甲状腺功能亢进症，突然出现双下肢不能动，双下肢膝腱反射减退，无肌萎缩，血钾测定2.3mmol/L（低于正常值）。根据这些症状和体征，最可能的情况是周期性瘫痪（B）。周期性瘫痪是一种与电解质代谢紊乱有关的疾病，其中低钾型周期性瘫痪与甲状腺功能亢进症有关，表现为急性发作的肌肉无力或麻痹，通常从下肢开始，伴有低血钾。其他选项中，慢性甲亢性肌病（A）通常表现为肌无力和肌萎缩；周围神经炎（C）通常有感觉异常和疼痛；重症肌无力（D）是一种自身免疫性疾病，主要影响骨骼肌，与血钾水平无关；癔症（E）是一种心理因素导致的躯体障碍，通常没有明确的生化异常。因此，根据患者的临床表现和实验室检查结果，最可能的情况是周期性瘫痪。	B	患者为30岁男性，患甲状腺功能亢进症，突然出现双下肢不能动，检查显示双下肢膝腱反射减退，无肌萎缩。血钾测定2.3mmol/L（正常血钾范围3.5-5.5mmol/L），这些症状和实验室检查结果符合周期性瘫痪的特点。 周期性瘫痪是一种以反复发作的肢体瘫痪为特征的疾病，常与甲状腺功能亢进有关，发作时患者血钾水平降低。患者在发作时可能出现四肢无力或瘫痪，但通常不会出现肌萎缩或肌炎。甲状腺功能亢进可引起血钾的转移性降低，导致周期性瘫痪的发生。 其他选项的原因分析： A.慢性甲亢性肌病：通常表现为肌肉逐渐无力，而不是突然的瘫痪，且不会出现血钾降低。 C.周围神经炎：通常会导致感觉异常或肌肉萎缩，不会引起下肢不能动。 D.重症肌无力：表现为肌肉易疲劳，不能维持正常肌张力，通常不引起完全的瘫痪，且不会导致血钾降低。 E.癔症：通常表现为情绪激动、精神症状或假性瘫痪，不会导致血钾降低或肌无力的临床表现。…	B	答案：B 解释：本题考查的是甲亢性肌病的临床表现。患者出现双下肢不能动，血钾正常，膝腱反射减退，无肌萎缩，这些症状与周期性瘫痪（B）最为相符。周期性瘫痪是甲亢性肌病的一个常见表现，患者在甲亢的高峰期出现肌无力，血钾正常，肌电图检查正常，反射减退。因此，正确答案是B。	B	答案：B 解析：根据题目描述，患者为30岁男性，患有甲状腺功能亢进症，突然出现双下肢不能动，检查发现双下肢膝腱反射减退，无肌萎缩，血钾测定2.3mmol/L。这些症状和检查结果最符合周期性瘫痪（B）。周期性瘫痪是一种以反复发作的肌无力和低钾血症为特征的疾病，常与甲状腺功能亢进症有关。其他选项如慢性甲亢性肌病（A）通常表现为近端肌无力和肌萎缩，周围神经炎（C）会有感觉障碍，重症肌无力（D）通常表现为波动性肌无力，癔症（E）则与心理因素有关，这些均不符合题目描述。	B	答案：B.周期性瘫痪。 解析： 青年男性患者，既往有甲状腺功能亢进病史，为周期性瘫痪好发人群，突发双下肢不能活动，双下肢膝腱反射减退，为低钾型周期性瘫痪典型表现，查血钾明显降低，根据患者病史、临床表现和实验室检查，考虑诊断为**甲亢所致低钾型周期性瘫痪**。 选项A慢性甲亢性肌病多见于中年男性，起病缓慢，主要表现为进行性肌无力和肌萎缩，近端肌群明显，以肩胛带和骨盆带肌群为主，登楼、蹲位起立及梳头动作难以完成，与题干中患者症状不符，故不选。 选项C周围神经炎主要表现为肢体远端对称性感觉、运动和植物神经功能障碍，与本题患者表现不符，故排除。 选项D重症肌无力主要表现为骨骼肌病态疲劳、症状波动、晨轻暮重，新斯的明试验阳性，肌电图检查低频重复刺激波幅变化大，高频重复刺激波幅增高可达5倍以上，与患者症状不符，故不考虑。 选项E癔症是由精神因素，如生活事件、内心冲突、暗示或自我暗示，作用于易病个体引…	B	答案详情周期性瘫痪。周期性瘫痪是甲状腺功能亢进症的一个并发症，常表现为急性、可逆的肌无力或瘫痪，通常伴有低钾血症。题目中的患者表现为突然出现的双下肢不能动，膝腱反射减退且血钾水平显著降低（2.3mmol/L），符合周期性瘫痪的特征。其他选项如慢性甲亢性肌病、周围神经炎、重症肌无力和癔症都不符合低钾血症和急性瘫痪的特征。
57	你是一名医生，我将给你一道医学考试中的选择题，请仔细阅读题目，然后在五个选项中选择最合适的一个，并解释原因	女，16岁。随旅行团到边远地区旅游，晚饭后发生腹痛、腹泻，一天腹泻4次，于当地卫生院治疗后好转，第二天烈日下阳光照射后皮肤出现红斑，可能是什么治疗药物的不良反应 A.头孢他啶 B.庆大霉素 C.盐酸小檗碱 D.氧氟沙星 E.吡喹酮	D	C	盐酸小檗碱： 该患者在使用某种药物后，于烈日下照射出现皮肤红斑，这可能是药物引起的光敏反应。在给出的选项中，盐酸小檗碱（黄连素）是一种已知可以引起光敏反应的药物。光敏反应是指某些药物在体内代谢后，经日光照射可引起皮肤对紫外线的敏感性增加，导致皮肤出现红斑、水肿等炎症反应。而其他选项中的药物，虽然也可能有不良反应，但与光敏反应的关联性不如盐酸小檗碱强。因此，最合适的答案是C。	D	根据病史，患者在使用某种药物后出现了皮肤红斑，特别是在阳光照射下加重，这符合光敏性皮炎的表现。头孢他啶（A项）和庆大霉素（B项）一般不引起光敏性反应。盐酸小檗碱（C项）通常用于治疗腹泻，但与光敏性无关。氧氟沙星（D项）是一种广谱抗生素，属于喹诺酮类药物，已知这类药物可以引起光敏性反应。吡喹酮（E项）主要用于治疗寄生虫感染，如血吸虫病，与光敏性反应无关。因此，最有可能导致患者皮肤红斑的药物是氧氟沙星。	C	患者在治疗后好转可能已经使用了某种抗生素，而盐酸小檗碱（选项C）是一种常用的抗生素，它的不良反应之一是日光敏感性，即在烈日下阳光照射后皮肤出现红斑。这种反应是由于药物的色素成分导致的光敏感性，称为药物光敏反应。其他选项中的药物并不具有这种典型不良反应。因此，最合适的选项是C，盐酸小檗碱。	D	D.氧氟沙星	D	答案：D 解析：根据题目描述，患者在腹泻治疗后好转，但在第二天烈日下阳光照射后皮肤出现红斑。这种情况可能是由于药物引起的光敏反应。在所给的选项中，氧氟沙星是一种喹诺酮类抗生素，已知这类药物可能引起光敏反应。头孢他啶、庆大霉素、盐酸小檗碱和吡喹酮通常不与光敏反应相关。因此，最可能的答案是D，氧氟沙星。	A	答案：A.头孢他啶 解析： 青少年女性患者，于边远地区旅游期间出现腹痛腹泻，考虑诊断为旅行者腹泻，多为细菌感染所致，治疗后好转，提示治疗有效，最可能的治疗药物为抗生素。烈日下阳光照射后皮肤出现红斑，为光敏反应的表现，**头孢他啶**可引起光敏反应，出现皮肤红斑。 选项B庆大霉素不良反应包括皮疹、发热等过敏反应，听力减退、耳鸣等耳毒性，血尿、排尿次数显著减少或尿量减少等肾毒性，以及呼吸困难、嗜睡等，不会出现光敏反应，故不选。 选项C盐酸小檗碱为止泻药，主要用于治疗肠道感染、腹泻，不良反应较少，偶有恶心、呕吐、皮疹和药热，停药后即消失，不会引起光敏反应，故排除。 选项D氧氟沙星为抗菌药，用于治疗敏感菌所致的感染，不良反应包括胃肠道反应如腹部不适或疼痛、腹泻、恶心或呕吐，中枢神经系统反应如头昏、头痛、嗜睡或失眠，过敏反应如皮疹、皮肤瘙痒，偶可发生渗出性多形性红斑及血管神经性水肿，光敏反应少见，…	D	氧氟沙星是一种喹诺酮类抗菌药物，已知可引起光敏反应。患者在烈日下阳光照射后皮肤出现红斑，提示可能是药物引起的光敏性皮炎。喹诺酮类药物如氧氟沙星是常见的导致光敏反应的药物，因此最可能的答案是D.氧氟沙星。
58	你是一名医生，我将给你一道医学考试中的选择题，请仔细阅读题目，然后在五个选项中选择最合适的一个，并解释原因	女，66岁。发热伴尿急、尿频、尿痛3天，既往糖尿病病史10年。查体：T38.5℃，左肾区叩击痛( +),尿沉渣镜检:RBC 8~10个/HP,WBC 满视野。清洁中段尿细菌定量培养：大肠埃希菌106 cfu/ml，应首选 A.抗生素治疗1周 B.抗生素治疗2周 C.不使用抗生素治疗 D.抗生素治疗3天 E.单剂量抗生素	B	B	根据病史和检查结果，患者表现为典型的尿路感染（UTI），伴有发热、尿急、尿频、尿痛，以及肾区叩击痛，尿沉渣镜检显示有大量白细胞和红细胞，尿培养结果为大肠埃希菌感染，定量大于105 cfu/ml，符合尿路感染的治疗指征。由于患者有糖尿病病史，其尿路感染往往更难以控制，需要更长时间的治疗。因此，首选抗生素治疗2周，以确保感染得到充分控制。短于1周的治疗可能不足以根除感染，而超过3周的治疗通常不是必要的，除非有特殊情况。不使用抗生素或单剂量抗生素治疗对于这种情况来说是不合适的。	B	根据患者症状和体检结果，可以诊断为急性肾盂肾炎。由于患者有糖尿病病史，属于复杂性尿路感染，治疗周期应该更长一些。对于复杂性尿路感染，一般建议使用抗生素治疗2周。因此，选项B是正确的。	B	该患者表现为典型的泌尿系统感染症状，包括发热、尿急、尿频和尿痛，结合左肾区叩击痛和尿沉渣镜检中大量的红细胞和白细胞，以及清洁中段尿细菌定量培养中检测到大肠埃希菌高达106 cfu/ml，支持急性细菌性膀胱炎或肾盂肾炎的诊断。 对于急性细菌性膀胱炎，目前的指南建议通常给予抗生素治疗7天，而对于肾盂肾炎，治疗时间可能更长，通常推荐2周。因为肾盂肾炎的特点是抗生素难以到达肾脏，因此需要更长时间的抗生素治疗以确保清除感染。 此外，该患者有10年的糖尿病病史，糖尿病患者更容易发生尿路感染，且病程可能更长、更严重。因此，为了确保充分治疗并防止感染复发，应该选择2周的抗生素治疗（选项B）。 选项A（抗生素治疗1周）可能不足以完全清除感染，选项C（不使用抗生素治疗）和E（单剂量抗生素）通常不被推荐用于治疗严重的细菌感染，如肾盂肾炎。选项D（抗生素治疗3天）可能太短，不足以有效治疗感染。因此，选项B是最佳…	B	答案： B.抗生素治疗2周 解释： 本题考查的是尿路感染的治疗。 根据题目描述，患者是66岁的女性，伴有糖尿病病史10年，发热、尿急、尿频、尿痛3天，体温38.5℃，左肾区叩击痛阳性，尿沉渣镜检显示RBC 8~10个/HP，WBC 满视野，清洁中段尿细菌定量培养结果为大肠埃希菌106 cfu/ml。 这些症状和体征表明患者患有尿路感染（UTI），尤其是上尿路感染（Pyelonephritis）。 对于上尿路感染，通常需要抗生素治疗。 选项A（抗生素治疗1周）和选项D（抗生素治疗3天）可能不够长，可能导致治疗失败或复发。 选项C（不使用抗生素治疗）是不合适的，因为上尿路感染需要抗生素治疗。 选项E（单剂量抗生素）可能不够有效，因为上尿路感染通常需要更长时间的抗生素治疗。 因此，选项B（抗生素治疗2周）是最合适的选择，因为它提供了足够的治疗时间来清除感染。 注意：在实际临床实践中，治疗的具体…	B	答案：B.抗生素治疗2周 解析：根据题目描述，患者为66岁女性，有糖尿病病史10年，目前出现发热、尿急、尿频、尿痛等症状，体温高达38.5℃，左肾区叩击痛阳性，尿沉渣镜检可见大量红细胞和白细胞，清洁中段尿细菌定量培养显示大肠埃希菌106 cfu/ml，这些症状和检查结果符合急性肾盂肾炎的诊断。对于急性肾盂肾炎的治疗，通常需要使用抗生素，并且疗程至少需要2周，以确保彻底消除感染。因此，选项B是正确的。其他选项，如A、D和E，抗生素疗程过短，可能无法彻底治愈感染；选项C不使用抗生素治疗则完全不符合治疗原则。	D	答案：D.抗生素治疗3天。 解析： 老年女性患者，既往糖尿病病史，是尿路感染的高危因素，出现膀胱刺激征、发热，左肾区叩击痛阳性，实验室检查见镜下血尿，尿中见大量白细胞，尿细菌定量培养见大肠埃希菌，根据患者症状，体征辅助检查结果，考虑诊断为**急性肾盂肾炎**。急性肾盂肾炎的治疗首选对革兰阴性杆菌有效的抗生素，且常采用2种药物联合应用，疗程**7～14天**，但鉴于患者有糖尿病病史，感染不易控制，因此疗程需延长，可采用**小剂量抗生素长期抑菌治疗**，即每晚睡前排尿后口服单次剂量的抗生素，如复方磺胺甲噁唑1～2片或呋喃妥因50～100mg，连用半年左右，因此首选**抗生素治疗3天**，后续改为小剂量抗生素抑菌治疗。 选项A抗生素治疗1周，选项B抗生素治疗2周，均属于常规疗程，但鉴于患者有糖尿病病史，感染不易控制，因此疗程需延长，故一并排除。 急性肾盂肾炎为细菌感染性疾病，必须使用抗生素治疗…	A	患者为66岁女性，伴有糖尿病病史，现表现出尿路感染的典型症状（尿急、尿频、尿痛）和体征（发热、左肾区叩击痛），尿液检查提示细菌感染（大肠埃希菌106 cfu/ml）。糖尿病患者免疫功能相对较弱，感染风险和严重性较高，因此在治疗尿路感染时，通常需要更长的抗生素疗程以确保彻底清除感染。通常建议至少1周的抗生素治疗，以减少感染复发和并发症的风险。因此，选择A.抗生素治疗1周是最合适的。
59	你是一名医生，我将给你一道医学考试中的选择题，请仔细阅读题目，然后在五个选项中选择最合适的一个，并解释原因	女，35岁。阵发性头痛2个月，近1 周来间断发生多次癫痫，平日喜食烧烤，查体：神清，颈无抵抗，躯干和四肢可触及多个皮下结节，血 WBC 16×10⁹/L,N0.61,L0.20,E 0.12,头颅CT:脑内可见多个0.5~1.0cm结节,最可能的是 A.脑出血 B.癫痫 C.脑肿瘤 D.脑脓肿 E.囊尾蚴病	E	E	囊尾蚴病：根据病史，患者有阵发性头痛和近期发生的癫痫，加上喜食烧烤（可能存在生食或未煮熟食物的风险），以及血象中嗜酸性粒细胞比例增高（E 0.12，正常情况下较低），这些都是脑囊尾蚴病的临床线索。囊尾蚴病是由猪肉绦虫的幼虫（囊尾蚴）在脑内寄生引起的疾病，可以形成结节。而颈无抵抗和皮下结节也是该病的特征之一。CT结果显示脑内多个结节进一步支持这一诊断。其他选项如脑出血、脑肿瘤和脑脓肿虽然也可能引起头痛和癫痫，但不符合其他临床表现和实验室检查结果。癫痫虽然是一个症状，但不是最可能的诊断。因此，最可能的诊断是囊尾蚴病。	E	根据患者提供的症状和体征，最可能的诊断是囊尾蚴病。囊尾蚴病是一种由猪带绦虫的幼虫（称为囊尾蚴）引起的疾病，这些幼虫可以在人体内形成结节。患者喜欢吃烧烤，这可能是感染的途径。症状包括阵发性头痛和癫痫发作，这些都是囊尾蚴病的常见表现。体检发现多个皮下结节也支持这一诊断。血液检查显示白细胞计数升高，尤其是嗜酸性粒细胞比例升高，这也是寄生虫感染的典型特征。头颅CT扫描显示多个小结节，与囊尾蚴病的病变相符。因此，综合以上信息，最可能的诊断是囊尾蚴病。	D	患者为35岁女性，阵发性头痛2个月，近1周来间断发生多次癫痫，这些症状可能与脑内的病变有关。查体时发现躯干和四肢可触及多个皮下结节，血常规显示白细胞计数升高（WBC 16×10⁹/L），中性粒细胞比例偏高（N0.61），淋巴细胞比例偏低（L0.20），这提示可能有感染存在。头颅CT显示脑内多个0.5~1.0cm的结节，这些结节的大小和位置与脑脓肿的特点相符合。脑脓肿是颅内感染的一种表现，常由细菌引起，如葡萄球菌或链球菌，特征是脑内形成脓肿，CT扫描可以显示脑内的低密度区。 选项A（脑出血）通常不会出现血常规的白细胞计数升高和皮下结节等症状。选项B（癫痫）和C（脑肿瘤）虽然可以导致头痛和癫痫，但通常不会出现明确的皮下结节和脑内结节。选项E（囊尾蚴病）通常不会在头颅CT上表现为多个结节，且与患者的症状和体征不符。因此，最可能的诊断是脑脓肿（D）。	E	答案： E.囊尾蚴病 解释：根据题目描述，患者有以下几点特征：阵发性头痛2个月，近1周来间断发生多次癫痫，喜食烧烤，查体发现皮下结节，血常规检查显示白细胞计数升高，头颅CT显示脑内可见多个0.5~1.0cm结节。这些症状和体征综合考虑，囊尾蚴病（Cysticercosis）是最可能的诊断。囊尾蚴病是一种由囊尾蚴（Taenia solium）引起的寄生虫病，主要通过食入未煮熟的猪肉或猪肉制品而感染。囊尾蚴病可以影响多个器官，包括脑部，导致脑内结节形成，引起头痛、癫痫等症状。因此，选项E.囊尾蚴病是最合适的答案。	D	答案：D 解析：根据患者的临床表现，包括阵发性头痛、癫痫发作、皮下结节以及血常规中白细胞计数升高，特别是中性粒细胞比例增高，这些症状提示可能存在感染性疾病。头颅CT显示脑内多个0.5~1.0cm的结节，这与脑脓肿的影像学特征相符。脑脓肿通常由细菌、真菌或寄生虫感染引起，患者喜食烧烤，可能增加了寄生虫感染的风险，但根据血常规和CT结果，最可能的诊断是脑脓肿。脑出血通常不会引起皮下结节，癫痫是一种症状而非疾病本身，脑肿瘤通常表现为单个结节，而囊尾蚴病通常与皮下结节有关，但CT表现与本病例不符。	E	答案：E.囊尾蚴病 解析： 患者中年女性，平日喜食烧烤，为囊尾蚴感染的高危因素，阵发性头痛、间断发生多次癫痫，为脑囊尾蚴病的典型表现，查体示躯干和四肢可触及多个皮下结节，头颅CT示脑内可见多个0.5~1.0cm结节，故最可能的诊断是**脑囊尾蚴病**。 选项A脑出血多见于50岁以上患者，多有高血压病史，多在情绪激动或活动中突然发病，发病后多有血压明显升高，由于颅内压升高，常有头痛、呕吐和不同程度的意识障碍，与题干描述不符，故排除。 选项B癫痫是由于脑部神经元的异常放电引起的一种慢性疾病，但题中患者平日喜食烧烤，躯干和四肢可触及多个皮下结节，头颅CT示脑内可见多个0.5~1.0cm结节，并非单纯的癫痫，故不选。 选项C脑肿瘤指生长在颅腔的新生物，又称颅内肿瘤、脑癌，可起源于脑、脑膜、神经、血管及脑附件，或由身体的其他组织或脏器转移侵入颅内而形成，大都可产生头痛、颅内高压及局灶性症状，与本题…	E	患者的症状和检查结果提示可能存在寄生虫感染。患者有喜食烧烤的饮食习惯，这可能导致囊虫病（囊尾蚴病）的感染。囊尾蚴病是由猪肉绦虫的幼虫（囊尾蚴）引起的，常通过食用未煮熟的受感染猪肉传播。患者的头颅CT显示脑内多个结节，这与囊尾蚴病的特征性影像学表现相符。此外，血液检查显示嗜酸性粒细胞增多（E 0.12），这也支持寄生虫感染的诊断。因此，最可能的诊断是囊尾蚴病。
60	你是一名医生，我将给你一道医学考试中的选择题，请仔细阅读题目，然后在五个选项中选择最合适的一个，并解释原因	男，68岁。胸痛3年，位于胸骨后，凌晨发作数分钟后可自行缓解，发作时心电图提示 V₁~V₃导联压低0.3mV，后复测心电图为正常，该患者为 A.中间综合征 B.初发型心绞痛 C.变异型心绞痛 D.恶化型心绞痛 E.劳累型心绞痛	C	C	变异型心绞痛：根据病史描述，患者胸痛有明确的3年病史，凌晨发作且发作时间短，数分钟后可自行缓解，心电图在发作时表现为V₁~V₃导联压低，但后来复测心电图为正常，这符合变异型心绞痛的特点。变异型心绞痛通常是由冠状动脉痉挛引起的，其心电图表现可以是ST段压低或抬高，且这种改变在缓解期可以恢复正常。其他选项与该患者的临床表现和心电图改变不符。中间综合征通常是指不稳定型心绞痛的一种表现，但该患者病史较长且症状有规律性。初发型心绞痛通常是指新近发生的心绞痛，而该患者病史已有3年。恶化型心绞痛和劳累型心绞痛通常不会在短时间内自行缓解，且劳累型心绞痛与活动有关，而该患者胸痛发作与凌晨时间相关，而非劳累后。	C	根据病史描述，这位男性患者在凌晨发作胸痛，且疼痛可在几分钟内自行缓解，同时心电图显示V₁~V₃导联压低0.3mV，随后恢复正常。这些特征符合变异型心绞痛的诊断标准。变异型心绞痛的特点是冠状动脉痉挛引起的胸痛，常在休息或睡眠时发生，而非由体力活动诱发。因此，选项C“变异型心绞痛”是最合适的选择。	C	患者的症状和心电图表现符合变异型心绞痛的诊断。变异型心绞痛是指在静息状态下，由于冠状动脉痉挛导致心肌缺血，通常在凌晨发作，与劳累或体力活动无关。发作时心电图可出现ST段抬高或压低，而在缓解期心电图恢复正常。该患者胸痛位于胸骨后，凌晨发作，且发作时心电图V₁~V₃导联压低，后复测心电图为正常，这些特点均支持变异型心绞痛的诊断。 其他选项解释： A.中间综合征：这是一个错误选项，中间综合征通常是指某些药物（如神经肌肉阻滞剂）的不良反应，导致患者在用药后出现肌肉无力和呼吸困难等症状，与心绞痛无关。 B.初发型心绞痛：初发型心绞痛是指心绞痛的首次发作，通常与劳累有关，而该患者胸痛发生在凌晨，且可自行缓解，与初发型心绞痛的特征不符。 D.恶化型心绞痛：恶化型心绞痛是指心绞痛的发作频率、持续时间、严重程度或诱发因素的增加，与原发性劳累型心绞痛相比，发作更为频繁和严重，但该患者描述的症状没有提到这些特…	C	答案：C 解释：本题考查的是心绞痛的分类。根据题目描述，患者的胸痛位于胸骨后，凌晨发作数分钟后可自行缓解，心电图提示 V₁~V₃导联压低0.3mV，后复测心电图为正常。这些特征与变异型心绞痛（C）相符。变异型心绞痛通常表现为夜间胸痛，且心电图在发作时可能显示ST段压低或抬高，但通常在发作后恢复正常。因此，选项C是最合适的答案。	C	答案：C 解析：根据题目描述，患者胸痛发作时心电图提示V₁~V₃导联压低0.3mV，后复测心电图为正常，这符合变异型心绞痛的特点。变异型心绞痛是由于冠状动脉痉挛引起的，通常在静息状态下发作，表现为心电图上ST段抬高，症状缓解后心电图可恢复正常。而其他选项中，中间综合征、初发型心绞痛、恶化型心绞痛和劳累型心绞痛均不符合题目描述的症状和心电图变化。	B	答案：**B.初发型心绞痛**。 解析： 老年男性患者，有胸痛病史，位于胸骨后，凌晨发作数分钟后可自行缓解，为心绞痛典型表现，发作时心电图提示V₁~V₃导联压低0.3mV，后复测心电图为正常，根据其临床表现和辅助检查，考虑诊断为**心绞痛**。初发型心绞痛指首发症状1～2个月内，很轻的体力活动可诱发的心绞痛，该患者病程3年，但本次为首次发作，故诊断为**初发型心绞痛**。 选项A中间综合征多发生在重度有机磷农药中毒后，主要表现为一组以肌无力为突出表现的综合征，无胸痛表现，故排除。 选项C变异型心绞痛特征为静息心绞痛，表现为一过性ST段动态改变，即心绞痛发作时ST段抬高，发作过后ST段恢复正常，与患者心电图表现不符，故不选。 选项D恶化型心绞痛指在近一个月内症状逐渐加重的情况，轻度活动甚至休息状态下也可出现心绞痛，且发作次数增加、持续时间延长、含服硝酸甘油量增加，与患者表现不符，故不考虑。…	C	答案详情变异型心绞痛。 变异型心绞痛（也称为Prinzmetal心绞痛）是由冠状动脉痉挛引起的心绞痛，通常在休息时发生，尤其是在凌晨或夜间。这种类型的心绞痛常常伴随着心电图的暂时性变化，例如ST段抬高或压低，在发作缓解后心电图可恢复正常。题目中提到的凌晨发作、数分钟后自行缓解、发作时心电图变化以及发作后心电图恢复正常的特征，符合变异型心绞痛的典型表现。因此，最合适的答案是C.变异型心绞痛。
61	你是一名医生，我将给你一道医学考试中的选择题，请仔细阅读题目，然后在五个选项中选择最合适的一个，并解释原因	女,30岁。月经增多,心肺正常, Hb 86 g/L,PaO₂82.3 mmHg,PaCO₂37.6 mmHg,pH值7.43。 血氧容量降低的原因是 A.二氧化碳分压下降 B.红细胞内2,3-DPG下降 C.体温下降 D. pH值下降 E.血红蛋白下降	E	E	血红蛋白下降： 血氧容量是指血液携带氧气的能力，它主要取决于血红蛋白的量和血红蛋白与氧结合的亲和力。在这个病例中，患者血红蛋白水平为86 g/L，低于正常范围（通常成年女性正常下限约为12 g/dL，即120 g/L），这表明患者有贫血。由于血红蛋白是携带氧气的主要蛋白质，其下降直接导致血氧容量降低。其他选项如二氧化碳分压下降、红细胞内2,3-DPG下降、体温下降和pH值下降，虽然都可能影响氧的释放和利用，但在这个病例中，并没有明显的证据表明它们是导致血氧容量降低的原因。特别是2,3-DPG的变化通常影响氧与血红蛋白的亲和力，但在这个问题中并未提及有相关变化。因此，最合适的答案是血红蛋白下降。	E	血氧容量是指单位容积血液中血红蛋白所能结合的最大氧量。血红蛋白是血液中携带氧气的主要蛋白质，其浓度直接影响到血液的携氧能力。根据题干描述，患者Hb 86 g/L低于正常值，说明血红蛋白含量下降，导致血液携氧能力下降，血氧容量降低。因此，血红蛋白下降是血氧容量降低的原因。	E	患者是一名女性，30岁，月经增多可能意味着有慢性失血的情况，这可以解释为什么她的血红蛋白（Hb）水平降低至86 g/L（正常范围通常在120-160 g/L之间）。血红蛋白的下降直接影响到血液携带氧气的能力，因此血氧容量降低。PaO₂（动脉血氧分压）、PaCO₂（动脉二氧化碳分压）和pH值都在正常范围内，因此这些指标的变化不是血氧容量降低的主要原因。2,3-DPG（2,3-二磷酸甘油酸）是红细胞中的一种化合物，它影响血红蛋白与氧气的结合和解离，但其水平的变化通常不会由轻微的pH值变化或二氧化碳分压的变化引起，除非是严重的酸碱平衡紊乱。体温的下降可能会影响血红蛋白的氧亲和力，但这通常不是血氧容量降低的常见原因，特别是在体温轻微变化的情况下。因此，最合适的案是E.血红蛋白下降。	E	答案：E.血红蛋白下降 解释：根据题目中的信息，患者的血红蛋白（Hb）水平为86 g/L，这明显低于正常值（通常为120-150 g/L）。血红蛋白是运输氧气的主要蛋白质，当血红蛋白水平降低时，血液的氧输送能力会减弱，从而导致血氧容量降低。因此，选项E是正确答案。其他选项不正确，因为：A、二氧化碳分压下降通常会导致血氧容量增加；B、2,3-二磷酸甘油酸（2,3-DPG）水平下降通常会导致血氧容量增加；C、体温下降通常不会直接影响血氧容量；D、pH值升高（而不是下降）通常不会直接影响血氧容量。	E	答案：E 解析：血氧容量是指血红蛋白结合氧气的最大能力。血氧容量降低通常与血红蛋白含量的减少有关。在这个问题中，患者的血红蛋白(Hb)水平为86 g/L，低于正常范围（女性正常范围通常在120-160 g/L）。血红蛋白是血液中运输氧气的主要蛋白质，因此血红蛋白水平的下降会导致血氧容量降低。其他选项，如二氧化碳分压下降（A）、红细胞内2,3-DPG下降（B）、体温下降（C）和pH值下降（D）虽然可能影响血红蛋白与氧气的结合能力，但在这个案例中，血红蛋白水平的下降是血氧容量降低的直接原因。	E	答案：E.血红蛋白下降。 解析： 患者青年女性，月经增多，化验提示存在贫血，根据题干及化验结果，对于患者血氧容量降低的原因分析如下： 血氧容量是指100ml血液中的血红蛋白所能结合氧的最大量，主要取决于血红蛋白（Hb）的质和量。该患者化验提示血红蛋白（Hb）86g/L，低于正常值，因此其血氧容量降低主要是由于**血红蛋白下降**。 选项A二氧化碳分压下降主要影响的是氧离曲线，可使氧离曲线左移，使血红蛋白对氧气的亲和力增高，血红蛋白不易释放结合的氧气，不利于组织换气，但不影响血氧容量，故不选。 选项B红细胞内2，3-DPG下降可使氧离曲线左移，血红蛋白与氧结合更牢固，不利于氧的释放，但不影响血氧容量，故排除。 选项C体温下降可使氧离曲线左移，血红蛋白与氧结合更牢固，不利于氧的释放，但不影响血氧容量，故不选。 选项DpH值下降即酸中毒时，可使氧离曲线右移，血红蛋白对氧的亲和力降低，有利于血红…	E	血氧容量是指血液中能够携带的氧气总量，主要由血红蛋白的数量决定。题目中提到患者的血红蛋白浓度为86 g/L，明显低于正常水平（女性正常范围约为120-160 g/L），这表明患者的血红蛋白下降，从而导致血氧容量降低。因此，血氧容量降低的原因是血红蛋白下降。
62	你是一名医生，我将给你一道医学考试中的选择题，请仔细阅读题目，然后在五个选项中选择最合适的一个，并解释原因	男，40岁。股骨干骨折入院，入院次日突然出现呼吸困难，继而昏迷，广泛皮下出血点，应考虑为 A.脂肪栓塞 B.骨筋膜室综合征 C.骨折端再发严重移位 D.感染 E.大血管破裂	A	A	脂肪栓塞：根据病史，患者为股骨干骨折后出现呼吸困难、昏迷和广泛皮下出血点，这是脂肪栓塞的典型临床表现。脂肪栓塞常见于长骨骨折，特别是股骨骨折后，由于骨髓内脂肪进入血液循环引起。其他选项与患者的临床表现不符，骨筋膜室综合征通常表现为局部疼痛、肿胀和感觉异常；骨折端再发严重移位可能导致疼痛和功能障碍，但不会出现呼吸困难、昏迷和广泛皮下出血点；感染通常伴有发热等炎症表现；大血管破裂则会有大量出血的表现，与患者情况不符。	A	该患者股骨干骨折后出现呼吸困难、昏迷和广泛皮下出血点，这些症状符合脂肪栓塞综合征（Fat Embolism Syndrome）的表现。脂肪栓塞综合征是由于骨折导致脂肪组织损伤，脂肪滴进入血液并阻塞肺部小血管所引起的全身性反应。其他选项与患者的临床表现不符。	A	患者出现了股骨干骨折后的并发症。脂肪栓塞综合征（A）是骨折后一种严重的并发症，尤其是长骨骨折时，骨髓腔内压力增加可能导致骨髓中的脂肪滴进入血液循环，引起肺和脑的栓塞，导致呼吸困难和昏迷等症状。患者的广泛皮下出血点也可能是由于脂肪栓塞引起的微血管损伤。 其他选项： B.骨筋膜室综合征通常是由于肌肉和神经在筋膜室内受压，导致缺血和疼痛，可能出现局部肿胀和肌肉功能障碍，但不常见于股骨干骨折后出现昏迷和广泛皮下出血点的情况。 C.骨折端再发严重移位可能导致局部疼痛和功能障碍，但通常不会引起呼吸困难和昏迷。 D.感染可能导致发热、局部红肿和疼痛等症状，但通常不会导致呼吸困难和昏迷。 E.大血管破裂是紧急情况，通常会迅速导致大出血、休克和生命危险，但在这个案例中，没有提及大出血的症状。	A	答案：A 解释：本题考查的是急诊医学中的一个典型病例。患者出现呼吸困难、昏迷、广泛皮下出血点，这些症状提示可能存在脂肪栓塞。脂肪栓塞是股骨干骨折后可能出现的一种并发症，尤其是在患者出现呼吸困难和昏迷的情况下。因此，正确答案是A。	A	答案：A 解析：根据题目描述，患者为40岁男性，股骨干骨折后入院，次日突然出现呼吸困难、昏迷和广泛皮下出血点。这些症状与脂肪栓塞综合征（Fat Embolism Syndrome, FES）相符。脂肪栓塞综合征是一种罕见但严重的并发症，通常发生在长骨骨折后，尤其是股骨骨折。当骨折发生时，骨髓中的脂肪可能进入血液循环，形成脂肪栓子，阻塞小血管，导致肺部、脑部和其他器官的功能障碍。因此，选项A是最合适的选择。其他选项如骨筋膜室综合征、骨折端再发严重移位、感染和大血管破裂虽然也可能发生在骨折患者中，但与题目描述的症状不符。	A	答案：A，脂肪栓塞 解析： 患者中年男性，因股骨干骨折入院，入院次日突然出现呼吸困难，继而昏迷，广泛皮下出血点，根据病史、临床表现，该患者应诊断为**脂肪栓塞**。骨折处髓腔内血肿张力过大，骨髓被破坏，脂肪滴进入破裂的静脉窦内，可以引起脂肪栓塞。而股骨干骨折时，尤易引起脂肪栓塞。其典型表现为呼吸困难、意识障碍和瘀点，与题干描述一致。 选项B骨筋膜室综合征是由骨、骨间膜、肌间隔和深筋膜形成的骨筋膜室内的肌肉和血管因急性缺血而产生的一系列早期综合征，多表现为“5P”征，即疼痛、苍白、感觉异常、麻痹及无脉，与该患者表现不符，故不选。 选项C骨折端再发严重移位多表现为骨折部位的疼痛、肿胀、畸形，不会出现呼吸困难、昏迷及广泛皮下出血点，故排除。 选项D感染常表现为发热、局部红肿热痛及功能障碍，该患者并无发热及骨折部位的红肿热痛，故不选。 选项E大血管破裂常表现为大量出血、休克，与该患者表现不符，故…	A	患者在股骨干骨折后出现呼吸困难、昏迷和广泛皮下出血点，这些症状符合脂肪栓塞综合征的表现。脂肪栓塞是骨折后脂肪球进入血液循环，导致肺、脑等部位微循环障碍，常在骨折后24-72小时内发生，典型表现包括呼吸困难、神经系统症状（如昏迷）和皮肤瘀点。其他选项如骨筋膜室综合征、骨折端再发严重移位、感染和大血管破裂均不完全符合患者的症状表现。
63	你是一名医生，我将给你一道医学考试中的选择题，请仔细阅读题目，然后在五个选项中选择最合适的一个，并解释原因	男，65岁。腹泻1周，心悸2天。既往有高血压房颤病史。口服华法林，培哚普利，硝酸酯类，地高辛治疗。急诊心电图：频繁室性期前收缩，短阵室性心动过速。如果想探究患者病情转变的原因，应选择哪项检查 A.地高辛浓度测定 B.凝血时间测定 C.D-二聚体测定 D.心肌坏死标志物测定 E.脑钠肽测定	A	A	地高辛浓度测定：患者有房颤病史，正在服用地高辛，出现室性期前收缩和短阵室性心动过速，这可能是由于地高辛中毒导致的。地高辛是一种强心苷类药物，用于治疗心力衰竭和房颤，但如果剂量不当或患者肾功能不全，容易导致地高辛血药浓度升高，从而引起心律失常，尤其是室性心律失常。因此，测定地高辛浓度对于评估患者当前症状是否与药物中毒相关至关重要。其他选项虽然也与患者的病情有关，但与患者当前出现的心律失常关系不大。	A	根据患者症状及用药情况，患者目前存在心悸、频繁室性期前收缩、短阵室性心动过速等症状，而地高辛是一种强心药，可以增强心肌收缩力，但其剂量需要严格控制，过量可能导致心律失常，因此对于该患者，首先考虑的是地高辛是否过量，需要进行地高辛浓度测定。	A	对于这位患者，频繁的室性期前收缩和短阵室性心动过速可能是由于多种原因引起的，包括药物不良反应、心力衰竭恶化或其他心律失常的诱发因素。由于患者正在服用地高辛，一种用于治疗心力衰竭和心律失常的药物，地高辛过量或中毒是需要考虑的重要因素。地高辛中毒可以导致心律失常，包括室性期前收缩和室性心动过速。因此，测定地高辛浓度（A选项）是探究患者病情转变原因的合适选择，以确定是否存在地高辛过量。 其他选项的解释： B.凝血时间测定：虽然患者正在服用华法林，一种抗凝药物，但心电图上的发现与凝血功能异常不太相关，除非有出血并发症。 C.D-二聚体测定：用于评估静脉血栓栓塞性疾病的可能性，与心律失常的直接关联较小。 D.心肌坏死标志物测定：如心脏特异性肌钙蛋白等，用于诊断急性心肌梗死，但心电图显示的心律失常并不特异性地指向心肌梗死。 E.脑钠肽测定：用于评估心力衰竭的严重程度，但同样，对于解释心律失常的原因，…	A	答案：A 解释：患者有高血压房颤病史，口服华法林，培哚普利，硝酸酯类，地高辛治疗。患者出现心悸，心电图显示频繁室性期前收缩，短阵室性心动过速。这些症状可能是地高辛中毒的表现。因此，应选择地高辛浓度测定来探究患者病情转变的原因。	A	答案：A 解析：患者有房颤病史，正在使用华法林和地高辛治疗。地高辛是一种强心药，但具有较窄的治疗窗口，过量可能导致心律失常，包括室性期前收缩和室性心动过速。因此，考虑到患者的心律失常症状和既往用药史，地高辛浓度测定是探究病情转变原因的首选检查。其他选项如凝血时间测定、D-二聚体测定、心肌坏死标志物测定和脑钠肽测定虽然在某些情况下可能与患者的病情有关，但在此情况下，地高辛浓度测定是最直接相关的检查。	A	答案：A.地高辛浓度测定 解析： 患者老年男性，既往有房颤病史，现出现心悸，心电图显示频繁室性期前收缩，短阵室性心动过速，考虑诊断为洋地黄中毒所致的心律失常。洋地黄中毒的临床表现包括胃肠道反应、神经系统反应、心脏毒性反应等，其中最常见的是心脏毒性反应，可出现各种心律失常，最常见的是室性期前收缩，约占心脏毒性发生率的1/3。本例患者口服地高辛，出现心悸，心电图显示频繁室性期前收缩，短阵室性心动过速，应考虑为洋地黄中毒。地高辛的治疗量和中毒量很接近，安全范围较窄，想探究患者病情转变的原因，最直接的检测是**地高辛浓度测定**，若浓度过高，即可诊断为洋地黄中毒。 选项B凝血时间测定主要用于测定血液的凝固能力，反映内源性凝血系统的凝血过程，与洋地黄中毒无关，故排除。 选项C：D-二聚体测定主要用于诊断继发性纤溶亢进症，深静脉血栓，肺栓塞，弥漫性血管内凝血等，不用于诊断洋地黄中毒，故不选。 选项D…	A	患者有房颤病史并正在服用地高辛，出现了心悸、频繁室性期前收缩和短阵室性心动过速的症状，这些症状可能与地高辛中毒有关。地高辛中毒常引起各种心律失常，包括室性心动过速。因此，测定地高辛浓度可以帮助确定患者的症状是否由于地高辛中毒引起，从而指导进一步的治疗。因此，选择A.地高辛浓度测定是最合适的检查。
64	你是一名医生，我将给你一道医学考试中的选择题，请仔细阅读题目，然后在五个选项中选择最合适的一个，并解释原因	男,28岁。发热2周,最高温度39.6℃,伴腹痛、腹泻，稀便3~4次/天。查体：1 个月前下河游泳，下肢一过性皮疹，肝肋下2cm，有压痛，脾肋下可触及，WBC 15.7×10⁹/L,N 0.42,E 0.4,可选以下哪种药物进行治疗 A.阿苯达唑 B.多西环素 C.吡唑酮 D.左氧氟沙星 E.甲硝唑	C	B	多西环素：根据病史，患者有长期发热、腹痛、腹泻，并且在一个月前有下河游泳的接触史，随后出现皮疹。此外，实验室检查结果显示白细胞计数升高，嗜酸性粒细胞比例增加，这提示可能存在寄生虫感染，如血吸虫病。多西环素是治疗某些寄生虫感染的常用药物，对多种细菌和原虫感染有效，包括一些引起发热的疾病。因此，在这种情况下，多西环素是治疗选择之一。其他选项如阿苯达唑和甲硝唑可能对某些原虫感染有效，但多西环素覆盖的病原体范围更广，更适合用于初步治疗直至确诊。而吡唑酮和左氧氟沙星不是针对此类症状的首选药物。	A	患者有发热、腹痛、腹泻的症状，结合一个月前有下河游泳史，考虑可能为血吸虫病。血吸虫病是由血吸虫寄生在宿主静脉内引起的一种人畜共患病，以肝脾肿大、腹痛、腹泻或便秘等为主要表现。血常规检查显示嗜酸性粒细胞比例增高，进一步支持了血吸虫病的诊断。治疗血吸虫病的首选药物是阿苯达唑，故本题正确答案为A。	B	患者有发热、腹痛、腹泻的症状，并且有下河游泳后出现的一过性皮疹，这些症状可能与钩虫病、阿米巴痢疾或细菌性痢疾等感染有关。查体中发现的肝脾肿大也支持感染性疾病的可能。多西环素是一种广谱抗生素，可用于治疗多种感染性疾病，包括钩虫病、阿米巴痢疾和细菌性痢疾。因此，多西环素是治疗这类感染性疾病的一个合理选择。 其他选项的解释： A.阿苯达唑主要用于抗寄生虫治疗，尤其是用于治疗钩虫病。然而，它并不是治疗细菌性感染的药物。 C.吡唑酮类药物通常用于治疗结核病等特定感染，而不是用于治疗肠道感染。 D.左氧氟沙星是另一种广谱抗生素，主要用于治疗细菌性感染，但它并不是治疗钩虫病的首选药物。 E.甲硝唑主要用于治疗厌氧菌感染，如阿米巴病，但它不是治疗细菌性痢疾的首选药物。	D	答案：D 解释：根据题目描述，患者出现发热、腹痛、腹泻等症状，且有下肢一过性皮疹的病史，这可能是疟疾的典型症状。患者的实验室检查结果显示白细胞计数升高，提示可能存在感染。因此，选择左氧氟沙星（D）作为治疗药物是合适的，因为左氧氟沙星是一种广谱抗生素，可以有效对抗疟疾的病原体。	B	答案：B 解析：根据患者的临床表现，发热、腹痛、腹泻，以及体征中的肝脾大，白细胞计数升高，中性粒细胞比例正常，嗜酸性粒细胞比例升高，这些症状和体征提示可能存在寄生虫感染，特别是血吸虫病。血吸虫病是由血吸虫引起的一种寄生虫病，主要通过接触受污染的水源传播。多西环素是一种广谱抗生素，对多种细菌和某些寄生虫都有治疗作用，是治疗血吸虫病的首选药物。其他选项中，阿苯达唑主要用于治疗肠道寄生虫病，吡唑酮主要用于治疗疟疾，左氧氟沙星和甲硝唑主要用于治疗细菌感染，对血吸虫病的治疗效果不明显。	B	答案：B.多西环素 解析： 青年男性患者，发热、腹痛、腹泻，肝脾大，外周血白细胞升高，中性粒细胞比例降低，嗜酸性粒细胞比例升高，根据其临床表现和实验室检查，应考虑为感染性疾病。患者1个月前有河水接触史，为血吸虫疫水接触史，为血吸虫感染的高危因素，且出现下肢一过性皮疹，为血吸虫尾蚴性皮炎的典型表现，故应诊断为**急性血吸虫病**。治疗血吸虫病的首选药物为吡喹酮，但选项中无此药，故考虑多西环素为广谱抑菌剂，高浓度时具杀菌作用，且对部分原虫类寄生虫有抑制作用，为次选的治疗药物。 选项A阿苯达唑为一高效低毒的广谱驱虫药，临床可用于驱蛔虫、蛲虫、绦虫、鞭虫、钩虫、粪圆线虫等，对血吸虫无效，故不选。 选项C吡唑酮是一种杂环化合物，常用作制取染料和药物的原料，并不用于治疗，故排除。 选项D左氧氟沙星是喹诺酮类药物中的一种，具有广谱抗菌作用，抗菌作用强，对多数肠杆菌科细菌，如大肠埃希菌、克雷伯菌属、变形…	A	患者有发热、腹痛、腹泻、肝脾肿大等症状，且有下河游泳史和下肢皮疹，结合实验室检查显示嗜酸性粒细胞（E）增高，这提示可能为寄生虫感染。根据患者的症状和接触史，血吸虫病是一个可能的诊断。阿苯达唑是一种广谱抗寄生虫药物，适用于治疗多种寄生虫感染，包括血吸虫病。因此，选择阿苯达唑作为治疗药物。
65	你是一名医生，我将给你一道医学考试中的选择题，请仔细阅读题目，然后在五个选项中选择最合适的一个，并解释原因	男,68岁。发热,头痛腰痛,腹泻3 天,少尿,300 ml/d,查体:体温38.5℃,心率116次/分,呼吸24次/分，面部充血，眼睑水肿，结膜有出血点，血常规：Hb134g/L,WBC 14×10⁹/L,N 0.84,粪常规及镜检:RBC个：5个/HP，为明确诊断，首选的检查是 A.血涂片 B.血培养 C.汉坦病毒抗体 D.钩端螺旋体抗体 E. EB病毒抗体	C	A	血涂片：根据患者的临床表现，包括发热、头痛、腰痛、腹泻，以及少尿和明显的结膜出血点，这些症状可以提示多种疾病，如感染性疾病、肾脏疾病等。在给出的选项中，血涂片是最快速且可以直接观察到血细胞形态和异常细胞的一种检查方法，对于诊断某些感染性疾病，如疟疾、立克次体感染等有重要价值。此外，患者有腹泻和粪便中红细胞的出现，可能存在肠道感染，血涂片可以帮助观察是否存在相应的病原体。其他选项如血培养、病毒抗体检测等可能需要较长时间才能得到结果，且在早期可能不易检出。因此，A选项血涂片是首选的检查方法。	C	根据病人的症状和体征，可以初步判断病人可能患有肾综合征出血热（又称流行性出血热），该疾病由汉坦病毒引起。病人表现为发热、头痛、腰痛、腹泻、少尿等症状，且血常规检查显示白细胞计数升高，这些都与肾综合征出血热的表现相符。因此，为了明确诊断，首选的检查应该是针对汉坦病毒的抗体检测，即选项C。	B	患者表现为发热、头痛、腰痛、腹泻和少尿，查体发现体温升高、心率增快、呼吸正常，面部充血、眼睑水肿和结膜出血点，这些症状和体征提示可能存在感染性休克。血常规显示白细胞计数和中性粒细胞比例增高，粪常规及镜检显示红细胞增多，这些都指向可能存在细菌性感染。血培养是检测细菌感染的首选检查方法，因为它可以培养出病原菌，提供病原学的直接证据，有助于准确诊断和选择合适的抗生素治疗。其他选项如血涂片、汉坦病毒抗体、钩端螺旋体抗体和EB病毒抗体检查，虽然可能在特定的病毒感染中使用，但不是针对细菌感染的首选检查。因此，血培养是首选的检查。	C	答案：C 解释：根据题目描述，患者出现了发热、头痛、腰痛、腹泻、少尿、面部充血、眼睑水肿、结膜出血点等症状，这些症状提示可能是肾综合征出血热（Hemorrhagic Fever with Renal Syndrome, HFRS）。肾综合征出血热是一种由汉坦病毒（Hantavirus）引起的传染病，主要通过啮齿动物的粪便、尿液、唾液等传播给人类。因此，首选的检查是汉坦病毒抗体检测。	B	答案：B 解析：根据患者的临床表现，包括发热、头痛、腰痛、腹泻、少尿、面部充血、眼睑水肿和结膜出血点，以及血常规中白细胞计数升高和中性粒细胞比例增高，这些症状提示可能存在感染性疾病。在这种情况下，血培养是首选的检查方法，因为它可以帮助确定感染的病原体，从而指导后续的抗感染治疗。其他选项如血涂片、汉坦病毒抗体、钩端螺旋体抗体和EB病毒抗体虽然也可能与某些感染性疾病相关，但根据患者的临床表现，血培养是最直接和有效的诊断方法。	D	答案：D.钩端螺旋体抗体。 解析： 老年男性患者，发热，头痛腰痛，腹泻，少尿，查体体温升高，心率加快，呼吸加快，面部充血，眼睑水肿，结膜有出血点，为钩端螺旋体病的典型临床表现，血常规白细胞升高，提示存在感染，故考虑诊断为**钩端螺旋体病**。钩端螺旋体病是由致病性钩端螺旋体引起的动物源性传染病，为明确诊断，首选的检查是**钩端螺旋体抗体**。 选项A血涂片是血液细胞学检查的基本方法，应用极广，对各种血液病的诊断有很大价值，但无法诊断钩端螺旋体病，故不选。 选项B血培养是将新鲜离体的血液标本接种于营养培养基上，在一定温度、湿度等条件下，对细菌生长繁殖进行鉴别，从而确定病原菌的一种人工培养法，常用于败血症的病原菌学检查，对钩端螺旋体病无诊断意义，故排除。 选项C汉坦病毒抗体用于诊断肾综合征出血热，又称流行性出血热，是由汉坦病毒病毒引起的，以鼠类为主要传染源的一种自然疫源性疾病，与题意不符。 …	D	。患者的症状和体征，包括发热、头痛、肌肉疼痛、少尿、面部充血、眼睑水肿和结膜出血点，提示可能的钩端螺旋体病（钩体病），这是一种由钩端螺旋体引起的感染。结合少尿和血液检查结果，提示可能有肾功能损害，符合钩体病的表现。为了明确诊断，首选检查应为钩端螺旋体抗体检测，因此选择D选项。
66	你是一名医生，我将给你一道医学考试中的选择题，请仔细阅读题目，然后在五个选项中选择最合适的一个，并解释原因	男性，16岁。参加1500 米长跑后出现头晕、乏力,尿蛋白(++),休息1 天后症状消失,尿蛋白(-),最可能的情况是 A.分泌性蛋白尿 B.组织性蛋白尿 C.肾小管性蛋白尿 D.功能性蛋白尿 E.溢出性蛋白尿	D	D	功能性蛋白尿：根据病史描述，患者在剧烈运动后出现头晕、乏力，并且出现尿蛋白，但休息后症状和尿蛋白均消失，这符合功能性蛋白尿的特点。功能性蛋白尿通常发生在青少年，尤其在进行剧烈运动或身体受到强烈刺激后，肾脏出现暂时性的蛋白尿，休息后即可恢复正常，不是病理性的改变。其他选项与病史不符，因此最合适的答案是D。	D	功能性蛋白尿 解析：功能性蛋白尿是一种暂时性的蛋白尿，通常出现在身体剧烈运动、发热、寒冷或其他生理应激状态时。这种类型的蛋白尿通常是由于肾小球滤过膜的通透性暂时增加导致的，而不是由肾脏本身的病理改变引起的。当引起蛋白尿的因素消除后，蛋白尿也会随之消失。根据题干描述，患者在进行长跑后出现了蛋白尿，但休息一天后症状消失，符合功能性蛋白尿的特点。因此，最可能的情况是功能性蛋白尿。	D	功能性蛋白尿。 解析：功能性蛋白尿是一种一过性蛋白尿，通常是由于应激、剧烈运动、发热等情况导致的暂时性肾小球滤过率增加或肾小管重吸收减少，导致尿液中出现蛋白质。患者在参加1500米长跑后出现头晕、乏力等症状，随后尿蛋白（++），但在休息1天后症状消失，尿蛋白转阴，这符合功能性蛋白尿的特点。分泌性蛋白尿、组织性蛋白尿和肾小管性蛋白尿通常需要更长时间的病史和持续的蛋白尿表现，溢出性蛋白尿则是指因肾小球滤过障碍而导致的低分子量蛋白质的过度滤过，这种情况通常与慢性肾脏疾病相关，且不会在短时间内自行消失。因此，功能性蛋白尿是最合适的选择。	D	D.功能性蛋白尿 原因：该患者在参加1500米长跑后出现头晕、乏力和尿蛋白 (++),休息一天后症状消失，尿蛋白(-)。这表明患者的肾脏功能正常，尿蛋白的出现可能是由于身体对长跑的应激反应引起的暂时性肾脏功能变化。这种情况被称为功能性蛋白尿。功能性蛋白尿通常是暂时的，休息后会自行恢复。因此，选项D功能性蛋白尿是最合适的答案。	D	答案：D 解析：功能性蛋白尿是一种生理性蛋白尿，通常发生在剧烈运动、发热、体位改变等情况下，这些情况下肾小球滤过膜的通透性增加，导致蛋白质的滤出增多。在本例中，患者在参加1500米长跑后出现头晕、乏力和尿蛋白(++)，但休息一天后症状消失，尿蛋白也转为阴性，这符合功能性蛋白尿的特点。其他类型的蛋白尿，如分泌性蛋白尿、组织性蛋白尿、肾小管性蛋白尿和溢出性蛋白尿，通常不会在休息后自行消失，且可能伴随其他症状或体征。	D	答案：D.功能性蛋白尿。 解析： 青少年男性患者，长跑后出现一过性蛋白尿，休息后蛋白尿消失，根据患者剧烈运动后一过性蛋白尿的典型表现，考虑诊断为**功能性蛋白尿**。功能性蛋白尿是一种轻度、暂时性、良性蛋白尿，原因去除后可很快消失，常发生于青壮年，可见于精神紧张、严重受寒或受热、长途行军、强体力劳动、充血性心衰、进食高蛋白饮食后。 选项A分泌性蛋白尿是指在尿路感染时由尿路中的细菌产生的蛋白尿，患者无尿路感染表现，故不选。 选项B组织性蛋白尿，选项C肾小管性蛋白尿，均以低相对分子质量蛋白为主，多为持续性蛋白尿，尿蛋白定量通常＜2.0g/d，以β2-微球蛋白、溶菌酶等增多为主，本例患者蛋白尿为一过性，与上述症状不符，故一并排除。 选项E溢出性蛋白尿是指肾小球滤过、肾小管重吸收均正常，因血浆中相对分子质量较小或阳性电荷蛋白异常增多，经肾小球滤过，超过肾小管重吸收能力所形成的蛋白尿，多见于多发性…	D	功能性蛋白尿。 解释：该患者在剧烈运动后出现尿蛋白，但在休息后尿蛋白消失，提示这是一种暂时性现象。功能性蛋白尿是指由于某些生理或病理因素（如剧烈运动、发热、应激等）导致的暂时性尿蛋白增加，而非肾脏本身的病理损伤。其他选项如分泌性、组织性、肾小管性和溢出性蛋白尿通常与持续性肾脏病变或代谢异常有关，而不是暂时性的。
67	你是一名医生，我将给你一道医学考试中的选择题，请仔细阅读题目，然后在五个选项中选择最合适的一个，并解释原因	有研究员的盲选实验中，针对甲类、乙类药物对轻中度原发性高血压降压疗效，对分组不了解的是 A.研究员 B.统计人员 C.患者本人 D.实施治疗的医生 E.测血压的护理人员	C	B	统计人员：在盲选实验中，为了保持实验的客观性和减少偏差，通常统计人员不需要知道具体的分组情况，他们仅仅负责对数据进行统计分析，而不参与实际的病人治疗或实验流程。其他选项，如研究员、患者本人、实施治疗的医生和测血压的护理人员，可能需要知道分组情况以保证实验的正确进行或患者的安全。在这种研究中，通常只有患者和实施治疗的医生不知情（双盲），或者三者都不知情（三盲），而统计人员则可能保持单盲或非盲状态。但根据题目的描述，询问的是对分组不了解的人员，故最合适的答案是统计人员。	C	患者本人：在盲选实验中，为了确保研究结果的客观性和准确性，通常会对患者进行随机分组，并且患者本人不会知道自己接受的是哪种治疗方案。这样可以避免患者的心理暗示对研究结果的影响。而研究员、统计人员、实施治疗的医生和测血压的护理人员都需要知道患者接受的治疗方案，以便进行正确的数据记录和分析。因此，本题的答案是C，即患者本人。	C	患者本人：在盲选实验中，为保证实验结果的客观性和避免实验的偏倚，研究员、统计人员、实施治疗的医生以及测血压的护理人员都应该对分组情况保持不知情。只有患者本人不知道自己接受的药物是什么，这样可以确保患者的主观感受和反应不受药物分组的影响。因此，在盲选实验中，只有患者本人的分组信息是未知的。	C	答案：C 解释：在盲选实验中，研究员不了解分组信息，以避免对实验结果产生偏见。因此，选项C“患者本人”是正确答案。	A	答案：A 解析：在盲选实验中，研究员是设计和执行实验的人，他们需要对实验的分组情况有所了解，以便正确地进行实验和分析数据。而统计人员、患者本人、实施治疗的医生和测血压的护理人员在实验中都不需要知道分组情况，以避免主观因素对实验结果的影响。因此，对分组不了解的是研究员。	C	这是一道关于医学研究设计中的盲法选择的问题。首先，我们需要理解题目中提到的盲选实验，这通常指的是在医学研究中为了排除主观偏见而采取的一种实验设计，其中某些参与者对实验的具体内容或分组情况不知情。 接下来，我们分析每个选项： A. 研究员：研究员通常是设计实验和执行数据分析的人员，他们在盲法实验中可能会知道分组情况，以便进行后续的数据分析和解释。因此，他们不是对分组不了解的人员。 B. 统计人员：统计人员负责处理和分析实验数据。为了准确分析数据，他们可能需要知道分组情况。所以，他们也不是对分组不了解的人员。 C. 患者本人：在盲法实验中，尤其是双盲实验中，患者本人通常不知道他们接受的是哪种治疗（甲类或乙类药物），这是为了排除患者主观感受对实验结果的影响。因此，患者本人是对分组不了解的。 D. 实施治疗的医生：虽然医生负责给予治疗，但在双盲实验中，他们也不知道患者接受的是哪种药物，这是为了确…	A	答案详情在盲选实验中，研究员通常是设计和分析实验的人员，为了防止偏倚，他们对分组情况不了解。统计人员可能需要了解分组情况以进行数据分析患者本人、实施治疗的医生和测血压的护理人员在双盲实验中通常也不知道分组情况，以减少主观影响。
68	你是一名医生，我将给你一道医学考试中的选择题，请仔细阅读题目，然后在五个选项中选择最合适的一个，并解释原因	女,65岁,糖尿病12 年,视物模糊3月。眼底检查：眼底微血管瘤，少量出血伴棉絮状，软性渗出。患者糖尿病视网膜病变分期是 A.2期 B.4期 C.3期 D.1期 E.5期	C	C	根据糖尿病视网膜病变的国际临床分期，该患者的表现符合第3期。第3期的特征是视网膜有棉絮状软性渗出，伴随微血管瘤和少量出血，而该患者的眼底检查结果正是如此。第1期通常只有微血管瘤和出血，而第2期开始出现微血管异常。第4期和第5期则涉及更严重的视网膜病变，如新生血管形成和纤维化等。因此，最合适的答案是C期。	C	该患者为老年女性，有12年糖尿病病史，出现视物模糊症状3个月，眼底检查发现眼底微血管瘤、少量出血伴棉絮状、软性渗出。根据糖尿病视网膜病变的分期标准，这些表现符合糖尿病视网膜病变3期的临床表现，因此正确答案选C。	C	糖尿病视网膜病变是糖尿病常见的并发症之一，它对视力的影响取决于病变的严重程度。根据眼底病变的情况，糖尿病视网膜病变通常分为以下几个阶段： 1期：只有微血管瘤的存在，没有其他明显的异常。 2期：除了微血管瘤，还有小出血点（硬性渗出）。 3期：出现棉絮状软性渗出。 4期：出现视网膜新生血管和/或视网膜大片缺血区。 5期：出现视网膜脱离。 根据题目描述，患者有糖尿病12年，视物模糊3个月，眼底检查发现眼底微血管瘤，少量出血伴棉絮状软性渗出。这些症状符合糖尿病视网膜病变3期的特征，因此案是C.3期。这一期的病变意味着患者的视网膜已经开始出现较为明显的损害，需要及时的治疗和随访以防止病情进一步恶化。	C	答案：C.3期 解释：根据糖尿病视网膜病变的分期标准，3期是指微血管瘤伴少量出血和软性渗出。	C	答案：C 解析：根据题目描述，患者有糖尿病12年，视物模糊3个月，眼底检查发现微血管瘤、少量出血和棉絮状软性渗出。这些症状符合糖尿病视网膜病变的3期，即重度非增殖性糖尿病视网膜病变（NPDR）。1期为轻微NPDR，2期为中度NPDR，4期为增殖性糖尿病视网膜病变（PDR），5期为增殖性糖尿病视网膜病变伴有高风险特征。因此，根据患者的临床表现，选择C期是正确的。	C	答案：C.3期。 解析： 老年女性患者，长期糖尿病病史，出现视物模糊症状。眼底检查见眼底微血管瘤、少量出血伴棉絮状、软性渗出，为糖尿病视网膜病变的典型眼底表现。结合患者病史、症状及眼底检查，考虑诊断为**糖尿病视网膜病变**。糖尿病视网膜病变的临床分期标准主要分为六期，其中，3期表现为出现棉絮状软性渗出，该患者眼底检查出现棉絮状软性渗出，故考虑该患者为糖尿病视网膜病变**3期**。 选项A：2期仅表现为视网膜出现微血管瘤，且微血管瘤的数量较1期明显增多，可伴有小出血点，与本题患者眼底检查不符，故不选。 选项B：4期表现为视网膜新生血管形成，或伴视网膜前出血或玻璃体出血，本题患者未出现新生血管形成，故排除。 选项D：1期仅表现为视网膜出现微血管瘤和小出血点，与本题患者眼底检查不符，故不考虑。 选项E：5期表现为纤维血管增殖、玻璃体机化，与本题患者眼底检查不符，可排除。	C	根据题目中提供的信息，患者是一位65岁的女性，患有糖尿病12年，并且最近3个月出现视物模糊。眼底检查显示有微血管瘤、少量出血和棉絮状软性渗出。这些症状符合糖尿病视网膜病变的3期（即非增殖性糖尿病视网膜病变的中度阶段）。在这个阶段，眼底可见微血管瘤、出血点、硬性渗出和棉絮状软性渗出。1期通常只有微血管瘤，2期可能有少量出血和硬性渗出，但棉絮状软性渗出提示进入3期。4期和5期涉及增殖性病变，症状会更严重。
69	你是一名医生，我将给你一道医学考试中的选择题，请仔细阅读题目，然后在五个选项中选择最合适的一个，并解释原因	男性患者，高处坠落，腰背挫伤，双下肢弛缓瘫痪，来院急诊。查体：腰部不能活动，双侧腹股沟以下感觉、运动及反射消失。X射线显示胸椎骨折。后其双下肢功能逐渐恢复。该患者的脊髓伤可能是 A.脊髓半切综合征 B.脊髓横断损伤 C.脊髓空洞症 D.脊髓震荡 E.马尾综合征	D	D	脊髓震荡：根据病史，患者高处坠落导致腰背挫伤和胸椎骨折，双下肢出现弛缓性瘫痪，但随后功能逐渐恢复，这符合脊髓震荡的特点。脊髓震荡是一种暂时性的脊髓功能障碍，通常是由于外力作用导致的脊髓神经传导暂时中断，但脊髓本身并无解剖上的损伤。与脊髓半切综合征和脊髓横断损伤不同，这些情况往往导致持久或永久性的神经功能障碍。脊髓空洞症是一种慢性进展性疾病，而马尾综合征通常表现为下肢疼痛、感觉和运动障碍，但不会在短时间内自行恢复。因此，最合适的答案是D，脊髓震荡。	D	根据题干描述，该患者从高处坠落后出现双下肢弛缓瘫痪，感觉、运动及反射消失，随后又逐渐恢复，这符合脊髓震荡的表现。脊髓震荡是由于外力作用导致脊髓暂时性功能障碍，表现为受伤平面以下的肢体感觉、运动及反射消失，但随着脊髓功能的恢复，这些症状会逐渐改善或消失。因此，最合适的诊断是脊髓震荡（D）。其他选项如脊髓半切综合征（A）、脊髓横断损伤（B）、脊髓空洞症（C）和马尾综合征（E）均不符合题干描述的症状。	D	根据患者的临床表现，包括腰背挫伤、腰部不能活动、双下肢弛缓瘫痪以及双侧腹股沟以下感觉、运动及反射消失，结合X射线显示胸椎骨折，可以推断患者发生了脊髓损伤。患者的症状和体征符合脊髓震荡的诊断。脊髓震荡是一过性的脊髓功能障碍，通常在数小时到数天内恢复。而其他选项的损伤通常会导致更为持久的神经功能障碍。 A.脊髓半切综合征通常是由于血管压迫脊髓导致的，表现为同侧的运动和感觉障碍，这与患者的情况不符。 B.脊髓横断损伤会导致完全性的神经功能丧失，且通常不会迅速恢复。 C.脊髓空洞症是一种进行性的脊髓病变，表现为缓慢发展的感觉和运动功能障碍，与患者的急性症状不符。 D.脊髓震荡符合患者的症状，即一过性的神经功能障碍，随后逐渐恢复。 E.马尾综合征是指马尾神经受压导致的症状，表现为会阴区及下肢感觉异常、排尿排便功能障碍，这与患者的表现不完全一致，患者主要表现为运动功能障碍。 综上所述，该患者的脊髓伤…	D	答案：D 解释：该患者的症状表明他可能遭受了脊髓震荡（Spinal Shock）。脊髓震荡是一种脊髓损伤后出现的临床综合征，表现为脊髓损伤以下的脊髓功能丧失，包括感觉、运动和反射功能的丧失。这种情况通常是由于脊髓受到严重的撞击或损伤引起的，例如高处坠落或严重的腰背挫伤。随着时间的推移，患者的脊髓功能可能会逐渐恢复。因此，选项D脊髓震荡是最合适的答案。	D	答案：D 解析：根据题目描述，患者高处坠落后出现双下肢弛缓瘫痪，但随着时间推移，双下肢功能逐渐恢复。这种情况最符合脊髓震荡的特点。脊髓震荡是一种暂时性的脊髓功能丧失，通常在外伤后立即发生，但随着时间的推移，功能可以逐渐恢复。而其他选项中，脊髓半切综合征（A）通常表现为损伤侧的运动和深感觉障碍，对侧的浅感觉障碍；脊髓横断损伤（B）会导致损伤平面以下的感觉和运动功能丧失，且恢复可能性较小；脊髓空洞症（C）是一种慢性疾病，通常不由外伤引起；马尾综合征（E）通常表现为腰背部疼痛和下肢运动、感觉障碍，但通常不会导致双下肢弛缓瘫痪。因此，根据题目描述，D选项脊髓震荡是最符合的诊断。	D	答案：D.脊髓震荡。 解析： 患者高处坠落，腰背挫伤，X射线显示胸椎骨折，双侧腹股沟以下感觉、运动及反射消失，提示可能有脊髓损伤，但随后患者双下肢功能逐渐恢复，提示脊髓损伤为一过性，结合患者病史、临床表现和相关检查，考虑诊断为**脊髓震荡**。脊髓震荡指脊髓在受到强烈震荡后发生超限抑制，脊髓功能处于生理停滞状态，表现为损伤平面以下感觉、运动及反射消失，经过数小时至数天，感觉和运动逐渐恢复，不留任何神经系统后遗症。 选项A脊髓半切综合征，表现为脊髓病损等原因引起病损平面以下同侧肢体上运动神经元瘫痪，深感觉消失、精细触觉障碍，血管舒缩功能障碍，对侧肢体痛温觉消失，双侧触觉保留的临床综合征，该患者为双侧腹股沟以下感觉、运动及反射消失，与题意不符。 选项B脊髓横断损伤，表现为脊髓病损等原因引起病损平面以下双侧肢体感觉、运动、反射消失，膀胱、直肠功能障碍，且为永久性功能损害，该患者双下肢功能逐渐恢…	D	该患者的症状包括高处坠落后腰背挫伤、双下肢弛缓瘫痪、感觉运动及反射消失，且X射线显示胸椎骨折。这些症状符合脊髓震荡的特征。脊髓震荡是一种暂时性功能障碍，通常由脊髓受到突然的机械性冲击引起。其特点是初期出现瘫痪和感觉丧失，但随着时间的推移，功能可以逐渐恢复。患者的双下肢功能逐渐恢复这一点特别支持脊髓震荡的诊断，而不是其他选项如脊髓半切综合征、脊髓横断损伤等，这些通常不会有如此迅速的功能恢复。
70	你是一名医生，我将给你一道医学考试中的选择题，请仔细阅读题目，然后在五个选项中选择最合适的一个，并解释原因	男，65岁。腰痛数年，直腿抬高试验(+)，加强试验(-)。查体：左指背伸无力。最可能的原因是 A.L₄∼L₅,L₅神经根受压 B.L₃∼L₄,L₄神经根受压 C.L₂∼L₃,L₃神经根受压 D.S₁∼S₂,S₂神经根受压 E.L₅∼S₁,S₁神经根受压	A	A	L₄∼L₅,L₅神经根受压：腰痛及直腿抬高试验阳性通常与腰椎间盘突出或神经根受压有关。直腿抬高试验阳性指的是当患者平躺，下肢伸直，医生抬高患侧下肢时，患者感到下肢放射性疼痛或不适。加强试验阴性排除了坐骨神经痛的可能性，而左指背伸无力表明有神经根受累，L₅神经根受压会导致小腿外侧和足背的感觉障碍及趾长伸肌的无力，这与患者的临床表现相符合。其他选项与患者的表现不符。	A	根据病人的症状描述，腰痛数年，直腿抬高试验阳性（+），加强试验阴性（-），并且查体发现左指背伸无力，最可能的原因是L₄∼L₅或L₅神经根受压（选项A）。直腿抬高试验阳性通常提示腰椎间盘突出或其他腰椎病变，而加强试验阴性则排除了坐骨神经痛的可能性。左指背伸无力表明L₅神经根可能受到压迫，因为L₅神经根主要控制足部背屈和趾背屈的功能。其他选项与病人的症状不匹配，因为它们涉及不同的神经根和相应的功能区域。	B	腰痛数年，直腿抬高试验(+)，加强试验(-)，查体发现左指背伸无力，提示可能是L₃∼L₄,L₄神经根受压。L₃∼L₄,L₄神经根受压可能导致下肢的放射痛和肌肉无力，特别是伸膝和/或伸指肌群，与患者症状相符。直腿抬高试验阳性表示可能存在腰椎间盘突出或其他病变引起神经根受压，而加强试验阴性则排除了神经根严重压迫的情况。L₄神经根受压还可能影响指背伸，因为L₄神经根参与控制大腿前外侧和膝盖伸肌，而L₅神经根控制的是小腿前外侧和足背伸。因此，选项B是最佳案。	A	答案：A 解释：根据题目描述，患者有腰痛数年，直腿抬高试验（+)，加强试验（-）。这表明患者可能患有腰椎间盘突出症。左指背伸无力提示L₅神经根受压。因此，正确答案是A：L₄∼L₅，L₅神经根受压。	E	答案：E 解析：根据题目描述，患者有腰痛数年，直腿抬高试验阳性，加强试验阴性，这些症状提示可能存在神经根受压。直腿抬高试验阳性通常与坐骨神经受压有关，而加强试验阴性则可能排除了L₄神经根受压。此外，患者左指背伸无力，这通常与L₅神经根受压有关，因为L₅神经根支配足背伸肌。因此，最可能的原因是L₅∼S₁,S₁神经根受压，这与选项E相符。	E	答案：E. L₅～S₁，S₁神经根受压 解析： 老年男性患者，腰痛数年，直腿抬高试验阳性，左趾背伸无力，为L5神经根受累表现，结合患者病史、症状和体征，考虑患者为**腰椎间盘突出症**，最可能的原因是**L₅～S₁椎间盘突出导致S₁神经根受压**。 选项A：L₄～L₅，L₅神经根受压可导致足拇长伸肌肌力减弱，表现为大趾背伸无力，与题意不符。 选项B：L₃～L₄，L₄神经根受压表现为内踝肌力减弱，足背伸、内翻力量减弱，不符合题意。 选项C：L₂～L₃，L₃神经根受压表现为股骨内髁肌肌力减弱，膝反射减弱或消失，与本题无关。 选项D：S₁～S₂，S₂神经根受压可导致踝跖屈力量减弱，与题干描述不符。 综上所述，正确答案是：E.L₅～S₁，S₁神经根受压。	A	根据题干信息，患者65岁，腰痛数年，直腿抬高试验阳性，提示可能有腰椎间盘突出。左指背伸无力提示涉及L₅神经根，因为L₅神经根支配的功能包括足背伸肌的运动功能。结合这些信息，最可能的原因是L₄∼L₅椎间盘突出，压迫L₅神经根。因此，选项A是最合适的答案。
71	你是一名医生，我将给你一道医学考试中的选择题，请仔细阅读题目，然后在五个选项中选择最合适的一个，并解释原因	男，23岁。高处摔下后右手着地，伤后右前臂畸形，活动受限。查体：右前臂畸形、肿胀，桡骨中下1/3交界处可触及骨擦感，腕部可触及异常凸起的尺骨远端，未及尺骨摩擦感，最可能的诊断是 A. Smith 骨折 B. Monteggia 骨折 C. Colles 骨折 D. Barton骨折 E. Galeazzi骨折	E	A	根据病史和临床表现，患者高处摔下右手着地，右前臂畸形且活动受限，桡骨中下1/3交界处有骨擦感，腕部可触及异常凸起的尺骨远端，这些症状和体征符合Smith骨折的特征。Smith骨折是指桡骨中下1/3的骨折，伴随有尺骨远端的脱位，常见于手背着地时受到的间接暴力。其他选项的临床表现与该病例不符：B. Monteggia骨折是指尺骨上1/3的骨折伴有桡骨头的脱位；C. Colles骨折是指桡骨远端的骨折，通常是由于手背着地造成的；D. Barton骨折是指桡骨远端关节面的骨折；E. Galeazzi骨折是指桡骨干骨折伴有尺骨小头脱位，与本例不符。	B	Monteggia骨折是指前臂桡骨颈或近侧1/3段骨折，合并有尺骨小头脱位的损伤。根据病人的描述，他从高处摔下后右手着地，之后出现了右前臂畸形、活动受限的症状，同时在桡骨中下1/3交界处可触及骨擦感，腕部可触及异常凸起的尺骨远端，未及尺骨摩擦感。这些临床表现与Monteggia骨折的特征相符合。Smith骨折和Colles骨折通常与手腕部位的跌倒有关，而Barton骨折和Galeazzi骨折与本病例的临床表现不符。因此，最可能的诊断是Monteggia骨折。	B	该患者表现为高处摔下后右手着地，伤后右前臂畸形，活动受限。查体显示右前臂肿胀，桡骨中下1/3交界处可触及骨擦感，这提示桡骨可能存在骨折。同时，腕部可触及异常凸起的尺骨远端，未及尺骨摩擦感，这表明尺骨可能没有发生骨折，或者尺骨的骨折与桡骨的骨折不在同一平面上。 Smith骨折是一种桡骨远端骨折，通常伴有尺骨远端骨折，而且骨擦感通常在尺骨远端。Colles骨折是桡骨远端骨折，通常表现为典型的"餐叉"畸形。Barton骨折是一种桡骨远端骨折，伴有腕部其他骨骼的损伤，如舟骨或月骨的骨折。Galeazzi骨折是桡骨中下1/3骨折，通常伴有尺骨近端的骨折。 Monteggia骨折是一种独特的骨折类型，表现为桡骨中下1/3骨折和尺骨远端骨折，通常在同一平面上。这种骨折的特点是桡骨的移位和尺骨的异常凸起，符合该患者的临床表现。因此，最可能的诊断是Monteggia骨折（选项B）。	C	答案：C 解释：根据题目描述，患者高处摔下后右手着地，右前臂畸形、肿胀，桡骨中下1/3交界处可触及骨擦感，腕部可触及异常凸起的尺骨远端。这些症状和体征与 Colles 骨折（C）最为相符。Colles 骨折是一种常见的桡骨骨折，通常发生在老年人或儿童中，表现为桡骨中下1/3骨折，导致手腕畸形和肿胀。其他选项不太可能，因为 Smith 骨折（A）是指桡骨中下1/3骨折，但通常不伴有尺骨远端异常凸起；Monteggia 骨折（B）是指桡骨骨折伴有尺骨头脱位；Barton骨折（D）是指桡骨中下1/3骨折伴有掌骨骨折；Galeazzi骨折（E）是指桡骨骨折伴有前臂骨折。	B	答案：B. Monteggia 骨折 解析：根据题目描述，患者高处摔下后右手着地，右前臂畸形，活动受限。查体发现右前臂畸形、肿胀，桡骨中下1/3交界处可触及骨擦感，这提示可能存在桡骨骨折。同时，腕部可触及异常凸起的尺骨远端，但未及尺骨摩擦感，这可能意味着尺骨脱位而不是骨折。Monteggia 骨折是一种桡骨骨折伴随尺骨脱位的骨折类型，符合患者的临床表现。其他选项中，Smith 骨折是桡骨远端骨折，Colles 骨折是桡骨远端骨折伴有向背侧的移位，Barton 骨折是桡骨远端关节面的骨折，Galeazzi 骨折是桡骨远端1/3骨折伴随尺骨的骨折或脱位，但尺骨的异常凸起在腕部，与题目描述不符。因此，最可能的诊断是Monteggia 骨折。	B	答案：B. Monteggia 骨折 解析： 青年男性患者，高处摔下后右手着地，伤后右前臂畸形、活动受限。查体显示右前臂畸形、肿胀，**桡骨中下1/3交界处有骨擦感**，**腕部可触及异常凸起的尺骨远端**，结合患者病史、临床表现和查体，该患者最可能的诊断为**Monteggia骨折**。Monteggia骨折是指尺骨上1/3骨干骨折合并桡骨头脱位，典型表现为肘后三角关系改变，可于肘窝触到肱骨近折端，且伴有肘关节脱位。 选项A：Smith骨折即屈曲型桡骨远端骨折，常由于跌倒时腕关节屈曲、手背着地受伤引起，与本题患者受伤机制不符，故不选。 选项C：Colles骨折即伸直型桡骨远端骨折，多为腕关节于背伸位、手掌着地、前臂旋前时受伤所致，与本题无关。 选项D：Barton骨折即桡骨远端关节面骨折伴腕关节脱位，是桡骨远端经关节面的骨折，同时伴随腕关节的半脱位，该患者并无腕关节脱位表现，故排除。 …	E	根据题目描述，患者高处摔下后右手着地，右前臂畸形，桡骨中下1/3交界处可触及骨擦感，腕部可触及异常凸起的尺骨远端。结合这些信息，最符合Galeazzi骨折的特征。Galeazzi骨折是指桡骨下1/3骨折伴有尺骨远端桡尺关节脱位。题目中提到的桡骨中下1/3交界处的骨擦感和尺骨远端异常凸起与此诊断相符。其他选项如Smith、Monteggia、Colles和Barton骨折的描述与题目中的表现不完全一致。
72	你是一名医生，我将给你一道医学考试中的选择题，请仔细阅读题目，然后在五个选项中选择最合适的一个，并解释原因	女，32岁。怕冷，嗜睡两个月余。查体：脉搏56次/分，眼睑水肿，甲状腺弥漫性肿大，质地韧。最可能的甲状腺功能表现是 A. T₃正常,T₄正常,TSH 减少 B. T₃下降,T₄下降,TSH 增加 C. T₃增加,T₄增加,TSH 减少 D. T₃增加,T₄增加,TSH 增加 E. T₃正常,T₄ 正常,TSH 增加	B	B	根据患者的临床表现，包括怕冷、嗜睡、脉搏缓慢（56次/分，可能为心动过缓），眼睑水肿和甲状腺弥漫性肿大，质地韧，这些症状和体征提示可能为甲状腺功能减退（甲减）。在甲减的情况下，甲状腺激素T₃和T₄水平通常会下降，而促甲状腺激素TSH水平会反馈性增加，以促进甲状腺激素的分泌。因此，最符合这些临床表现的甲状腺功能检查结果是T₃下降，T₄下降，TSH增加。选项B符合这一逻辑。其他选项与甲减的生理病理机制不符。	B	根据患者的表现，如怕冷、嗜睡、脉搏减慢（56次/分）、眼睑水肿和甲状腺弥漫性肿大等，这些症状和体征均指向了甲状腺功能减退症（hypothyroidism）。在甲状腺功能减退症中，甲状腺激素T₃和T₄的水平通常会下降，而促甲状腺激素TSH的水平则会上升，因为下丘脑-垂体-甲状腺轴试图通过提高TSH水平来刺激甲状腺产生更多的甲状腺激素。因此，最合适的选项是B，即T₃下降、T₄下降、TSH增加。	B	甲状腺功能减退，或称甲状腺功能低下，是一种由于甲状腺激素生成减少或甲状腺激素作用减弱导致的综合征。患者通常会出现怕冷、嗜睡、体重增加、皮肤干燥、头发稀疏、肌肉无力等症状。查体中提到的脉搏减慢、眼睑水肿和甲状腺弥漫性肿大、质地坚韧也是典型的甲状腺功能减退的表现。 在甲状腺功能减退的情况下，甲状腺激素T₃（三碘甲状腺原氨酸）和T₄（甲状腺素）的水平会下降，因为甲状腺无法产生足够的激素。为了刺激甲状腺产生更多的激素，垂体会分泌更多的促甲状腺激素（TSH）。因此，在血液检测中，会发现T₃和T₄水平下降，而TSH水平上升。 选项A描述的是甲状腺功能正常的表现，不符合患者的症状。选项C和D描述的是甲状腺功能亢进的表现，也不符合患者的症状。选项E描述的是TSH分泌过多的情况，可能是由于垂体肿瘤等其他原因导致的，而不是典型的甲状腺功能减退。因此，最符合患者症状的选项是B。	E	答案：E 解释：本题考查的是甲状腺功能的检查指标与临床表现的关系。题目中提到患者怕冷，嗜睡，这是甲状腺功能减退的典型症状。同时，查体发现患者眼睑水肿，甲状腺弥漫性肿大，质地韧，这些都是甲状腺功能减退的体征。因此，患者最可能的甲状腺功能表现是T₃正常、T₄正常、TSH增加。	B	答案：B 解析：根据题目描述，患者出现怕冷和嗜睡的症状，这通常与甲状腺功能减退有关。甲状腺功能减退时，甲状腺激素（包括T₃和T₄）的分泌减少，导致新陈代谢减缓，出现怕冷和嗜睡等症状。同时，甲状腺激素减少会反馈性地刺激垂体分泌更多的促甲状腺激素（TSH），以促进甲状腺激素的合成和分泌。因此，患者的甲状腺功能表现最可能是T₃和T₄下降，TSH增加，即选项B。	B	答案：B：T₃下降，T₄下降，TSH 增加 解析： 青年女性患者，出现怕冷、嗜睡的症状，这是甲状腺功能减退症的典型临床表现。查体显示心动过缓，眼睑水肿，甲状腺弥漫性肿大且质地韧，这些都是甲状腺功能减退症的典型体征。综合患者的症状与体征，考虑诊断为甲状腺功能减退症。甲状腺功能减退症是由于甲状腺激素合成及分泌减少，或其生理效应不足所致机体代谢降低的一种疾病。其甲状腺功能表现为**血清三碘甲状腺原氨酸（T₃）和甲状腺素（T₄）降低，促甲状腺激素（TSH）升高**。 选项A：T₃正常，T₄正常，TSH减少是亚临床甲状腺功能亢进的表现，与甲状腺功能减退症相反，故不选。 选项C：T₃增加，T₄增加，TSH减少是甲状腺功能亢进症的表现，与甲状腺功能减退症相反，故排除。 选项D：T₃增加，T₄增加，TSH增加通常不会同时出现，因为T₃和T₄的增加会负反馈抑制TSH的分泌，使其减少，而非增加，故不选。 选…	B	患者表现出怕冷、嗜睡、脉搏缓慢、眼睑水肿和甲状腺弥漫性肿大等症状，这些都是甲状腺功能减退（甲减）的典型表现。在甲状腺功能减退中，甲状腺激素T₃和T₄的分泌减少，导致血清T₃和T₄水平下降。由于甲状腺激素水平低，反馈作用使垂体分泌更多的促甲状腺激素（TSH）以刺激甲状腺，因此TSH水平会升高。因此，最可能的甲状腺功能表现是T₃下降，T₄下降，TSH增加。
73	你是一名医生，我将给你一道医学考试中的选择题，请仔细阅读题目，然后在五个选项中选择最合适的一个，并解释原因	男，22岁。修理水泵时绞伤右手，查体：右手掌侧可见不规则伤口，出血不止，2~5 指远端皮肤苍白感觉减退，指间关节屈曲受限，行清创，肌腱神经血管吻合术。术后处理正确的是 A.患肢制动，弹力绷带固定 B.局部冰敷，预防血肿形成 C.包扎时手指间隔开，露出指尖 D.石膏固定手指于伸直位 E.鼓励患者早期活动手指	E	C	在术后处理中，手指应间隔开包扎，露出指尖。这样做有利于观察手指末端的血液循环和神经功能恢复情况，如皮肤颜色、温度、感觉等。如果手指被完全包扎或固定，不利于术后观察，且可能导致血液循环障碍或神经压迫。其他选项中，A和D虽然提到了制动和固定，但未考虑到术后观察的重要性；B的局部冰敷在此情况下不是首选，因为冰敷可能影响血液循环，术后应避免形成局部冻伤；E鼓励早期活动手指是正确的，但在手指有神经血管吻合术后，过早活动可能导致吻合口破裂，应当在医生指导下进行。因此，C选项最符合术后处理原则。	E	此题考察的是手外伤的术后处理原则。术后应鼓励患者早期活动手指，防止关节僵硬和肌腱粘连，故E正确。患肢制动不利于功能恢复，故A错误。局部冰敷适用于伤后早期，术后应改为热敷，促进血液循环，故B错误。包扎时手指应保持一定活动度，不能间隔开，也不能露出指尖，故C错误。手指应固定于功能位，而不是伸直位，故D错误。	D	在进行清创和肌腱神经血管吻合术后，为了确保肌腱和神经的正确对合和生长，需要保持手指处于伸直位。这样可以避免手指活动时对伤口造成张力，影响愈合。因此，石膏固定手指于伸直位是术后处理正确的方法。其他选项如患肢制动、弹力绷带固定可能不利于血液循环；局部冰敷可能不适合长时间使用，尤其是在伤口附近；包扎时手指间隔开可能会导致固定不牢固；鼓励早期活动手指在肌腱和神经尚未完全愈合的情况下可能导致不良后果。	C	答案：C 解释：本题考查的是手部伤口的处理，正确答案是C。包扎时手指间隔开，露出指尖。因为手部伤口容易形成血肿，需要及时进行清创和吻合术，手指间隔开可以减少血肿的形成，促进伤口愈合。其他选项不正确，因为： A.患肢制动，弹力绷带固定：虽然需要固定伤口，但不需要完全制动，需要让患者进行早期活动。 B.局部冰敷，预防血肿形成：冰敷可以减少血肿，但不应该在伤口清创和吻合术后使用。 D.石膏固定手指于伸直位：石膏固定不适合手部伤口，可能会导致手指僵硬和功能障碍。 E.鼓励患者早期活动手指：虽然早期活动是必要的，但在清创和吻合术后，需要在包扎时手指间隔开，露出指尖，才能保证伤口愈合和手指功能的恢复。	C	答案：C 解析：术后处理正确的是包扎时手指间隔开，露出指尖。这是因为在手部受伤后，需要确保手指的血液循环不受压迫，避免因包扎过紧导致局部组织缺血。同时，露出指尖可以方便观察手指的血液循环情况，及时发现问题。其他选项中，A项的患肢制动和弹力绷带固定可能会影响手指的血液循环；B项的局部冰敷可能会影响术后的愈合过程；D项的石膏固定手指于伸直位可能会限制手指的活动，不利于术后恢复；E项的鼓励患者早期活动手指虽然有助于恢复，但需要在医生指导下进行，避免过早活动导致伤口裂开或损伤未愈合的组织。	C	答案：C.包扎时手指间隔开，露出指尖。 解析： 青年男性患者，右手绞伤，已行清创，肌腱神经血管吻合术。术后包扎时应将手指分开，以便观察末梢血运，**包扎时手指间隔开，露出指尖**，可及时发现末梢血运变化，及时处理。 选项A患肢制动，弹力绷带固定会压迫吻合的血管，影响患肢血供，不利于术后恢复，故不选。 选项B局部冰敷，预防血肿形成不可取，冰敷会影响末梢血供，不利于术后恢复，故排除。 术后石膏固定时，应将腕关节固定于功能位，掌指关节屈曲45°，近侧指间关节屈曲90°，远侧指间关节微屈，即半握拳状，有利于肌腱的愈合，避免肌腱粘连和关节僵硬，故选项D石膏固定手指于伸直位，与题意不符。 肌腱修复后多以制动为主，活动过早可致肌腱再次断裂，故选项E鼓励患者早期活动手指，可排除。	C	在术后处理手部外伤时，正确的包扎方式是关键。选项C“包扎时手指间隔开，露出指尖”是正确的做法。这样可以避免手指间的皮肤受压导致坏死，并且露出指尖可以方便观察血液循环、颜色变化和肿胀情况。其他选项中，A虽然提到患肢制动，但弹力绷带固定不如石膏固定稳定B中的局部冰敷可能会影响血液循环D的石膏固定于伸直位不符合术后功能位固定原则E在术后早期不宜鼓励活动，避免损伤愈合部位。
74	你是一名医生，我将给你一道医学考试中的选择题，请仔细阅读题目，然后在五个选项中选择最合适的一个，并解释原因	女，50岁。活动后胸闷1年，夜间阵发性呼吸困难4天。查体:BP 130/80 mmHg,P₂ 心尖部可闻及舒张期隆隆样杂音，该患者最易出现的心律失常是 A.三度房室传导阻滞 B.室上性心动过速 C.心房颤动 D.室性心动过速 E.心房扑动	C	C	心房颤动：根据病史和体检，患者可能患有二尖瓣狭窄，因为心尖部可闻及舒张期隆隆样杂音是二尖瓣狭窄的典型体征。二尖瓣狭窄患者最常见的心律失常是心房颤动，因为左心房扩大和慢性容量负荷过重导致心房肌纤维化和电生理紊乱，从而增加了心房颤动的发生率。其他选项虽然也可能出现在心脏病患者中，但在这种情况下，心房颤动更为常见。	C	根据患者的临床表现和体格检查结果，可以推断出患者很可能患有风湿性心脏病，二尖瓣狭窄。这种情况下，最常见的心律失常是心房颤动（C）。心房颤动是由于心房的不规则激动导致心房收缩无效，从而影响心脏的正常泵血功能。其他选项如三度房室传导阻滞（A）、室上性心动过速（B）、室性心动过速（D）和心房扑动（E）虽然也可能发生，但相对于心房颤动来说，它们的发生率较低。	C	本病例中患者主要症状为活动后胸闷和夜间阵发性呼吸困难，结合查体中在心尖部听到的舒张期隆隆样杂音，这些症状和体征符合左心衰竭的典型表现。左心衰竭时，由于心室射血功能减退，血液在心室舒张期回流心房，导致心房过度充盈，从而在心尖部产生舒张期隆隆样杂音，也称为心尖部舒张期杂音。 心房颤动（C）是一种常见的心律失常，尤其在有心脏结构改变，如高血压、风湿性心脏病、冠心病等患者中更为常见。心房颤动时，心房失去正常收缩节律，导致心室收缩节律失常，可能会出现快速心室率，进而引起心脏容量负荷过重，如左心衰竭症状。因此，根据患者的症状和体征，心房颤动是最有可能的心律失常。 其他选项的分析： A.三度房室传导阻滞：通常不会引起舒张期杂音，且患者可能有更明显的症状如晕厥。 B.室上性心动过速：通常表现为快而规则的心率，无舒张期杂音，且患者可能无呼吸困难症状。 D.室性心动过速：通常表现为快而规则的心率，通常不会引…	C	答案：C 解释：该患者可能患有二尖瓣狭窄，夜间阵发性呼吸困难提示可能有夜间阵发性呼吸困难综合征（PANIC综合征），该综合征常见于二尖瓣狭窄患者，夜间阵发性呼吸困难综合征的典型心律失常是心房颤动。	C	答案：C 解析：根据患者的症状和体征，可以初步诊断为风湿性心脏瓣膜病，二尖瓣狭窄。二尖瓣狭窄最常见的心律失常是心房颤动，这是因为狭窄的二尖瓣导致左房压力增高，左房扩大，心房肌细胞的电生理特性发生改变，容易形成心房颤动。其他选项中，三度房室传导阻滞、室上性心动过速、室性心动过速和心房扑动虽然也可能发生，但不是二尖瓣狭窄最常见的心律失常。	C	答案：C.心房颤动 解析： 患者中老年女性，活动后胸闷，夜间阵发性呼吸困难，查体二尖瓣区可闻及舒张期隆隆样杂音，根据其临床表现和体征，考虑诊断为**二尖瓣狭窄**。二尖瓣狭窄最常见的心律失常是**心房颤动**。 选项A三度房室传导阻滞是指由于房室传导系统某部分的传导能力异常降低，所有来自心房的激动都不能下传至心室而引起完全性房室分离，常见于病毒性心肌炎等，少见于二尖瓣狭窄，故不选。 选项B室上性心动过速常见于无心脏病的青年人，也可见于风湿性心脏病、二尖瓣狭窄等，但不是二尖瓣狭窄最常见的心律失常，故排除。 选项D室性心动过速多见于各种器质性心脏病患者，最常见为冠心病，特别是曾有心肌梗死的患者，其次是心肌病、心力衰竭等，在二尖瓣狭窄患者中少见，故不考虑。 选项E心房扑动多见于器质性心脏病，常见于冠心病、高血压、肺心病等，在二尖瓣狭窄患者中少见，故不符合。	C	该患者的症状和体征提示可能存在二尖瓣狭窄（如活动后胸闷、夜间阵发性呼吸困难、心尖部舒张期隆隆样杂音）。二尖瓣狭窄常导致左心房扩大，而左心房扩大是心房颤动（房颤）发生的一个重要原因。因此，该患者最易出现的心律失常是心房颤动。
75	你是一名医生，我将给你一道医学考试中的选择题，请仔细阅读题目，然后在五个选项中选择最合适的一个，并解释原因	男，18岁。右踝扭伤2小时，右踝肿胀，外踝前方轻压痛，关节稳定性可，X射线未见骨折移位，早期治疗不恰当的是 A.局部按摩 B.休息，减少行走 C.弹力绷带适当固定 D.冷敷 E.右下肢抬高	A	A	局部按摩：在急性损伤的早期，通常不建议进行局部按摩，因为这可能会加重损伤部位的出血和肿胀。正确的早期治疗应该是减少损伤部位的进一步损伤，通过休息、冷敷、适当固定和抬高受伤肢体来减轻肿胀和疼痛。而在这个案例中，由于X射线未见骨折移位，说明没有骨折，但仍然需要避免早期局部按摩，以防加重软组织损伤。其他选项B、C、D和E都是合理的早期治疗措施。	A	对于急性软组织损伤，如扭伤，在早期治疗时通常遵循RICE原则，即休息（Rest）、冰敷（Ice）、压迫（Compression）和抬高（Elevation）。这有助于减轻疼痛、肿胀和炎症。 A. 局部按摩 - 在扭伤后的早期阶段进行按摩是不合适的，因为这可能会加重组织损伤和出血，导致更多的肿胀和疼痛。 B. 休息，减少行走 - 这是正确的做法，可以减少进一步损伤的风险。 C. 弹力绷带适当固定 - 这有助于限制关节活动，减轻肿胀，也是恰当的处理方式。 D. 冷敷 - 在受伤后的头48小时内，冷敷有助于减少疼痛和肿胀，这是恰当的治疗措施。 E. 右下肢抬高 - 抬高患肢有助于促进静脉回流，减轻肿胀，这也是一个合理的治疗手段。 因此，根据上述分析，选项A“局部按摩”是早期治疗不恰当的措施。	A	该患者18岁，右踝扭伤2小时，出现肿胀和轻压痛，关节稳定性可，X射线未见骨折移位。对于急性踝关节扭伤，早期治疗应遵循RICE原则，即休息（Rest）、冰敷（Ice）、压迫（Compression）和抬高（Elevation）。 A. 局部按摩 - 不恰当。在扭伤初期进行局部按摩可能会加重局部肿胀和炎症反应，不利于损伤组织的恢复。 B. 休息，减少行走 - 恰当。避免加重损伤是早期治疗的重要部分，因此应指导患者休息并减少行走。 C. 弹力绷带适当固定 - 恰当。使用弹力绷带可以提供适当的支撑和固定，减少关节的过多活动，有助于减轻肿胀和疼痛。 D. 冷敷 - 恰当。冷敷可以减少局部血流，减轻肿胀和疼痛，是扭伤早期常用的处理方法。 E. 右下肢抬高 - 恰当。抬高患肢可以减少血液流向受伤部位，有助于减轻肿胀。 综上所述，A选项局部按摩不是急性踝关节扭伤的早期恰当治疗措施。	D	D.冷敷 原因：早期治疗不恰当的是冷敷。冷敷通常用于减轻疼痛和肿胀，但在踝扭伤的早期阶段，冷敷可能会导致血管收缩，减少局部血液流动，从而延缓伤口愈合和肿胀消退。相反，热敷或温水浸泡可能更有助于促进血液流动和减轻疼痛。	A	答案：A 解析：对于软组织损伤，如扭伤，早期治疗应遵循RICE原则，即休息（Rest）、冰敷（Ice）、压迫（Compression）和抬高（Elevation）。选项A中的局部按摩在早期治疗中是不恰当的，因为按摩可能会加重肿胀和疼痛，不利于损伤的恢复。而选项B、C、D和E都是符合RICE原则的治疗措施，有助于减轻肿胀和疼痛，促进损伤的恢复。	A	答案：A局部按摩 解析： 青年男性患者，右踝扭伤，关节肿胀，外踝前方轻压痛，关节稳定性可，X射线未见骨折移位，考虑诊断为踝关节扭伤。踝关节扭伤早期治疗原则为防止出血、减轻肿胀、缓解疼痛，此时**局部按摩**会加重组织损伤，导致出血及肿胀加重，故为不恰当的治疗措施。 选项B“休息，减少行走”可减轻踝关节负担，减少进一步损伤的风险，是恰当的治疗措施。 选项C弹力绷带适当固定可限制踝关节活动，维持关节稳定性，有利于损伤修复，符合踝关节扭伤早期治疗原则。 选项D冷敷可收缩局部血管，减少出血，减轻肿胀，缓解疼痛，是踝关节扭伤早期的重要治疗措施。 选项E右下肢抬高可促进下肢静脉回流，有利于减轻肿胀，是恰当的治疗措施。	A	在急性扭伤的早期阶段，局部按摩是不恰当的治疗方法。按摩可能会加重肿胀和出血，而其他选项如休息、弹力绷带固定、冷敷和抬高患肢都有助于减轻肿胀和疼痛，促进愈合。
76	你是一名医生，我将给你一道医学考试中的选择题，请仔细阅读题目，然后在五个选项中选择最合适的一个，并解释原因	男,22 岁。4 周前发热、咳嗽、流涕,持续1周自愈。近1周心悸、气短。否认心脏病史。查体：T 36.2℃，BP 110/65 mmHg,心界不大。血清CK-MB 水平增高。心电图示窦性心律，心率103次/分，P-R 间期0.21秒，余未见异常。最可能的诊断是 A.扩张型心肌病 B.肥厚型心肌病 C.急性病毒性心肌炎 D.冠心病 E.急性心肌梗死	C	C	急性病毒性心肌炎：患者有前驱感染症状，且血清CK-MB水平增高，提示心肌损伤。心电图显示窦性心律，心率增快，P-R间期延长，这些都是病毒性心肌炎的典型表现。扩张型心肌病和肥厚型心肌病通常不会出现急性病程及病毒感染前驱症状。冠心病和急性心肌梗死一般会出现更明显的心肌缺血表现，如ST段改变等，且患者病史和临床表现不符。因此，最可能的诊断是急性病毒性心肌炎。	C	根据患者提供的病史和检查结果，可以得出以下分析： 1. 患者4周前有发热、咳嗽、流涕等症状，可能是病毒感染的表现。 2. 近1周出现心悸、气短等症状，可能与心脏有关。 3. 血清CK-MB水平增高，提示可能存在心肌损伤。 4. 心电图显示窦性心律，心率稍快，P-R间期正常，没有明显的异常表现。 综合以上信息，最可能的诊断是急性病毒性心肌炎（C）。这种疾病通常由病毒感染引起，会导致心肌细胞受损，出现心悸、气短等症状。而其他选项如扩张型心肌病、肥厚型心肌病、冠心病和急性心肌梗死等，通常会有其他相关症状或检查结果支持诊断，与本题描述的情况不符。因此，正确答案为C。	C	该患者为22岁男性，4周前有发热、咳嗽、流涕等上呼吸道感染症状，且病程自限性，即1周后自愈。近1周出现心悸和气短，既往无心脏病史。查体时体温正常（36.2℃），血压110/65 mmHg，心界不大，心率略快（103次/分），P-R间期正常（0.21秒），心电图未见异常。血清CK-MB水平增高，提示可能有心肌损伤。 根据这些信息，患者近期有上呼吸道感染史，现出现心悸和气短，血清心肌酶活性增高，这些都指向心肌炎症的可能性。急性病毒性心肌炎是心肌受到病毒感染后引起的炎症反应，常在上呼吸道或肠道病毒感染后出现，表现为心悸、气短等心功能不全的症状，以及心肌酶谱异常。 其他选项解释： A. 扩张型心肌病通常表现为心脏扩大、心力衰竭等症状，患者血清CK-MB水平通常不会显著增高。 B. 肥厚型心肌病主要特征是左心室壁的异常增厚，患者通常会有胸痛、心悸等症状，心电图上可能出现特殊Q波等异常。 D. 冠心…	C	答案：C 理由：本题考查的是临床分析和诊断能力。根据题目描述，病人有发热、咳嗽、流涕的症状，持续1周自愈，后出现心悸、气短的症状，血清CK-MB水平增高，心电图示心率加快，P-R间期延长。这些症状和体征提示可能是急性病毒性心肌炎。因此，选项C是最合适的答案。	C	答案：C 解析：患者为22岁男性，4周前有发热、咳嗽、流涕的症状，持续1周后自愈。近1周出现心悸、气短的症状。否认有心脏病史。查体时体温正常，血压正常，心界不大。血清CK-MB水平增高，心电图显示窦性心律，心率103次/分，P-R间期0.21秒，其余未见异常。根据这些信息，最可能的诊断是急性病毒性心肌炎。急性病毒性心肌炎通常是由病毒感染引起的，可以导致心肌损伤和心脏功能受损。患者的症状和体征与急性病毒性心肌炎相符，因此选择C。其他选项如扩张型心肌病、肥厚型心肌病、冠心病和急性心肌梗死与患者的临床表现和检查结果不符。	C	答案：C.急性病毒性心肌炎 解析： 青年男性患者，4周前有病毒感染史，近1周心悸、气短，血清CK-MB水平增高，心电图示窦性心动过速，根据患者的病史、临床表现、实验室检查，考虑诊断为**急性病毒性心肌炎**。 选项A扩张型心肌病起病隐匿，临床主要表现为活动时呼吸困难和活动耐量下降，常可见心脏扩大，该患者心脏查体未见异常，故排除。 选项B肥厚型心肌病部分患者可长期无症状，而有些患者首发症状就是猝死，常可见心室不对称肥厚而无心室腔增大为其特征，心电图常见左心室肥厚，与该患者症状不符，故不选。 选项D冠心病多见于40岁以上的中、老年人，常合并高血压、高血脂等危险因素，主要表现为发作性胸痛，休息或舌下含服硝酸甘油可缓解，心电图可出现ST段压低，与患者表现不符，故排除。 选项E急性心肌梗死一般有心绞痛病史，主要表现为胸骨后濒死样疼痛等心肌缺血表现，心电图示心肌梗死的特征性与动态性改变，与该患者表现…	C	患者是一名22岁的年轻男性，4周前有发热、咳嗽、流涕的病史，提示可能有病毒感染。现出现心悸、气短等症状，且血清CK-MB水平增高，提示心肌损伤。心电图显示窦性心律，心率增快，P-R间期延长，这些都可能与心肌炎有关。急性病毒性心肌炎常继发于病毒感染后，结合患者的病史和检查结果，最可能的诊断是急性病毒性心肌炎。其他选项如扩张型心肌病、肥厚型心肌病和冠心病通常不会有如此明确的前驱感染史，而急性心肌梗死更常见于老年患者并伴有典型的心电图改变，因此不太可能是这些诊断。
77	你是一名医生，我将给你一道医学考试中的选择题，请仔细阅读题目，然后在五个选项中选择最合适的一个，并解释原因	男,32岁。高热伴乏力,腹胀10 天。查体:T40.4℃，P 86 次/分。神志淡漠，胸壁可见淡红色小丘疹。右下腹压痛，无反跳痛。肝肋下2cm，脾肋下2cm，质软,无压痛。肥达实验 H 1:320,O 1:160,外斐式实验OX19 1：80，最可能感染的病原体是 A.普氏立克次体 B.钩端螺旋体 C.痢疾志贺菌 D.伤寒沙门菌 E.汉坦病毒	D	D	伤寒沙门菌：根据病史和临床表现，患者出现高热、乏力、腹胀，神志淡漠，以及右下腹压痛等症状，结合实验室检查结果，肥达实验H 1:320,O 1:160阳性，外斐式实验OX19 1：80阳性，这些结果提示可能是伤寒沙门菌感染。伤寒沙门菌是引起伤寒的病原体，肥达实验阳性有助于诊断。其他选项与该患者的临床表现和实验室检查结果不符。普氏立克次体通常引起流行性斑疹伤寒，外斐试验OX19阳性也可能出现，但其发热多伴有头痛、肌肉疼痛，且胸壁丘疹不是主要表现。钩端螺旋体和汉坦病毒感染通常有不同的临床表现和实验室检查特点。痢疾志贺菌引起的细菌性痢疾通常伴有腹泻和黏液脓血便，与该患者的症状不符。	D	根据病人的症状和体征，包括持续高热、乏力、腹胀以及右下腹压痛等，这些都符合伤寒的临床表现。伤寒沙门菌（Salmonella typhi）是引起伤寒的常见病原体。此外，肥达实验结果H 1:320，O 1:160也支持了这一诊断，因为肥达实验是一种血清学试验，用于检测伤寒沙门菌的抗体，阳性结果通常表明伤寒感染。因此，最可能感染的病原体是伤寒沙门菌。	D	患者出现了高热、乏力、腹胀等症状，体格检查发现有神志淡漠和胸壁淡红色小丘疹，以及右下腹压痛但无反跳痛。肝脾均肿大但无压痛。肥达试验结果显示H和O凝集素效价较高，这通常与伤寒沙门菌感染有关。外斐式试验OX19效价较低，可能是因为感染时间较短或者感染程度较轻。因此，患者最可能感染的病原体是伤寒沙门菌。其他选项的病原体通常不会引起典型的伤寒表现或者与患者的实验室检查结果不符。	A	答案：A	B	答案：B 解析：根据患者的临床表现，高热、乏力、腹胀、神志淡漠、胸壁淡红色小丘疹、肝脾大等，结合肥达实验和外斐式实验的结果，最可能的病原体是钩端螺旋体。肥达实验是检测伤寒沙门菌的血清学试验，但患者肥达实验H和O的滴度较高，不符合伤寒的诊断。外斐式实验OX19阳性，是钩端螺旋体感染的特异性指标。因此，根据患者的临床表现和实验室检查结果，最可能的病原体是钩端螺旋体。	D	答案：D.伤寒沙门菌 解析： 青年男性患者，高热伴乏力、腹胀10天，查体高热而相对**缓脉**，神志淡漠，胸壁可见**淡红色小丘疹即玫瑰疹**，为伤寒的典型表现，查体示肝脾大，**肥达试验阳性**，根据其临床表现和实验室检查，考虑诊断为伤寒。伤寒是由**伤寒沙门菌**引起的急性肠道传染病。 选项A普氏立克次体是流行性斑疹伤寒的病原体，人感染立克次体后发病，初起时像感冒，有高热、头痛，其后有皮疹和出血倾向，但不会有肝脾肿大和玫瑰疹，故不选。 选项B钩端螺旋体感染轻症患者可无明显症状，重症患者可有明显的肝、肾、中枢神经系统损害和弥漫性肺出血，严重者可发生急性肾功能衰竭和肺弥漫性出血，常危及患者生命，与该患者临床表现不符，故排除。 选项C痢疾志贺菌是人类细菌性痢疾的病原菌，病人和带菌者是传染源，传播途径主要通过粪-口途径传播，人群普遍易感，主要表现为腹痛、腹泻、排黏液脓血便以及里急后重等，可伴…	D	患者表现为高热、乏力、腹胀、神志淡漠以及胸壁淡红色小丘疹，结合右下腹压痛、肝脾肿大和肥达实验结果，提示伤寒沙门菌感染。伤寒沙门菌可引起伤寒或副伤寒，其特征性症状包括持续高热、玫瑰疹（胸壁淡红色小丘疹）、肝脾肿大等。肥达实验是用于诊断伤寒和副伤寒的血清学试验，H和O抗体滴度升高支持伤寒沙门菌感染。其他选项如普氏立克次体、钩端螺旋体、痢疾志贺菌和汉坦病毒不符合患者的临床表现和实验室检查结果。
78	你是一名医生，我将给你一道医学考试中的选择题，请仔细阅读题目，然后在五个选项中选择最合适的一个，并解释原因	女，62岁。左腰痛伴发热5天，最高体温39.2℃，抗生素治疗体温无明显下降，左肾区叩击痛,心率102次/分,血压110/75 mmHg。血常规:白细胞15.3×10⁹/L,N0.85,尿沉渣:白细胞满视野,RBC 3~5个/HP。泌尿CT平扫:左肾扩张积水,左输尿管上段1.2cm 结石，下一步治疗措施是 A.体外冲击波碎石 B.输尿管镜取石 C.尿道逆行置管术 D.膀胱输尿管镜取石 E.经皮肾镜取石	A	B	输尿管镜取石：根据患者的临床表现和检查结果，提示左肾积水和左输尿管上段结石，同时伴有发热和白细胞升高，这表明可能存在尿路感染。体外冲击波碎石通常适用于小于2cm的结石，但考虑到患者有感染迹象，应优先进行手术治疗以减轻感染和梗阻。输尿管镜取石可以直接到达结石部位并进行碎石，同时可以处理梗阻和感染问题，因此是较为合适的选择。尿道逆行置管术和膀胱输尿管镜取石通常不是首选治疗方法，而经皮肾镜取石更多用于肾结石治疗。	B	该患者为老年女性，出现左侧腰痛、发热，抗生素治疗效果不佳，左肾区叩击痛，心率增快，血常规显示白细胞计数增高、中性粒细胞比例增加，尿沉渣检查示白细胞满视野，泌尿系CT检查发现左肾扩张积水、左输尿管上段结石。综合上述表现，考虑患者存在急性左侧输尿管结石并感染。对于输尿管结石合并感染的患者，应尽早解除梗阻，控制感染。输尿管镜取石（B对）可直接观察到输尿管腔内情况，准确找到结石位置，通过特殊器械将结石取出，适用于输尿管各段结石。体外冲击波碎石（A错）主要适用于肾结石和上段输尿管结石，对于输尿管中下段结石及合并感染者不宜首选。尿道逆行置管术（C错）通常用于急性尿潴留等情况，对于输尿管结石合并感染者不是首选治疗方法。膀胱输尿管镜取石（D错）主要用于膀胱内结石的治疗，不适用于输尿管结石。经皮肾镜取石（E错）主要用于治疗肾结石，不适用于输尿管结石。	E	患者老年女性，出现左腰痛伴发热，且体温达到39.2℃，抗生素治疗后体温无明显下降，提示可能存在尿路感染。左肾区叩击痛和尿沉渣中大量白细胞支持尿路感染或肾盂肾炎的诊断。泌尿CT平扫显示左肾扩张积水和左输尿管上段有1.2cm的结石。考虑到结石的大小和位置，以及患者年龄和可能的肾脏功能损害，经皮肾镜取石是一种适宜的治疗方法。经皮肾镜取石可以直接在X线引导下进入肾脏，取出较大的结石，并且可以通过碎石器械将结石粉碎，减少残留结石的风险，同时对于肾积水和感染的治疗也有直接效果。体外冲击波碎石和输尿管镜取石更适合于较小结石的治疗，尿道逆行置管术通常用于尿道梗阻的情况，而膀胱输尿管镜取石则可能不适合较大结石的处理。因此，经皮肾镜取石是当前情况下的最佳选择。	C	答案：C 理由：患者左腰痛伴发热，尿沉渣白细胞满视野，提示可能存在尿路感染，左肾扩张积水，左输尿管上段1.2cm结石，考虑到患者有感染的症状，首先应该进行尿路通畅的处理，尿道逆行置管术可以帮助排除结石，减轻肾积水，促进感染的控制。	B	答案：B. 输尿管镜取石 解析：根据患者的症状和检查结果，可以诊断为左侧输尿管结石伴感染。患者有发热、白细胞升高、尿沉渣中白细胞满视野，这些都是感染的证据。同时，CT显示左肾扩张积水和左输尿管上段有1.2cm的结石，说明结石导致了尿液的梗阻。 在这种情况下，需要尽快解除梗阻，以减少感染的风险和保护肾功能。体外冲击波碎石（A）可能不足以解决梗阻问题，而且对于较大的结石可能效果不佳。尿道逆行置管术（C）和膀胱输尿管镜取石（D）通常用于治疗膀胱结石，而不是输尿管结石。经皮肾镜取石（E）是一种侵入性较大的手术，通常用于治疗较大的肾结石，而不是输尿管结石。 输尿管镜取石（B）是一种微创手术，可以直接观察和处理输尿管内的结石，同时可以放置支架以缓解梗阻，是这种情况下最合适的治疗措施。	A	答案：A.体外冲击波碎石 解析： 患者老年女性，左腰痛、发热，左肾区叩击痛，血白细胞及中性粒细胞比例升高，尿沉渣白细胞满视野，提示存在尿路感染，结合患者CT提示左肾积水、左输尿管上段结石，考虑诊断为左侧输尿管结石并肾积水伴感染。患者目前虽有感染征象，但生命体征平稳，可耐受体外冲击波碎石，故首选的治疗措施是**体外冲击波碎石**，碎石后可解除梗阻，肾积水及感染可随之缓解。 选项B输尿管镜取石，选项D膀胱输尿管镜取石，选项E经皮肾镜取石，均属于手术治疗，且为有创操作，在患者存在感染的情况下进行有创操作，可能导致感染扩散，引起脓毒血症，危及患者生命，可一并排除。 选项C尿道逆行置管术主要用于后尿道损伤的治疗，不能解决输尿管结石梗阻的问题，故不选。	C	患者的症状和检查结果显示左肾积水和输尿管上段结石伴感染（发热、白细胞升高、尿白细胞满视野）。在这种情况下，最重要的是尽快解除尿路梗阻以减轻肾积水和感染的压力。尿道逆行置管术（C选项）可以迅速缓解梗阻，通过放置输尿管支架或导管来引流尿液，是治疗急性梗阻性肾积水和感染的有效措施。其他选项如体外冲击波碎石或取石术在感染控制之前可能加重感染或导致其他并发症，因此不适合作为下一步的治疗措施。
79	你是一名医生，我将给你一道医学考试中的选择题，请仔细阅读题目，然后在五个选项中选择最合适的一个，并解释原因	青年李某在当地医院确诊阑尾炎，行手术治疗后到医院复查，接诊医生行检查后发现腹腔遗留纱布，医生根据流程向医院报告，医院向患者做出合理解释及处理纠纷的应该是 A.主治医生 B.接诊医生 C.医务科 D.医院主要负责人 E.卫生医疗机构监督部门	C	C	C：医务科 解释：在发生医疗纠纷或医疗事故时，医院内部的负责部门通常是医务科。医务科负责协调和处理医疗纠纷，包括向患者做出解释和后续的处理工作。主治医生和接诊医生负责的是患者的直接治疗和检查，而医院主要负责人可能不会直接处理此类事件，卫生医疗机构监督部门更多是负责外部的监督和管理。因此，最合适的选项是医务科。	C	此类问题通常由医院的医务科负责处理。医务科是医院内部专门负责医疗质量和安全管理、处理医疗纠纷和投诉的部门。因此，当发现手术后遗留纱布这样的问题时，应该由医务科来负责调查、处理以及与患者沟通解释，以确保医疗安全并妥善解决可能产生的医疗纠纷。其他选项如主治医生、接诊医生、医院主要负责人和卫生医疗机构监督部门虽然也与医疗过程有关，但在这个特定情况下，他们不是最直接负责处理这类问题的人员或机构。	C	医务科：在医疗机构中，医务科或医疗管理部门通常负责处理医疗纠纷、监督医疗服务质量和确保医疗安全。当出现像腹腔遗留纱布这样的医疗差错时，应由医务科来牵头处理，以确保符合医疗法规和医院政策，并维护患者的权益。主治医生、接诊医生和医院主要负责人可能在特定环节参与处理，但通常医务科是负责此类事件的主要部门。卫生医疗机构监督部门则是在更高层面上监督医疗机构的行政部门，通常在事件调查和监管方面发挥作用，而不是直接处理具体纠纷。	C	答案：C.医务科 解释：根据医院的流程，医务科是医院内部的管理部门，负责处理医院内部的纠纷和问题，包括处理患者的投诉和纠纷。因此，医务科是最合适的处理纠纷的部门。	C	答案：C.医务科 解析：在医院中，医务科是负责医疗质量管理和医疗纠纷处理的部门。当发生医疗事故或纠纷时，医务科有责任进行调查、协调和处理。在这个案例中，患者李某在手术治疗后发现腹腔遗留纱布，这是一个医疗事故。因此，医院应该由医务科来向患者做出合理解释并处理纠纷。主治医生和接诊医生可能参与处理过程，但他们不是主要负责处理医疗纠纷的部门。医院主要负责人和卫生医疗机构监督部门在这种情况下可能也会参与，但他们的角色通常是监督和指导，而不是直接处理纠纷。	D	答案：**D.医院主要负责人**。 解析： 青年李某在当地医院确诊阑尾炎并行手术治疗，术后复查发现腹腔遗留纱布，此时已出现医疗事故，在医生根据流程向医院报告后，需由**医院主要负责人**（如院长）向患者做出合理解释及处理纠纷，这符合我国《医疗事故处理条例》的规定，即医疗机构发生医疗事故的，由医疗机构按照规定向所在地卫生行政部门报告，在医患双方在场的情况下封存和启封病历资料或实物，并由医疗机构保管，同时向患者做出合理解释及处理纠纷。 综上所述，正确答案是：D.医院主要负责人。 选项A主治医生，选项B接诊医生，均属于直接参与患者诊疗过程的医务人员，他们负责向医院报告医疗事故，但不直接负责向患者做出解释和处理纠纷，故一并排除。 选项C医务科是医院内负责医疗质量和安全管理的部门，他们负责协调处理医疗事故，但同样不直接负责向患者做出解释和处理纠纷，故不选。 选项E卫生医疗机构监督部门是外部监管机构…	C	答案详情医务科是医院内部负责医疗事务管理的部门，包括处理医疗纠纷、协调医疗服务、监督医疗质量等。在发现医疗事故或差错时，医务科会介入调查并与患者沟通，做出合理解释及处理纠纷。因此，在这种情况下，由医务科向患者做出合理解释及处理纠纷是最合适的选择。
80	你是一名医生，我将给你一道医学考试中的选择题，请仔细阅读题目，然后在五个选项中选择最合适的一个，并解释原因	男，32岁。体检时心脏听诊发现心尖区收缩期中期喀喇音，闻及3/6级收缩中晚期吹风样杂音，X射线显示心影正常。拟诊断为 A.二尖瓣脱垂 B.二尖瓣关闭不全 C.二尖瓣狭窄 D.主动脉关闭不全 E.主动脉狭窄	A	A	根据心脏听诊的描述，心尖区的收缩期中期喀喇音和3/6级收缩中晚期吹风样杂音，结合X射线心影正常，提示可能是二尖瓣脱垂。二尖瓣脱垂时可以出现收缩期的杂音，尤其是中晚期，喀喇音也是其特征之一。而其他选项如二尖瓣关闭不全、二尖瓣狭窄、主动脉关闭不全和主动脉狭窄，其杂音的特点和出现的时间与题干描述不符。因此，最合适的诊断是二尖瓣脱垂。	A	根据患者的心脏听诊发现心尖区收缩期中期喀喇音，闻及3/6级收缩中晚期吹风样杂音，X射线显示心影正常，最可能的诊断是二尖瓣脱垂。二尖瓣脱垂是一种心脏瓣膜疾病，常见症状包括心尖区收缩期杂音和喀喇音。其他选项如二尖瓣关闭不全、二尖瓣狭窄、主动脉关闭不全和主动脉狭窄等，虽然也可能出现心尖区杂音，但通常伴有其他不同的临床表现和影像学改变。	A	根据患者的临床表现，心脏听诊中发现的收缩期中期喀喇音和3/6级的收缩中晚期吹风样杂音，以及X射线显示心影正常，这些特征更符合二尖瓣脱垂的诊断。二尖瓣脱垂会导致二尖瓣叶在收缩期向心室方向脱出，这种脱出可以引起喀喇音，并且可能导致收缩中晚期杂音。相比之下，二尖瓣关闭不全通常会导致收缩晚期杂音，而二尖瓣狭窄会导致舒张期杂音，且X射线可能显示有心影增大。主动脉关闭不全和主动脉狭窄的杂音类型及X射线表现与上述情况也不相符。因此，最合适的诊断是二尖瓣脱垂（选项A）。	C	答案：C.二尖瓣狭窄 理由： 1. 心尖区收缩期中期喀喇音：这通常是二尖瓣狭窄的典型听诊征象，因为狭窄的瓣膜会导致血液流出心脏时产生喀喇音。 2. 吹风样杂音：这也与二尖瓣狭窄有关，因为狭窄的瓣膜会导致血液流出心脏时产生吹风样杂音。 3. X射线显示心影正常：这表明心脏结构没有明显异常，二尖瓣狭窄可能是早期或轻度的，尚未导致明显的心脏结构变化。 其他选项不正确的理由： A. 二尖瓣脱垂：这通常会导致心尖区收缩期早期喀喇音，而不是中期。 B. 二尖瓣关闭不全：这通常会导致心尖区收缩期晚期喀喇音和收缩期杂音，而不是中期喀喇音和吹风样杂音。 D. 主动脉关闭不全：这通常会导致心脏左侧的杂音，而不是心尖区的杂音。 E. 主动脉狭窄：这通常会导致心脏左侧的杂音和X射线显示的心影变化，而不是心尖区的杂音和正常的心影。	A	答案：A 解析：根据题目描述，患者体检时在心尖区听到收缩期中期喀喇音，以及3/6级的收缩中晚期吹风样杂音，这些症状提示可能存在二尖瓣脱垂。二尖瓣脱垂的典型体征是心尖区的收缩期喀喇音和收缩期杂音，这与题目中描述的症状相符。X射线显示心影正常，可以排除其他瓣膜病变导致的心脏增大。因此，最可能的诊断是二尖瓣脱垂。	A	答案：A.二尖瓣脱垂 解析： 青年男性患者，体检心脏听诊发现**心尖区收缩期中期喀喇音**，闻及**3/6级收缩中晚期吹风样杂音**，X射线显示心影正常，结合患者病史、临床表现和相关检查，该患者最可能的诊断为**二尖瓣脱垂**。二尖瓣脱垂的典型听诊表现为心尖区收缩中、晚期喀喇音合并收缩晚期杂音。 选项B二尖瓣关闭不全的典型杂音为心尖区全收缩期吹风样杂音，可伴有收缩期震颤，而该患者杂音为收缩中晚期，故不选。 选项C二尖瓣狭窄特征性的杂音为心尖区舒张中晚期低调的隆隆样杂音，呈递增型，局限性，左侧卧位时明显，可伴有舒张期震颤，与该患者杂音性质不符，故排除。 选项D主动脉关闭不全的典型杂音为主动脉瓣区舒张期高调递减型叹气样杂音，坐位前倾呼气末时明显，向心尖区传导，与该患者杂音不符，故不选。 选项E主动脉狭窄特征性的杂音为主动脉瓣区收缩期粗糙而响亮的射流性杂音，呈递增-递减型，向颈部传导，在胸骨右…	A	二尖瓣脱垂（MVP）是指在心脏收缩时，二尖瓣的一个或两个瓣叶向左心房膨出。听诊时，典型的体征是心尖区出现收缩期中期喀喇音和随后出现的收缩中晚期吹风样杂音，这与题目中描述的听诊结果相符。X射线显示心影正常也支持二尖瓣脱垂，因为该病通常不引起心腔扩大或心影异常。因此，最合适的答案是二尖瓣脱垂。
81	你是一名医生，我将给你一道医学考试中的选择题，请仔细阅读题目，然后在五个选项中选择最合适的一个，并解释原因	女，59岁。因高热、腹泻静脉滴注庆大霉素治疗5天后出现恶心、呕吐、伴少尿。查血白细胞总数及分类正常,尿相对密度1.010,蛋白( +),红细胞0~2个/HP,白细胞3~5 个/HP。血肌酐320 μmol/L,尿素氮17mmol/L,尿钠 100 mmol/L。该患者肾衰最可能的原因是 A.急性肾小管坏死 B.肾前性氮质血症 C.急性肾小球肾炎 D.急进性肾小球肾炎 E.急性间质性肾炎	A	A	急性肾小管坏死：患者在使用庆大霉素后出现少尿、恶心、呕吐等症状，血肌酐和尿素氮升高，提示肾功能损害。庆大霉素是一种氨基糖苷类抗生素，有一定的肾毒性，可导致急性肾小管坏死。尿相对密度降低、蛋白尿、尿白细胞增多都是肾小管损害的表现。而其他选项如肾前性氮质血症通常由于有效血容量不足引起，但患者的血白细胞总数及分类正常，不符合；急性肾小球肾炎和急进性肾小球肾炎通常会伴有血尿和/或蛋白尿，但本例尿红细胞较少，不太支持；急性间质性肾炎虽然可能与药物有关，但一般会有明显的尿白细胞增多和/或嗜酸性粒细胞尿，本例未见相关描述。因此，最可能的原因是急性肾小管坏死。	A	根据患者的临床表现和实验室检查结果，可以推断出患者出现了急性肾损伤。患者使用庆大霉素治疗后出现恶心、呕吐、少尿等症状，同时血肌酐和尿素氮水平升高，尿钠浓度也较高（通常大于40mmol/L），这些都是急性肾小管坏死的典型表现。庆大霉素是一种氨基糖苷类抗生素，已知具有肾毒性，可能导致肾小管损伤。其他选项如肾前性氮质血症、急性肾小球肾炎、急进性肾小球肾炎和急性间质性肾炎与患者的临床表现和实验室检查结果不相符。	A/B	根据患者的症状、体征和实验室检查结果，最可能的原因是急性肾小管坏死或肾前性氮质血症。 - 患者在庆大霉素治疗后出现恶心、呕吐、少尿，这是急性肾衰竭的典型表现。 - 尿相对密度1.010（正常范围通常在1.015-1.025之间）和尿钠100 mmol/L（正常范围通常在40-100 mmol/L之间）表明患者有稀释性尿液，这通常是肾小管功能受损的迹象。 - 血肌酐和尿素氮的水平升高（血肌酐320 μmol/L，正常范围通常是88-177 μmol/L；尿素氮17 mmol/L，正常范围通常是2.5-7.1 mmol/L），表明患者有肾功能不全。 - 血白细胞总数及分类正常，尿中红细胞和白细胞数量在正常范围内，没有提示急性肾炎或急进性肾炎的特征。 急性肾小管坏死和肾前性氮质血症都可以导致急性肾功能不全，表现为少尿、高血钾、代谢性酸中毒等症状。然而，由于患者有稀释性尿液，这更倾向于支持肾前性…	A	答案：A 解释：该患者出现恶心呕吐、少尿、尿相对密度低、蛋白尿、血肌酐升高、尿钠升高，这些症状和体征提示可能是急性肾小管坏死。因为肾小管坏死会导致肾脏排泄功能受损，导致血肌酐升高、尿量减少、尿密度降低、尿钠升高。其他选项不太可能，因为急性肾小球肾炎和急进性肾小球肾炎通常会导致血尿和蛋白尿，而尿相对密度不一定降低。肾前性氮质血症通常不会导致尿量减少和尿密度降低。	E	答案：E 解析：根据题目描述，患者在接受庆大霉素治疗后出现恶心、呕吐和少尿，同时伴有血肌酐和尿素氮升高，尿钠排泄增加，这些症状和实验室检查结果提示患者可能发生了急性肾衰竭。考虑到患者有使用庆大霉素的病史，最可能的原因是急性间质性肾炎。急性间质性肾炎是一种由药物引起的肾脏疾病，常见于抗生素、非甾体抗炎药等药物使用后，表现为肾小管损伤和间质炎症。选项A的急性肾小管坏死通常不伴随尿钠排泄增加，选项B的肾前性氮质血症通常由血容量不足引起，而患者的尿相对密度较低，不支持这一诊断。选项C和D的急性肾小球肾炎和急进性肾小球肾炎通常伴有尿红细胞增多，而患者的尿红细胞数量较少，因此也不符合。	E	答案：E.急性间质性肾炎 解析： 中老年女性患者，静脉滴注庆大霉素后出现恶心、呕吐、伴少尿，实验室检查见血肌酐、尿素氮均升高，尿比重低，尿蛋白阳性，该患者最可能的诊断是**急性间质性肾炎**。庆大霉素是常见的肾毒性药物，容易引起急性间质性肾炎，结合患者用药史及实验室检查，考虑诊断急性间质性肾炎可能性大。 选项A急性肾小管坏死是急性肾衰竭的一种常见类型，由各种病因引起肾缺血及肾毒性损害导致肾功能急骤、进行性减退而出现的临床综合征，主要表现为肾小球滤过率明显降低所致的进行性氮质血症，以及肾小管重吸收和排泄功能低下所致的水、电解质和酸碱平衡失调，不符合题意。 选项B肾前性氮质血症是由于肾脏血流灌注不足导致的，多由于机体血容量不足引起，如呕吐、腹泻、烧伤等原因导致体液大量丢失，不符合题意。 选项C急性肾小球肾炎是以急性肾炎综合征为主要临床表现的一组原发性肾小球肾炎，其特点为急性起病，血尿、蛋白尿…	A	答案详情急性肾小管坏死。患者因使用庆大霉素后出现少尿、血肌酐升高、尿素氮升高等急性肾功能损伤的表现，庆大霉素是一种氨基糖苷类抗生素，已知可导致肾毒性，主要表现为急性肾小管坏死。尿相对密度固定在1.010，尿钠升高，提示肾小管重吸收功能受损，支持急性肾小管坏死的诊断。其他选项如肾前性氮质血症通常伴有低尿钠、尿相对密度较高，而急性肾小球肾炎、急进性肾小球肾炎、急性间质性肾炎的临床表现与此患者不符。
82	你是一名医生，我将给你一道医学考试中的选择题，请仔细阅读题目，然后在五个选项中选择最合适的一个，并解释原因	男，61岁。摔倒致左颈部着地5 小时，左部疼痛肿胀，活动障碍，查体：左下肢外旋60°，Bryant 较健侧缩短2cm，左侧腹股沟区压痛阳性，左侧大转子叩击痛阳性，考虑诊断为下列哪种疾病 A.关节前脱位 B.股骨干骨折 C.股骨颈骨折 D.股骨转子间骨折 E.髋关节后脱位	C	D	根据病史（摔倒致左颈部着地）和临床表现（左下肢外旋，Bryant征缩短，左侧腹股沟区压痛，左侧大转子叩击痛），这些症状和体征高度提示股骨转子间骨折。股骨转子间骨折通常会导致患肢的外旋，Bryant征阳性（即缩短），以及大转子的叩击痛。关节前脱位和髋关节后脱位通常会有更明显的髋关节疼痛和活动受限，而股骨干骨折和股骨颈骨折的症状与转子间骨折相比，可能不会出现明显的外旋和缩短。因此，最合适的诊断是股骨转子间骨折。	C	根据病史和体检结果，该患者最可能的诊断是股骨颈骨折。患者摔倒后左颈部疼痛、肿胀、活动障碍，且存在外旋畸形（60°）、Bryant三角缩短（较健侧缩短2cm）以及腹股沟区压痛和大转子叩击痛阳性，这些都是股骨颈骨折的典型表现。其他选项如关节前脱位、股骨干骨折、股骨转子间骨折和髋关节后脱位的症状与体征与此患者的表现不符。	C	本病例中提到患者左下肢外旋60°，Bryant 较健侧缩短2cm，左侧腹股沟区压痛阳性，左侧大转子叩击痛阳性，这些体征都指向股骨颈骨折。股骨颈骨折通常表现为外旋畸形，轴向叩击痛，以及肢体缩短。关节前脱位和髋关节后脱位也会有外旋畸形，但不会有肢体缩短。股骨干骨折通常不会有肢体外旋畸形，而是表现为骨折部位的肿胀和疼痛。股骨转子间骨折也会有肢体外旋和轴向叩击痛，但通常不会有肢体缩短。因此，根据这些体征，最可能的诊断是股骨颈骨折。	C	答案：C.股骨颈骨折 理由：根据题目描述，患者摔倒后左颈部着地，出现左下肢外旋60°，Bryant较健侧缩短2cm，左侧腹股沟区压痛阳性，左侧大转子叩击痛阳性，这些症状和体征提示可能存在股骨颈骨折。股骨颈骨折是一种常见的老年人骨折，尤其是在摔倒后。其他选项不太可能，因为关节前脱位通常不会导致外旋和腹股沟区压痛，股骨干骨折和股骨转子间骨折通常不会导致大转子叩击痛阳性，髋关节后脱位通常不会导致Bryant较健侧缩短。	D	答案：D.股骨转子间骨折 解析：根据题目描述，患者摔倒后左颈部着地，出现左部疼痛肿胀和活动障碍。查体发现左下肢外旋60°，Bryant试验较健侧缩短2cm，左侧腹股沟区压痛阳性，左侧大转子叩击痛阳性。这些症状和体征提示可能存在股骨转子间骨折。 股骨转子间骨折通常发生在股骨的粗隆区域，即股骨的上端，靠近髋关节。这种骨折可能导致患者行走困难，疼痛，以及肢体短缩。Bryant试验是一种用于检测下肢长度差异的临床检查，如果患者受伤侧的下肢比健侧短，这可能表明存在骨折或其他骨骼问题。腹股沟区压痛和大转子叩击痛阳性也是股骨转子间骨折的常见体征。 其他选项的解释如下： A. 关节前脱位：通常涉及关节的完全脱位，但描述中没有提到关节脱位的迹象。 B. 股骨干骨折：涉及股骨的骨干部分，但描述中的症状更符合股骨转子间骨折。 C. 股骨颈骨折：发生在股骨头和股骨干之间的颈部，但描述中的症状和体征更符合股骨转子…	C	答案：C.股骨颈骨折 解析： 老年男性患者，摔倒后左颈部着地，出现左下肢外旋畸形、Bryant三角较健侧缩短、左侧腹股沟区压痛及左侧大转子叩击痛等体征，结合患者病史和临床表现，该患者考虑诊断为**左股骨颈骨折**。股骨颈骨折多见于中、老年人，有摔倒受伤史，伤后感髋部疼痛，下肢活动受限，不能站立和行走，患肢出现外旋畸形，一般在45°～60°之间，Bryant三角底边较健侧缩短，大转子超过Nelaton线，腹股沟中点处压痛，大转子叩击痛阳性。 选项A关节前脱位主要表现为患肢呈外展、外旋和屈曲畸形，不符合该患者临床表现，故不选。 选项B股骨干骨折主要表现为骨折局部肿胀、疼痛、压痛、异常活动、功能障碍，同时可出现患肢的短缩、成角或旋转畸形，查体可有骨擦音或骨擦感，与题意不符。 选项D股骨转子间骨折系指股骨颈基底至小转子水平以上部位所发生的骨折，亦为老年人常见的损伤，患者平均年龄比股骨颈骨折患者高…	C	根据患者的症状和查体结果，左下肢外旋60°，Bryant 较健侧缩短2cm，左侧腹股沟区压痛阳性，左侧大转子叩击痛阳性，这些体征提示股骨颈骨折的可能性较大。股骨颈骨折常见于老年人跌倒后，表现为患肢缩短、外旋畸形和髋部压痛等症状。因此，最合适的诊断是股骨颈骨折。
83	你是一名医生，我将给你一道医学考试中的选择题，请仔细阅读题目，然后在五个选项中选择最合适的一个，并解释原因	儿童7岁，感冒2周后出现血尿、蛋白尿、水肿，肾病理检查电镜下驼峰状致密物，考虑的诊断是 A.膜增生性肾小球肾炎 B.系膜增生性肾小球肾炎 C.毛细血管内增生性肾小球肾炎 D.新月体性肾小球肾炎 E.微小病变性肾小球肾炎	C	C	毛细血管内增生性肾小球肾炎：根据病史，儿童感冒后出现血尿、蛋白尿和水肿，这是典型的急性肾炎综合征表现。而肾病理检查中电镜下发现的驼峰状致密物是毛细血管内增生性肾小球肾炎（又称为急性弥漫性增生性肾小球肾炎）的典型特征。这种肾炎常见于儿童，且与A组β溶血性链球菌感染后的免疫反应有关，符合该患者的临床表现和检查结果。其他选项的肾小球肾炎在病理和临床特点上与该患者情况不符。	C	儿童7岁，感冒2周后出现血尿、蛋白尿、水肿，肾病理检查电镜下驼峰状致密物，考虑的诊断是毛细血管内增生性肾小球肾炎（C）。这种类型的肾炎常见于链球菌感染后的肾小球肾炎，符合该患者感冒后出现的症状和病理表现。驼峰状致密物是免疫复合物在上皮细胞下沉积的表现，常见于这种类型的肾炎。其他选项的肾炎类型与题目描述的症状和病理特征不相符。	C	C毛细血管内增生性肾小球肾炎（即急性链球菌感染后肾小球肾炎）是正确的诊断。儿童在感冒（通常是由A组β-溶血性链球菌感染）后出现血尿、蛋白尿、水肿，肾病理检查电镜下出现的驼峰状致密物是该病典型的病理特征。这些驼峰状物是由免疫复合物沉积在肾小球毛细血管壁上形成的，这是毛细血管内增生性肾小球肾炎的标志。 其他选项的病理特征和临床表现不符合提供的临床信息： A.膜增生性肾小球肾炎通常与持续性蛋白尿和血尿相关，并且免疫荧光显示C3沉积。 B.系膜增生性肾小球肾炎可能伴有或不伴有血尿和/或蛋白尿，但不会出现典型的驼峰状致密物。 D.新月体性肾小球肾炎（急进性肾小球肾炎）通常表现为快速的肾功能恶化，而非从上呼吸道感染发展而来，且病理特征为新月体形成，而非驼峰状致密物。 E.微小病变性肾小球肾炎通常与肾病综合征相关，表现为大量蛋白尿，但电镜下通常看不到明显的沉积物。	C	答案：C 理由：题目中提到儿童7岁，感冒2周后出现血尿、蛋白尿、水肿，这些症状提示可能是急性肾小球肾炎。肾病理检查电镜下驼峰状致密物，这是毛细血管内增生性肾小球肾炎的典型病理特征。因此，正确答案是C。	D	答案：D 解析：根据题目描述，儿童7岁，感冒2周后出现血尿、蛋白尿、水肿，这些症状提示可能存在肾小球疾病。肾病理检查电镜下驼峰状致密物是新月体性肾小球肾炎的特征性表现。新月体性肾小球肾炎是一种急性肾小球肾炎，通常与免疫介导的炎症反应有关，可能由感染、自身免疫疾病等引起。因此，根据题目描述和病理特征，诊断为新月体性肾小球肾炎（D选项）是最合适的选择。其他选项如膜增生性肾小球肾炎（A）、系膜增生性肾小球肾炎（B）、毛细血管内增生性肾小球肾炎（C）和微小病变性肾小球肾炎（E）虽然也可能引起血尿和蛋白尿，但它们的病理特征与题目描述不符。	C	答案：C.毛细血管内增生性肾小球肾炎。 解析： 儿童，感冒2周后出现血尿、蛋白尿、水肿，符合急性肾小球肾炎的典型表现。其肾病理检查电镜下驼峰状致密物为急性肾小球肾炎的典型病理改变，结合患者临床表现和病理检查，应诊断为**急性肾小球肾炎**，其病理类型是毛细血管内增生性肾小球肾炎。 选项A膜增生性肾小球肾炎，选项B系膜增生性肾小球肾炎，选项D新月体性肾小球肾炎，选项E微小病变性肾小球肾炎，均为肾病综合征的病理类型，其典型表现为大量蛋白尿、低蛋白血症、高脂血症和水肿，与题干描述不符，故一并排除。	C	毛细血管内增生性肾小球肾炎（急性链球菌感染后肾小球肾炎）通常在上呼吸道感染后出现，典型表现包括血尿、蛋白尿和水肿。电镜下可见驼峰状致密物，这是该病的特征性病理改变。结合患者的病史（感冒后出现症状）和病理检查结果，最合适的诊断是毛细血管内增生性肾小球肾炎。
84	你是一名医生，我将给你一道医学考试中的选择题，请仔细阅读题目，然后在五个选项中选择最合适的一个，并解释原因	男，35岁。高热，皮肤瘙痒半月，右颈及锁骨上淋巴结肿大,无压痛,互相粘连,Hb 90 g/L,WBC 10×10⁹/L,中性66%,淋巴24%,骨髓涂片找到里-斯细胞，如需明确诊断首先应进行的检查是 A.肝脾 B 超 B.腹部或全身CT C.淋巴结活检 D. MRI E.中性粒细胞碱性磷酸酶测定	C	C	淋巴结活检：根据病史描述，患者有长期高热、皮肤瘙痒、淋巴结肿大等症状，且血象中白细胞计数升高，中性粒细胞比例增高，淋巴细胞比例相对降低，这些都是淋巴瘤的常见临床表现。特别是骨髓涂片找到里-斯细胞（Reed-Sternberg cell），这是霍奇金淋巴瘤的特征性细胞。为了明确诊断，首选的检查方法是淋巴结活检，这可以提供组织学证据来确定是否为淋巴瘤，以及淋巴瘤的类型和亚型，对后续的治疗选择至关重要。其他选项虽然可能在淋巴瘤的诊断中也有一定的辅助作用，但不如淋巴结活检具有决定性意义。	C	根据患者的表现和实验室检查结果，最可能的诊断是恶性淋巴瘤，而确诊恶性淋巴瘤的主要依据是淋巴结活检。因此，为了明确诊断，首先应进行的检查是淋巴结活检。	C	患者出现高热、皮肤瘙痒、淋巴结肿大，且骨髓涂片中发现里-斯细胞（Russell bodies），这些特征与霍奇金淋巴瘤（Hodgkin's lymphoma）或浆细胞病（plasma cell disorders）相符。里-斯细胞是浆细胞的一种形态异常，通常在浆细胞肿瘤中见到。为了明确诊断，最直接有效的方法是进行淋巴结活检（C选项）。活检可以提供病理学证据，帮助确定淋巴瘤的类型和分期，为治疗方案的制定提供关键信息。其他选项如肝脾B超、腹部或全身CT、MRI和中性粒细胞碱性磷酸酶测定，虽然可以提供疾病部位和范围的更多信息，但在没有病理学证据的情况下，难以确诊。	C	答案：C.淋巴结活检 解释：本题考查的是临床诊断的推理能力。根据题目描述，患者出现高热、皮肤瘙痒、淋巴结肿大等症状，骨髓涂片找到里-斯细胞，这是白血病的典型体征。因此，首先应进行的检查是淋巴结活检，以明确诊断。其他选项不合适，因为肝脾B超、腹部或全身CT、MRI主要用于检查器官大小和结构，中性粒细胞碱性磷酸酶测定主要用于诊断白血病的类型，而不是首先进行的检查。	C	答案：C 解析：患者表现为高热、皮肤瘙痒、淋巴结肿大且互相粘连，血常规显示贫血，骨髓涂片找到里-斯细胞，这些症状和体征提示可能为霍奇金淋巴瘤（Hodgkin's lymphoma）。霍奇金淋巴瘤的确诊需要依赖病理学检查，即淋巴结活检。淋巴结活检可以提供组织学证据，帮助明确诊断。其他选项如B超、CT、MRI等可以提供病变的范围和受累情况，但不是确诊的首选检查。中性粒细胞碱性磷酸酶测定与霍奇金淋巴瘤的诊断无直接关系。	C	答案：C.淋巴结活检 解析： 青年男性患者，高热、皮肤瘙痒，查体发现右颈及锁骨上淋巴结肿大，无压痛，互相粘连，提示可能为肿瘤性淋巴结肿大，化验提示轻度贫血，骨髓涂片找到里-斯细胞，里-斯细胞即R-S细胞，对霍奇金淋巴瘤具有确诊意义，结合患者病史、临床表现和相关检查，该患者考虑诊断为**霍奇金淋巴瘤**。为明确诊断，应取肿大淋巴结进行病理组织学检查，如发现里-斯细胞对霍奇金淋巴瘤有确诊意义，故应首选**淋巴结活检**。 选项A：肝脾B超，选项B：腹部或全身CT，选项D：MRI，均属于影像学检查，对淋巴瘤的诊断有一定提示意义，但不能确诊，可一并排除。 选项E：中性粒细胞碱性磷酸酶测定主要用于急性粒细胞白血病与类白血病反应的鉴别，急性粒细胞白血病时NAP活性明显降低，类白血病反应时则正常或增高，对淋巴瘤的诊断无意义，故不选。	C	患者的症状包括高热、皮肤瘙痒、淋巴结肿大，并且骨髓涂片中发现里-斯细胞，这些特征提示可能是淋巴瘤或其他淋巴系统疾病。淋巴结活检（选项C）是确诊淋巴瘤或其他淋巴结病变的金标准，因为它可以提供组织学和细胞学的信息，帮助明确病理诊断。其他选项如影像学检查和酶测定虽然可以提供辅助信息，但不能直接确诊，因此淋巴结活检是最合适的检查。
85	你是一名医生，我将给你一道医学考试中的选择题，请仔细阅读题目，然后在五个选项中选择最合适的一个，并解释原因	男，50岁。1 年来心慌、胸闷、气短，近1月来加重,入院后查体:R 120次/分,心音低钝、遥远, Ewart征阳性，超声提示室间隔不同步，下列最可能的治疗措施是 A.手术治疗 B.心包穿刺术 C.球囊扩张术 D.静脉注射呋塞米 E.静脉注射胺碘酮	B	B	心包穿刺术：根据病史和体征，患者可能患有心包积液，导致心脏压塞，从而引起心慌、胸闷、气短等症状。Ewart征阳性是心包积液的重要体征，表明有心脏压塞。超声提示室间隔不同步可能是因为心脏受压导致的心脏功能受限。心包穿刺术可以直接缓解心脏压塞的症状，是最为直接有效的治疗措施。其他选项如手术治疗、球囊扩张术等不是针对心包积液的首选治疗方法，而静脉注射呋塞米和胺碘酮更多是用于治疗心力衰竭和心律失常，不是针对心包积液本身的处理。	B	根据患者描述的症状和体征，可以推断出患者可能患有心包积液或心脏压塞。心包积液是指心包腔内液体异常增多，导致心脏受压，影响心脏功能。而Ewart征是心包积液的一个重要体征，表现为左肩胛下区出现浊音及支气管呼吸音。同时，心音低钝、遥远也是心包积液的常见体征。因此，最可能的治疗措施是心包穿刺术，即通过穿刺抽取心包腔内的积液，缓解心脏受压症状。其他选项如手术治疗、球囊扩张术、静脉注射呋塞米和静脉注射胺碘酮等，虽然也可能用于某些心脏病的治疗，但在此情况下不是首选或最合适的治疗措施。	A	该患者表现为心脏功能不全的症状，包括心慌、胸闷和气短，并且出现了Ewart征阳性，这通常是心脏杂音的一种描述，可能与心脏结构异常有关。超声心动图提示室间隔不同步，这可能意味着存在心脏结构或功能异常，如心脏瓣膜疾病、心肌病变等。室间隔不同步可能导致心脏泵血效率下降，进一步加剧心脏功能不全。 基于这些症状和检查结果，最可能的治疗措施是手术治疗。手术可能包括修复心脏瓣膜、心脏搭桥手术、心脏瓣膜置换或室间隔缺损修补等。这些手术旨在恢复心脏的正常结构和功能，提高心脏的泵血效率，从而改善患者的症状。 其他选项的解释： B. 心包穿刺术通常是用来治疗心包炎或急性心脏压塞的，但在这个病例中并没有明确提到有这些情况。 C. 球囊扩张术通常用于治疗血管性疾病，如动脉瘤或血管狭窄，而不是用于心脏疾病。 D. 静脉注射呋塞米是用来治疗心衰时过多的体液潴留，但并不解决根本的心脏结构或功能问题。 E. 静脉注射胺碘…	A	答案：A 解释：根据题目描述，患者有心慌、胸闷、气短的症状，心率加快，心音低钝、遥远，Ewart征阳性，超声提示室间隔不同步，这些症状和体征提示患者可能患有心包炎，尤其是心包纤维化。心包炎可能导致心脏功能受损，需要手术治疗来清除心包纤维化组织，恢复心脏功能。因此，最合适的治疗措施是手术治疗。	B	答案：B.心包穿刺术 解析：根据题目描述，患者出现心慌、胸闷、气短等症状，并且症状在近一个月内加重。查体发现心音低钝、遥远，Ewart征阳性，这些体征提示可能存在心包积液。超声检查提示室间隔不同步，这可能是由于心包积液对心脏的压迫导致的。在这种情况下，最可能的治疗措施是心包穿刺术，以排出心包积液，减轻心脏压迫，改善症状。其他选项如手术治疗、球囊扩张术、静脉注射呋塞米和胺碘酮，虽然在某些情况下可能适用，但根据题目描述，心包穿刺术是最合适的治疗措施。	B	答案：B.心包穿刺术。 解析： 患者中年男性，因心慌胸闷气短1年，加重1月入院，查体见心动过速，心音低钝遥远，Ewart征阳性为心包积液特异性体征，超声提示室间隔不同步，结合患者病史、症状、体征及影像学检查，考虑诊断为**心包积液**，且出现心脏压塞症状，此时应尽快**心包穿刺引流**，以解除心脏压塞。 选项A手术治疗，选项C球囊扩张术，均主要用于治疗心脏瓣膜病如二尖瓣狭窄，不适用于心包积液的治疗，故一并排除。 选项D静脉注射呋塞米为利尿剂，可改善心衰症状，但无法解除心脏压塞，故不选。 选项E静脉注射胺碘酮为广谱抗心律失常药，主要用于各种室上性与室性快速性心律失常，包括心房扑动与颤动、预激综合征等，不符合题意。	B	患者表现为心慌、胸闷、气短，心音低钝、遥远，Ewart征阳性，提示心包积液的可能性较大。心包积液会导致心音低钝、遥远，并且Ewart征阳性是心包积液的特征性体征之一。超声提示室间隔不同步可能与心包积液引起的心脏压迫有关。对于心包积液且病情较重的患者，心包穿刺术是减轻心脏压迫、改善症状的最直接有效的方法。因此，最可能的治疗措施是心包穿刺术。
86	你是一名医生，我将给你一道医学考试中的选择题，请仔细阅读题目，然后在五个选项中选择最合适的一个，并解释原因	男，72岁。糖尿病多年，一直长期服用阿卡波糖，长期胰岛素，瑞格列奈，格列本脲，罗格列酮等药物,空腹血糖5.2m mol/L,餐后两小时6.5mm ol/L,射血分数42%，如果现在要停药的话，停哪一种药 A.阿卡波糖 B.长期胰岛素 C.瑞格列奈 D.格列本脲 E.罗格列酮	E	A	阿卡波糖//理由：患者空腹血糖和餐后两小时血糖均控制良好，考虑到患者射血分数较低，可能存在心脏功能不全的问题，阿卡波糖主要作用是延缓肠道内碳水化合物的吸收，降低餐后血糖，对空腹血糖影响较小。在患者整体血糖控制良好的情况下，可以考虑首先停用阿卡波糖，以减少不必要的药物使用，降低可能的低血糖风险，同时考虑到患者的心脏功能，减少药物种类也有助于减轻心脏负担。其他药物如胰岛素、瑞格列奈、格列本脲和罗格列酮对空腹和餐后血糖均有调节作用，且停用可能导致血糖控制恶化，故不宜首先停用。	A	根据患者目前的用药情况和血糖控制状况，可以考虑逐步减少口服降糖药物的使用。阿卡波糖是一种α-葡萄糖苷酶抑制剂，主要用于降低餐后血糖。如果患者的餐后血糖已经控制在理想范围内，可以考虑先停用阿卡波糖，观察血糖变化后再决定是否需要继续调整其他药物。因此，正确答案是A。	B/C/D/E	这个患者是一名72岁的男性，有长期的糖尿病病史，并且已经接受了多种药物治疗，包括口服降糖药（阿卡波糖、瑞格列奈、格列本脲、罗格列酮）和胰岛素。患者的空腹血糖5.2 mmol/L，餐后两小时血糖6.5 mmol/L，虽然餐后血糖略高于正常范围，但整体控制尚可。射血分数42%表明患者有心衰，可能与糖尿病有关。 在考虑停药时，我们需要权衡药物的利弊，以及停药可能对患者血糖控制和整体健康状况的影响。 A. 阿卡波糖 - 这是一种口服降糖药，用于帮助降低餐后血糖。血糖控制良好时，可以停用，但需要密切监测血糖，因为停用后可能会有餐后血糖升高的风险。 B. 长期胰岛素 - 由于患者有心衰，长期使用胰岛素可能会增加心脏的负担。如果患者的血糖控制良好，可以考虑逐渐减少或停用胰岛素。但需在医生指导下进行，因为胰岛素停药可能导致血糖反弹性升高。 C. 瑞格列奈 - 这是一种非磺脲类促胰岛素分泌剂，主要用于改善…	B	答案：B 理由：本题考查的是糖尿病的药物管理。题目中提到患者长期服用多种口服药物和胰岛素，空腹血糖控制良好，餐后血糖稍微升高。现在要停药，需要考虑哪种药物的停药对患者的血糖控制影响最小。 阿卡波糖（A）是一种口服降糖药，主要作用是减慢碳水化合物的吸收，降低餐后血糖峰值。停用阿卡波糖可能会导致餐后血糖升高。 瑞格列奈（C）是一种DPP-4抑制剂，主要作用是减少胰岛素的分泌和增加肝脏的胰岛素抵抗。停用瑞格列奈可能会导致餐后血糖升高。 格列本脲（D）是一种磺酰脲类药物，主要作用是刺激胰岛素的分泌。停用格列本脲可能会导致餐后血糖升高。 罗格列酮（E）是一种GLP-1受体激动剂，主要作用是减少胰岛素的分泌和增加肝脏的胰岛素抵抗。停用罗格列酮可能会导致餐后血糖升高。 长期胰岛素（B）是患者的基础治疗，主要作用是控制空腹血糖。停用长期胰岛素可能会导致空腹血糖升高，而不是餐后血糖升高。因此，停用长期胰岛…	B	答案：B.长期胰岛素 解析：根据题目描述，患者是一位72岁的糖尿病患者，长期服用多种降糖药物，包括阿卡波糖、胰岛素、瑞格列奈、格列本脲和罗格列酮。患者的空腹血糖和餐后两小时血糖控制得相对较好，分别为5.2mmol/L和6.5mmol/L。此外，患者还有心脏问题，射血分数为42%，这表明心脏功能受损。 在考虑停药时，需要评估每种药物的作用和患者当前的病情。阿卡波糖主要作用于降低餐后血糖，瑞格列奈和格列本脲是刺激胰岛素分泌的药物，罗格列酮是增加胰岛素敏感性的药物。而胰岛素是直接补充胰岛素，对于糖尿病患者来说，胰岛素是最基本的治疗手段，尤其是在其他口服降糖药物无法有效控制血糖时。 由于患者的血糖控制良好，可以考虑逐步减少药物，但首先应该考虑减少那些对血糖控制影响较小的药物。在这种情况下，长期胰岛素可能是最合适的选择，因为它是直接补充胰岛素，如果患者的血糖在减少胰岛素后仍然保持稳定，可以考虑进一…	D	答案：D.格列本脲 解析： 老年男性患者，有糖尿病史，一直多种降糖药联合控制血糖，目前空腹血糖及餐后血糖控制尚可。在所用降糖药中，**格列本脲**属于第一代磺酰脲类降糖药，其降血糖作用的主要机制是刺激胰岛B细胞释放胰岛素，其作用于B细胞上的ATP敏感的钾离子通道，促进钙离子内流及细胞内钙离子浓度增高，刺激含有胰岛素的颗粒外移和胰岛素释放，使血糖下降。其作用不依赖于血糖水平，容易造成低血糖反应，尤其是老年人和肝肾功能不全者，现在临床已较少使用，故可优先停用。 选项A阿卡波糖是ɑ葡萄糖苷酶抑制剂，其降血糖机制是：在小肠上皮刷状缘与碳水化合物竞争水解碳水化合物的糖苷水解酶，从而减慢碳水化合物水解及产生葡萄糖的速度并延缓葡萄糖的吸收，具有使餐后血糖降低的作用，因其仅在肠道发挥作用，几乎不吸收入血，安全性较高，故排除。 选项B长期胰岛素适用于1型糖尿病患者，也适用于口服降糖药控制不佳的2型糖尿病患…	E	患者是一位72岁的男性，长期患有糖尿病，并服用多种降糖药物。当前血糖控制良好，空腹血糖为5.2 mmol/L，餐后两小时为6.5 mmol/L。射血分数为42%，提示心功能可能有受损。 罗格列酮属于噻唑烷二酮类药物，主要作用是增加外周组织对胰岛素的敏感性。该药物有可能导致体液潴留和心力衰竭风险增加，因此对于射血分数降低（心功能受损）的患者，应慎用或停用罗格列酮。因此，在这种情况下，最合适的选择是停用罗格列酮。
87	你是一名医生，我将给你一道医学考试中的选择题，请仔细阅读题目，然后在五个选项中选择最合适的一个，并解释原因	女，62岁。确诊糖尿病多年，使用胰岛素30 R治疗，早18单位，晚16单位，餐前半小时给药。晚餐后两小时血糖6.7 mmol/L，晚上感到饥饿、头晕，第二天空腹血糖10.2mmol/L，为了降低空腹血糖，应该调整的是 A.加用二甲双胍 B.减少晚餐前胰岛素用量 C.增加早餐前胰岛素用量 D.减少晚餐量 E.晚餐后运动	B	B	根据患者的情况，她晚上感到饥饿和头晕，且第二天空腹血糖升高，这表明可能发生了晚上的低血糖（由于胰岛素过量），随后出现了反跳性高血糖（Somogyi效应）。因此，应该减少晚餐前的胰岛素用量，以避免晚上的低血糖，这样可以降低第二天空腹血糖的升高。其他选项如加用二甲双胍或增加早餐前胰岛素用量可能不会解决晚上低血糖的问题，而减少晚餐量或晚餐后运动也不是首选方案，因为主要问题可能是胰岛素过量而不是饮食或运动不足。	B	根据患者的情况，晚餐后两小时血糖6.7mmol/L，说明晚餐后的胰岛素用量是合适的。但晚上感到饥饿、头晕，可能是由于胰岛素过量导致的低血糖症状。第二天空腹血糖10.2mmol/L，说明夜间胰岛素作用过度，导致了黎明现象，即夜间低血糖后反跳性高血糖。因此，为了降低空腹血糖，应该减少晚餐前的胰岛素用量。	B	患者晚餐后两小时血糖为6.7 mmol/L，属于正常范围，但夜间血糖偏低，导致饥饿和头晕。第二天空腹血糖10.2 mmol/L表明夜间胰岛素作用过度，导致胰岛素相关低血糖。因此，应该减少晚餐前的胰岛素用量，以减少夜间低血糖的风险。 A.加用二甲双胍 - 虽然二甲双胍可以降低血糖，但不是立即起效的，且可能需要一段时间的调整才能观察到效果。 C.增加早餐前胰岛素用量 - 这可能会导致早餐后低血糖。 D.减少晚餐量 - 虽然减少晚餐量可以降低晚间的血糖，但并不能解决胰岛素过量的问题。 E.晚餐后运动 - 虽然运动有助于控制血糖，但并不是立即见效的，且患者已经出现低血糖症状，不适宜在此时增加身体活动。	C	答案：C 解释：该患者的空腹血糖较高，晚餐后两小时血糖较低，提示可能存在餐后胰岛素抵抗，晚餐后两小时血糖较低，提示可能存在餐后胰岛素过量。因此，应该调整的是增加早餐前胰岛素用量。	C	答案：C 解析：根据题目描述，患者晚餐后两小时血糖6.7 mmol/L，说明晚餐前胰岛素用量是合适的。晚上感到饥饿、头晕可能是由于晚餐量不足或晚餐后运动过量导致的低血糖反应。第二天空腹血糖10.2mmol/L，说明晚餐前胰岛素用量不足以维持夜间血糖稳定，需要增加早餐前胰岛素用量，以降低空腹血糖。因此，选项C是正确的。选项A的二甲双胍主要用于降低餐后血糖，对空腹血糖影响较小；选项B的减少晚餐前胰岛素用量会导致晚餐后血糖升高；选项D的减少晚餐量可能会导致晚上低血糖反应；选项E的晚餐后运动可能会降低晚餐后血糖，但对空腹血糖影响较小。	B	答案：B“减少晚餐前胰岛素用量”。 解析： 老年女性患者，确诊糖尿病多年，使用预混胰岛素30R治疗。晚餐后两小时血糖正常，但晚上感到饥饿、头晕，第二天空腹血糖升高，考虑为晚餐前胰岛素用量偏大导致的苏木杰现象，即夜间出现低血糖后反跳性高血糖。为了降低空腹血糖，应**减少晚餐前胰岛素用量**，以避免夜间低血糖的发生。 选项A加用二甲双胍可以增加机体对胰岛素的敏感性，有助于控制血糖，但对于本例患者而言，其空腹血糖升高的主要原因是夜间低血糖后的反跳性高血糖，因此二甲双胍并不能针对性地解决问题，故不选。 选项C增加早餐前胰岛素用量可能进一步加剧夜间的低血糖，进而导致更严重的苏木杰现象，与题干描述不符。 选项D减少晚餐量，选项E晚餐后运动，均可以降低晚餐后血糖，但对空腹血糖的影响有限，且可能导致夜间低血糖，不符合题意。	B	患者晚上感到饥饿、头晕，提示可能发生了夜间低血糖，导致反弹性高血糖现象（即Somogyi效应），这可能是由于晚餐前胰岛素用量过多引起的。晚餐后两小时血糖正常，但夜间低血糖可能导致肝脏释放葡萄糖，导致第二天空腹血糖升高。因此，应该减少晚餐前胰岛素用量，以避免夜间低血糖，并改善空腹血糖水平。
88	你是一名医生，我将给你一道医学考试中的选择题，请仔细阅读题目，然后在五个选项中选择最合适的一个，并解释原因	男，61岁。腰背部疼痛，夜间疼痛明显，L₃₋₅脊椎及周围间隙叩击痛，直腿抬高试验及“4”字实验(--),MRI显示L₃、L₅及 S₁间隙有异常,椎间隙无狭窄。该患者最有可能诊断为 A.腰椎间盘突出症 B.腰椎结核 C.腰椎管狭窄症 D.腰肌劳损 E.腰椎肿瘤	C	B	腰椎结核：根据病史（老年患者，夜间疼痛明显），体征（L₃₋₅脊椎及周围间隙叩击痛），以及MRI显示L₃、L₅及 S₁间隙有异常，这些表现符合腰椎结核的临床特征。腰椎结核往往会导致脊椎间隙的破坏，而不是单纯的椎间隙狭窄。其他选项如腰椎间盘突出症往往伴有直腿抬高试验阳性，腰椎管狭窄症会有神经源性跛行，腰肌劳损通常无夜间痛，而腰椎肿瘤虽然可能有夜间痛，但不如结核那样常见，且MRI上表现可能更广泛且不局限于间隙。	E	根据患者的年龄（61岁），以及临床症状（腰背部疼痛，夜间疼痛明显），体格检查（L₃₋₅脊椎及周围间隙叩击痛）和影像学检查结果（MRI显示L₃、L₅及 S₁间隙有异常,椎间隙无狭窄），最有可能的诊断是腰椎肿瘤。腰椎肿瘤通常会引起持续性疼痛，尤其是在夜间，且可能不会导致椎间隙狭窄。其他选项如腰椎间盘突出症、腰椎结核、腰椎管狭窄症和腰肌劳损通常会有不同的临床表现和影像学特征。	A	患者XXX的症状，包括腰背部疼痛，夜间疼痛加重，L₃₋₅脊椎及周围间隙叩击痛，以及MRI显示L₃、L₅及S₁间隙有异常，但椎间隙无狭窄，这些都符合腰椎间盘突出症的特点。腰椎间盘突出症通常会导致神经根受压，出现相应的神经根分布区域疼痛，并在夜间疼痛加剧，因为夜间患者活动减少，疼痛会更加明显。叩击痛和MRI结果显示的异常间隙，进一步支持了腰椎间盘突出症的诊断。其他选项如腰椎结核、腰椎管狭窄症、腰肌劳损和腰椎肿瘤，虽然也可能引起腰痛，但它们的特点与本病例描述不符。腰椎结核通常伴有全身症状和感染迹象，腰椎管狭窄症会有明显的椎间隙狭窄，腰肌劳损一般不会有神经根受压的症状，腰椎肿瘤可能会有更广泛的MRI异常和临床症状。因此，最可能的诊断是腰椎间盘突出症。	A	答案：A 解释：本题考查的是临床诊断的能力。根据题目描述，患者的腰背部疼痛，夜间疼痛明显，L₃₋₅脊椎及周围间隙叩击痛，直腿抬高试验及“4”字实验阳性，MRI显示L₃、L₅及 S₁间隙有异常，提示可能存在腰椎间盘突出症。因此，选项A是最合适的答案。其他选项不太可能，因为腰椎结核（B）通常伴有感染症状，腰椎管狭窄症（C）通常伴有神经根压迫症状，腰肌劳损（D）通常伴有肌肉疼痛，腰椎肿瘤（E）通常伴有肿块。	B	答案：B 解析：根据患者的临床表现和MRI结果，最有可能的诊断是腰椎结核。腰椎结核是一种慢性感染性疾病，主要表现为腰背部疼痛，夜间疼痛明显，且病变部位的叩击痛。此外，腰椎结核的MRI表现通常为椎体破坏、椎间隙狭窄或消失，与该患者的MRI结果相符。而其他选项中，腰椎间盘突出症和腰椎管狭窄症通常伴有神经根受压的症状，如直腿抬高试验阳性，但该患者直腿抬高试验及“4”字实验均为阴性，因此排除A和C。腰肌劳损通常表现为腰部疼痛，但不会出现椎体破坏或椎间隙异常，排除D。腰椎肿瘤的MRI表现通常为椎体破坏、软组织肿块等，与该患者的MRI结果不完全符合，排除E。因此，综合考虑，该患者最有可能的诊断是腰椎结核。	B	答案：B.腰椎结核 解析： 患者老年男性，腰背部疼痛，夜间疼痛明显，叩击L₃₋₅脊椎及周围间隙出现疼痛，MRI显示L₃、L₅及S₁间隙有异常，椎间隙无狭窄，结合患者症状、体征及影像学检查，考虑诊断为**腰椎结核**。腰椎结核大多继发于肺结核，亦有少数为消化道结核或淋巴结核的血源性播散结果，患者常有低热、疲倦、消瘦、盗汗、食欲差与贫血等全身症状，儿童常有夜啼、呆滞或性情急躁等。 选项A腰椎间盘突出症常表现为腰痛，坐骨神经痛，直腿抬高试验常为阳性，该患者直腿抬高试验阴性，故排除。 选项C腰椎管狭窄症以下腰痛、马尾神经或腰神经受压症状为主要表现，以神经源性间歇性跛行为主要特点，而该患者并无间歇性跛行表现，故不选。 选项D腰肌劳损为腰部肌肉及其附着点筋膜或骨膜的慢性损伤性炎症，主要症状是腰或腰骶部胀痛、酸痛，反复发作，疼痛可随气候变化或劳累程度而变化，与题意不符。 选项E腰椎肿瘤早期表现为腰痛，…	B	答案详情腰椎结核。 理由：该患者的症状和影像学表现提示腰椎结核的可能性较大。首先，患者夜间疼痛明显，这是一种慢性炎症性疾病如结核的典型特征。其次，L₃₋₅脊椎及周围间隙叩击痛提示脊椎及其周围组织的病变。MRI显示L₃、L₅及 S₁间隙有异常，但椎间隙无狭窄，这与结核引起的椎体破坏和间隙感染相符。腰椎结核常表现为椎体破坏、椎间隙变窄或破坏，而不一定表现为椎间隙狭窄。其他选项如腰椎间盘突出症、腰椎管狭窄症和腰肌劳损的表现与此患者的症状和影像学结果不完全一致，而腰椎肿瘤通常伴有局部或全身其他表现。综上所述，腰椎结核是最可能的诊断。
89	你是一名医生，我将给你一道医学考试中的选择题，请仔细阅读题目，然后在五个选项中选择最合适的一个，并解释原因	男，18岁。因“感冒”后自行服用抗菌药物，半小时后突然出汗、面色苍白。查体：血压40/20 mmHg，神志不清，面色苍白，脉搏细速，四肢冰冷，发生该患者首要治疗措施是 A.多巴胺静脉滴注 B.肾上腺素肌内注射 C.地塞米松静脉滴注 D.安定静脉滴注 E.吸氧、心电监护	B	B	根据病史和临床表现，患者很可能是发生了过敏性休克。首要治疗措施是肾上腺素肌内注射，因为肾上腺素可以迅速收缩血管，提高血压，增加心脏输出量，对抗过敏反应引起的休克状态。其他选项如多巴胺、地塞米松和安定等药物在治疗过敏性休克中可能也有作用，但不是首选急救措施，而吸氧和心电监护是支持性治疗措施，不能直接逆转休克的病理过程。因此，最合适的选项是B肾上腺素肌内注射。	B	该患者出现了典型的过敏性休克症状，包括突然出汗、面色苍白、低血压（40/20 mmHg）、神志不清、面色苍白、脉搏细速和四肢冰冷。对于过敏性休克，肾上腺素是首选的急救药物，它可以迅速升高血压，缓解支气管痉挛，减轻过敏反应。因此，肾上腺素肌内注射是该患者的首要治疗措施。	A	根据患者的症状和体征，初步判断患者可能发生了严重的过敏反应，如过敏性休克。在这种情况下，首要的治疗措施是迅速提升血压和心率，以维持足够的器官灌注。多巴胺是一种常用的血管活性药物，它可以增加心脏输出量和改善血压。因此，多巴胺静脉滴注是第一个应考虑的选项。 其他选项的解释： B.肾上腺素肌内注射通常用于过敏性休克，但多巴胺可能更直接地改善循环。 C.地塞米松是一种糖皮质激素，可以用于过敏反应的治疗，但由于其起效较慢，可能不是首选。 D.安定静脉滴注主要用于控制患者的烦躁不安或其他神经系统症状，不是首要治疗措施。 E.吸氧和心电监护是支持性治疗措施，有助于监测患者的病情，但不是主要的治疗手段。	B	答案：B 解释：该患者出现了急性过敏性休克的典型症状，如低血压、面色苍白、脉搏细速、四肢冰冷等。因此，首要治疗措施是使用肾上腺素肌内注射来快速提高血压和改善循环。	B	答案：B 解析：患者因服用抗菌药物后出现血压下降、神志不清、面色苍白、脉搏细速、四肢冰冷等症状，考虑为过敏性休克。过敏性休克的治疗首要措施是立即给予肾上腺素，因为肾上腺素可以迅速扩张血管，提高血压，缓解休克症状。其他选项如多巴胺、地塞米松、安定等药物虽然也可用于休克治疗，但不是首选。吸氧和心电监护虽然也是必要的措施，但不是首要治疗措施。	A	答案：A.多巴胺静脉滴注 解析： 患者青年男性，服用抗菌药物后，半小时后突然出汗、面色苍白。查体见休克血压，神志不清，面色苍白，脉搏细速，四肢冰冷，考虑为过敏性休克。此时首要的治疗措施是抗休克治疗，应**多巴胺静脉滴注**，多巴胺是去甲肾上腺素生物合成的前体，小剂量时可扩张肾及胃肠道血管，中剂量时对心脏有正性肌力作用，大剂量时则引起血管收缩，血压升高，适用于各种休克。 选项B肾上腺素肌内注射，可迅速缓解过敏性休克的临床症状，为治疗过敏性休克的首选药，但本题中患者已处于休克状态，故不适用，可排除。 选项C地塞米松静脉滴注是糖皮质激素，具有抗炎、抗内毒素、抑制免疫、抗休克及增强应激反应等药理作用，可用于治疗多种急、危重疾病，但不作为首要治疗，故不选。 选项D安定静脉滴注，即地西泮静脉滴注，具有镇静、抗焦虑、催眠、抗惊厥、抗癫痫及中枢性肌肉松弛作用，但不具有抗休克作用，可排除。 选项E吸氧、心…	B	患者在服用抗菌药物后出现了出汗、面色苍白、血压极低、神志不清等症状，这些是典型的过敏性休克（过敏性反应）的表现。在这种情况下，首要的治疗措施是立即给予肾上腺素肌内注射，因为肾上腺素是治疗过敏性休克的首选药物，可以迅速收缩血管、增加心输出量、缓解支气管痉挛，从而改善病情。其他选项如多巴胺、地塞米松虽然也可能在后续治疗中使用，但不是首要的紧急处理措施。吸氧和心电监护是辅助措施，不能直接解决过敏性休克的病因。
90	你是一名医生，我将给你一道医学考试中的选择题，请仔细阅读题目，然后在五个选项中选择最合适的一个，并解释原因	女，40岁。因甲亢药物治疗2年未控制，改用¹³¹I治疗，2天后突感高热、心悸，伴恶心呕吐。查体：T 40℃，呼吸急促，大汗淋漓，P 160次/分，律齐。最可能的诊断是 A.甲状腺亢进 B.甲状腺危象 C.感染中毒性休克 D.神经中枢系统感染 E.放射性甲状腺炎	B	B	甲状腺危象：患者有甲亢病史，且在接受¹³¹I治疗后出现高热、心悸、恶心呕吐等症状，这些表现符合甲状腺危象的临床特征。甲状腺危象是甲亢的严重并发症，可由放射性碘治疗诱发，表现为高热、心动过速、恶心、呕吐、腹泻等症状，严重者可出现休克、昏迷。而其他选项与患者病史和临床表现不符。	B	根据患者病史和临床表现，最可能的诊断是甲状腺危象。患者因甲亢长期药物治疗无效后改用放射性碘（¹³¹I）治疗，而放射性碘治疗后可能会诱发甲状腺危象的发生。甲状腺危象是一种甲状腺功能亢进症的严重并发症，表现为高热、心悸、呼吸急促、大汗淋漓等症状，严重时可以威胁生命。因此，结合患者的临床表现，B选项“甲状腺危象”是最合适的诊断。	B	患者因甲亢药物治疗2年未控制，改用¹³¹I治疗后2天内出现高热（T 40℃）、心悸（P 160次/分）、恶心呕吐等症状，伴随呼吸急促和大汗淋漓，这些症状符合甲状腺危象的表现。甲状腺危象是甲状腺功能亢进（甲亢）的一种严重并发症，通常与甲状腺激素过量有关，可能在手术、放射性碘治疗或药物治疗后发生。这种情况下，患者体内的甲状腺激素水平迅速增加，导致过度的代谢和神经系统活动，进而引发高热、心悸、恶心呕吐、呼吸急促和心率增快等症状。因此，最可能的诊断是甲状腺危象（B）。 选项A（甲状腺亢进）虽然也是可能的诊断，但不如甲状腺危象那么符合所有症状。选项C（感染中毒性休克）虽然可能出现类似症状，但通常与感染有关，而患者并未提及感染病史。选项D（神经中枢系统感染）同样缺乏相关症状支持。选项E（放射性甲状腺炎）是指放射性碘治疗后甲状腺的炎症反应，通常不会引起如此严重的全身性症状。	B	答案：B 解释：本题考查的是甲状腺危象的典型表现。题目中描述的症状，如高热、心悸、恶心呕吐、呼吸急促、大汗淋漓等，都是甲状腺危象的典型表现。因此，选项B是最合适的答案。选项A是甲状腺亢进的基本表现，但不具体到危象的典型症状。选项C和D与题目描述的症状不符。选项E是放射性甲状腺炎的可能并发症，但不是最直接的诊断。	B	答案：B 解析：根据题目描述，患者在接受¹³¹I治疗后出现高热、心悸、恶心呕吐等症状，并且体温高达40℃，心率160次/分，这些症状与甲状腺危象的临床表现相符。甲状腺危象是一种严重的甲状腺功能亢进并发症，通常在甲状腺手术、感染、创伤等情况下发生。因此，根据患者的临床表现和治疗经过，最可能的诊断是甲状腺危象。	B	答案：B. 甲状腺危象 解析： 中年女性患者，因甲亢药物治疗2年未得到控制，后改用¹³¹I治疗。治疗2天后，患者出现高热、心悸，伴恶心呕吐等症状。查体显示高热，呼吸急促，大汗淋漓，心率加快但心律整齐。考虑到患者刚刚接受了¹³¹I治疗，且症状与**甲状腺危象**高度一致，故最可能的诊断是甲状腺危象。 选项A甲状腺亢进是一个长期慢性的过程，不会突然出现高热、心悸等症状，故不选。 选项C感染中毒性休克通常会有明确的感染灶，且休克时往往伴有血压下降，四肢厥冷等症状，该患者并无上述表现，故排除。 选项D神经中枢系统感染通常会有脑膜刺激征等神经系统症状，题干中并未提及，故不考虑。 选项E放射性甲状腺炎通常发生在放射治疗后的数周或数月内，不会在放射治疗后立即出现，故不符合题意。	B	答案详情甲状腺危象。患者有甲亢病史，接受¹³¹I治疗后出现高热、心悸、恶心呕吐等症状，并伴有明显的生命体征异常（如高热、心率过快），这些都是甲状腺危象的典型表现。甲状腺危象是甲亢的严重并发症，常在甲状腺手术、感染、应激状态或放射性碘治疗后诱发。此患者的症状与甲状腺危象的临床表现相符，因此最可能的诊断是甲状腺危象。
[truncated: 360 more rows]

## Sheet: English version questions
questions	Standard answer	answer	ans_exp
Nutritionally essential amino acids are A. serine B. glycine C. phenylalanine D. proline E. glutamic acid	C	C	Phenylalanine is one of the essential amino acids, meaning it cannot be synthesized by the human body and must be obtained from the diet. The other options, serine, glycine, proline, and glutamic acid, are non-essential amino acids, which the body can produce on its own.
The central immune organs are A. bone marrow B. appendix C. lymph nodes D. spleen E. tonsil	A	A	The central immune organs, also known as primary lymphoid organs, are where lymphocytes are produced and mature. The bone marrow is a central immune organ because it is the site where all blood cells, including lymphocytes, are produced. The thymus (not listed in the options) is another central immune organ where T lymphocytes mature. The other options, such as the appendix, lymph nodes, spleen, …
[truncated: 598 more rows]

## Sheet: few-shot prompt
题目编号	问题	标准答案	ERNIE bot答案	解析	Kimi 答案	解析	Baichuan答案	解析	chatGLM答案	解析	Llama答案	解析	ChatGPT答案	解析	Yi-large答案	解析
[truncated: 600 more rows]
